# Supplementary material for: Genome of Ganoderma Species Provides Insights Into the Evolution, Conifers Substrate Utilization, and Terpene Synthesis for Ganoderma tsugae
Source: Front Microbiol. 2021 Sep 16;12:724451. doi: 10.3389/fmicb.2021.724451 (PMC8481371; doi:10.3389/fmicb.2021.724451)
Supplement: Supplementary Table 3 — Sequence information for functional genes from the G. tsugae genome. Note that the first, second, third, fourth, and fifth columns represent gene name, contig id, begin site, end site, FDR for positive selection test, and sequence, respectively. [file Table_3.xls]

## Sheet: final_gene
Table S3. Sequence information for functional genes from the G. tsugae genome. Note that the first, second, third, fourth and fifth columns represent gene name, contig id, begin site, end site, FDR for positive selection test, and sequence, respectively.
gene	contig	begin	end	fdr	sequence
G41003924	utg4	797	2775	NA	ATGCAACACCTTTCTCGAAGGCGCCAACGCCATCTGGCACAGGATACGAGCCTGGCCCATCGCCAAACTCTCCAATCCCATCAAAACTCCCCATTATCCAAAAGGCCCTACCGCATGGGCCTCCCGCATATTATAACGCCCCCAACATGGATTTCTCCCCCAGCCCCCGATTACTTGCCTTCCAGCCCGGCCACCCTCACCCTCGGGAGACCAACCGCATCCATCAGGGCACACCCCCAATCCTTCTCCAAGCAACATCTCAAACTGACTCACTCTTCTTCCCCCTCACAGCGCATCCCGCCGGCGTCCGCCCTTGAGACCTTCGACCGCATCTTCTCCACCTCCACCGCCCTTCAGCCGCGCCGAGCCGCTCCCCGACCACAGACCTCAACTACATCC…
G41003925	utg4	3360	9139	NA	ATGAATGGCGACACTCCTACCCTCCAAATCAAACCTTGACCCGGGCTCCCCACAAAATCTCCTCAGGCCAGCCCGACATACAGACAGCCAAAGGAGCTTCGAGAACAGCCTCGACGCCGGAGCAACATCCATCGAGCCGCTTCAAGGATTACGGCCTCGACCTTCGAACATCGACAATGGCTCCGGCATCCCCCCGCAAGACCACGACTACATCGCGCTCAAGCACCACACCTCCAAACTTGCCTCCTTCACCGACCTCGAGACGCACCACCTTCGGCTTCCGCGGAGGCCCTCTCCTCCCTGCGCTCTCTCCGACGCCCTCTCCCACCACCGCGACCGCCGCCGACGCGCCCGCGGGGACACATCGATCGACCGCACAGGCAAGGCCAAGGCGAAGAA…
G41003926	utg4	9380	10614	NA	ATCTCAGCCCTTTCAGGCTCATACAAGCCTTCCCCCCAGCACCCAAATGGCCCAGAGGACATGCCCGATCTCTCGGGCAAGTCCTCCACCGGGGGCAATTCCGGAATCGGCTTCGAGATGATAAACTCTCCTCAAGAAGAACGCCAAGCTACCTCGCCGCACGGTCCCAGCAGAAGGGGGAGGAGGCGATCCACATTGAGCGACGACACCGGCAAAACTGCCGATCCTCCAGCTCGACTTGAACGACCTAGCCGCCTCGGACCCGCTCAAGAACTCGCAAAGCGCGAGCCGCATATAGACATCCTCTTCCTCAACGCCGGCCATTCCCGCCCCCTGACCAGCTCACCGCCCAAAAACGACGCGACCCGGCGAACCCGGACACCACCTCTTCCTCCGCCT…
G41003927	utg4	11183	12555	NA	ATCGAATCCCATCAAACCTGATGCCAAGGCCACTCATCCTCTCCCGCTCAGCTCGACTCTCCACGATCTCGCTCTCCTTCGCTTCTGATCTTGACTTCGCCTCACTCCTCCCCTCCACACCCTCACAAGGCTCAGATGGGAAGGAGACTGAAGCAAGCCGCGACGCCGCTCGACAATAACAACGCTCCATGCATTTCGCGGGAGGCTCGCGCCGCCCTAAAGCTCCTCCATATCGATTCGAGCGCGAGGGATCCAGAGGACCAGGCGGGAGAAGCTCGAAGACGCCATCAAAGCTCGATGGGACGACACAATGCGCCTTACCATCCCGGGGATATACGCTTCATCCTTCTCAACTCCCTCCATGTTCAGAGCCCAGCACCCCCACTCAACCCACTACCC…
G41003928	utg4	12962	14737	NA	ATGGAGGACGCTCTCCGCAGCCTCCATCAACGACGGGCTCTTCGCACAATGGGACAACGGCTCCCTCATCGGCGCCCACGAATGGGAAGACGCATGGAGGAGCTCGGCGGACTTCCTTCTCATCTCACGGGGATGCAGGATACTCGCAGAATGCGCGATCAAGCACGGCGCGGCTGCGACCCGGCTGCCAGCCGGCCACACCCGATGCGGAGCCCCGGGCTCTAGCTTCGGGAGAGGGACTGCAGACCCCGGCTGACGGGAACCTCCTCCAACGGATTAGCCGGAGATTGGAAGGAACTAATCCTAACATCGGCGCTGAAGGAGCTTAACGACCCCGCAATGATGCAACTTTCAGAGCCGGGAAAACTATACGTTAGCAAATCATATGGCCCTCGGATT…
G41003929	utg4	16208	16834	NA	ATGACTTCCGCCAGCATCACATACCTATCCTCTCTCCACCCGCTGAACATTCCCCTTCTCGCTCGCCTGCTTCCTCTCCCGACATCACAACGACCTGCGATGCTTTCTCCTCCACCACCTCGCTTCAATACATCTTCATTCGGCGGAGCATAACAGCCGCCTAGCTTGACTCGCTGGACACAAGTACCACTAGACAACGATCCACACTTCTTCAAGACCGATAGGCGGAGGCTCGGCGCTCCAAGCGCGACTCGACTTCTATCCGAGGTGGGGAATGGAGGACGCTCTCCGCAGCCTCCATCAACGACGGGCTCTTCGCACAATGGGACAACGGCTCCCTCCTGCCCACGAACGGGAACGTATGGAGGAGCTTGGGA
G41003930	utg4	18132	20198	NA	ATGCAATCTCCCGACTTCCTCCCCATCGACTTCCTCATCCGGGCTCGATATGCGCTCTCCTCCGCCATTGCTCTTCCGCCGGCCACAACGACCCTTTGACTTCGACGATCCTCGCAGAACCCGATTCAGGCCGGGCCTTGCCTCCAAACTCGACCAAGATCTACTACCTGGGGCTTGGAACAGCGGCTGAGGGATGCTTCCCAAGGCCACTGGCAACCTTCGCAGCTTACGATACCGGCCGGTTACGGCGGACATGACTGGGAAGACGACGATTAGCGAGACGGGCGGCGACTTCCTCTATGCACTTCTTCGAGCTACGGAGGATCCTCGCTGAGGCTGCCTGAGCATGGCGCAAAGATCCACCCACCAATGAAGTGAGAGCGCATCCTCACTCGGATC…
G41003931	utg4	22898	26119	NA	ATGCCCTCCACCTGGCAACTAGCGCTCACTGCTGCACCCACCGACAGACGATAGCCTCCGGGGGAACCCAGCCTCATTCGCCTACTGCGCCCACATTCTCCCAGTCCCTGGCCGGCCATGCGAATCTGACCACTGCGCGGACAAGGGAAGGGAGAGCAGCCGACGGGGGAGGCCACTGGACAGCATCAGCAGCCCTCGCGGCCTCGGATTCCTCGCACTCGGCGACATGCTCCAATTCATCTGCAGCTTCTTGCCACCTCCTCCCACTCCGCTGCCCACCAGACCTCCCACTCTACCCACCTCGCTGCTGCCGCTCACTCCTCTCGCCGCCACCTCCCTCCTCACCGCCGCCGCCCCTCACCACCTCCGACATCTCCGATACCCCCCACTGCTCCCCAC…
G41003932	utg4	26498	28456	NA	ATGCACGCATCCACCTCTAGATCTTCTTCCCCACCGCTCAGCTTCCTCCCTCATAACTGCCTCTCGCTCCCTTAGACCCTCCCACACTCCGATACGGATCTTCAAAAGCGCAAGTTCACCTCTCGCCCTAGAATCCTCAGCAGATGATACCTGCGCCGCCCCACCTCCGACCGCAACTCTCCAACCCCAACCAGCAATCATCCCTCGAACAATGGCGGCATCCACCCTTACCGCCATCCACGCCCACCAACGCCATGGCAAGCCAGAACGCCCTCAACGAGGCAGGCTTCCATGAATGAGATAGATGGCATCGCTCACCCGCGCCAGATCCCAGGATCTGAGCATGCGCGAACGCTGCACGAACCCTTGCAGCTGCGCTGAACAAGCCGCTCTGGCATC…
G41003933	utg4	29185	40663	NA	ATGCCGAAAGCGGCGCAAAGCAGACCGAGAAGGGCTCATGCGGAGACATGGCACATCCCCAACCGGACCGGCGCAGCTGCGACAGAAGCGCCGATGGGAAGAACACGACACGCGAAGAATTCCTCGAAGAGCAGACTTCCATCAAGAAGACCCCGAGGACTTCCTTGCACAGATTGCCGGGAACGCCCTACCTATCACGAGGACCCAGAGCCACAGCACGCACTAGAGGAATACACGGATGGATACAACGAGATACAACAACAGATGGACGAACGAGCAGCATTTTCCCTACGCCCACAAGCGCACATACACGGCGACCGCTACTACAAAATTTCAGAATCGTTTCTCTTGGACTCTGATACCCTCCGGTACGATACCTATGCCTACTTATTCACCGGA…
G41003934	utg4	41719	46019	NA	ATGCCCGACACCGACGGCCCACTCTCGACAAGCTTCCACAGATCTGACACACTCTCGCAGCCTGCTCGGGCGCCTGCTGGGTGAATGAAATAGCCGCGGAATGTAGGCCTCGACAGCTTCTGCCTACCCAGGAATACGGGCAACCGCCTTTGGAACGAATTCATGATGGCACAGGCTCCCCGAAGCTCGATCCCATCACCCCATTTGCCCTCCCCTCCCCTACTTATAGGCCCCCTACCCCCCGCGCCGCTCTCCCCCACAACCGCCCACCTCCTCCGCCTTCCTCCCAGAGCTCAACCATGCCTCCCCCTCAAAATCCTTCCCTCCGCAAACGCGCCTCTCCAGAAAACTCCTGCACCTCAGGCGCATCCCCGCCTTCTCAGCCCACTTCCCACGCCC…
G41003935	utg4	46152	49653	NA	ATGCCCCTCCACGATCCTCCGCCAGCGACCAGCCTCTCACCGCTGCCATGACCTCCAACAGGATCTTCCTCTACTGCCTTCAGCACCTTTGCCCGCTGCAACCATAGCCAACGCGCCGCACACAGCACCTTCTACTCCCTCCATCTATCTCGCAAAGAGCACGCAGCCTTGCCTCGCCAACTTCGGCTTCATTTGCTCTCTCCTCTTTGGCCGACCTCCAGAAGCTCTTCTTTGGCTCCCTCCAGCCCCGCGAGCGAACCTCTACGACCAGACATGGATTCCACAGACTCTCCTCGCCTTCACCATCTTCCGACGATCGACGCCCTTCCTCCTCATTCGTTCCTCCTATTCAAATTCCACTGGCTTATGGCAGACCGCGGAATCCATGGATCAAACAAA…
G41003936	utg4	49891	50536	NA	ATGATACGAACCCCAGGGCCGATGATCCATGCAGACGAAGAACACCCAACGATAACCATTCCGCGCCTCTACGCATTTCCTCCCCCCCCCTCTCAATATCTTATCTTCCCTCCTGCACTGCTCCCAACTATGCCGCAGATAAAGCCGCCTCCGGAAGCATCTCCCTCCACCATACGCCCTCCTCCGCAAAGCCACAACACGACGGACCGACGCGGCGGCCGATCCAAAAAGCCCCGCCCAGACCTCGCCGAAAAGGAGCAGCAAGAAGCCGCCATACTCTCCGCTCCTCCCGCCACTCCTCCCCGACCGATATCGACCGCGCTAAAGGAGACTCGCCACCCCCGAGATTTCGGACGCGATCTCGAAGGGCTCCGCCCCAGAGGGCGCTCGGGCAGCTTC…
G41003937	utg4	52289	53318	NA	ATTCTCCACCTCCCTTCGCACTGCCCTCATTGCTCTTGGCCACCGCGGCTGCTTTCCGCCGCCCCCGCTTTCCCTCAAGCACCGCCCAACGCGTGATGCGAGAACATGAAGCCACCACTCTCACCAACACGGGCGACGAGACCCTCAAGCTCCTCAACGACCCCAACACCTGCACACTCTTCCCGCCAACACTCATCATCACAACCGACGACGAAGCCCGAGCTTCACTGTATGCAAACTCGCCTAGCCTGGCGGCGAATTCGACGGATCCCGCCGCTTTCACCCCTTGCGCCCGGCGCGATGCGCACCCACGATATCTCCGGCACAACTTTATCAACACCGGCCACATCAAACACCCAAGGCGTCCAACTCTCTACGCCCAATGCCGACAATGAGCTC…
G41003938	utg4	54181	55400	NA	ATCCCTTCGCGCTCCCCTCATCGCTCTCACGGCCACCACGACCGCCTTCCGCCGCACCCGGCATCTCCCTCAAGCATCGGCCCCGACTCTCGACGGCTGAACTTGAAGCACCACCACTCTCACCAACACTAGCGACGAGACCCTCAAGCTCCTCAACGACCCGCGCAATGCTCTAGACATCCTTCCCGCCAACACCTTCAGCTTCATCGCTAAAACTCGCCCACACGCGGACCGACGAATCTCTCGGCTCTGACTTTCATTGCCCCTGGCGCCCCTCACCCACGATCTCTCCGGCACAACTTCACCGACACCGTACAGCACGTACACCCGAGGCCCAACCTCTTCCACTTTCGATGCCAACAATGAGCTCCGAGATCCGCTCGACCGCCGACCTACCAC…
G41003939	utg4	57833	60064	NA	ATGCTTCCATCCTCGCTTTTCCAACTCCTCCTGGGCTCCCTGGCTCAGCACTGGGAGCCCTCGCCGATGGCCCCGTCCCCCCATCACTTCCACCCCCTCCGGCTCGTTCCAAGGGCTCGAAGAACTGTGCGTCCAACATCATTAGCCACAAGACCTATTGCAAAGAACATGGCCTATTGCAGCGGGAAGACCATTGGAGAGGACCGATCGCTATTTACGACAAATTGCCAAAGGCGGCTCTTGACTCTTGCCCAACGAAACCAAGGGCACCGCCTCCACTACCCCCTCCGCCAGAGCCACATCCACCAAGAGCCAGGGGAATCCGGACAACTAGCTCCGACTTCAACATCAGGGCCGATACCAACCTGACCCGACAACCTTGACGGACACCTCGAACGA…
G41003940	utg4	61074	63164	NA	ATGACACTATTCGAGACCCAAAGACACCCAACCGCCACAATCAACCTGATGCTGCGCATGCGACGACCTCGAACCCCTACACCAGATCCGGAATCAGACGCCTCCCCCTCCCTTCGGCCATTGCCTCCAGAGATCTCATGGCAAGAGAAAACCTCGACACGACGAGGAGAATCGAGAGGGCTTTCCACACACAGAGACGCGAAACCAGAGACAGAAATACGAGGACTCGAATGCGGAAATCTGGATTGGACAGGCGAGCCGCAGCACCGCGATCAATATTGCAGGAGAAAATCGAGATCGCGAAGAAGGGCAGAGCTGGAAGCCGGCACTACGAGAGCGACCCGACACAATGCAGACGCAGAGATGCAACAGTCCGATATTTCCCGGGCTGGCACTGCT…
G41003941	utg4	63526	65063	NA	ATGAGCGAAACGCCAACCTGCCCGACATCGACACAGCGCCTGATACGAGACTGAGGACCTTTCCCTCTGGCCAGGACAGCAAAGGCGACTCGAGCGACGATGAACCGGGCACCTGCAAGGGCATGCGAGGAAAGCAGGGAGAGCCTGCGGGAAGGGAGGAACTGGACCTGAGCAGCAGACCCAGACGAGGCATCGAGGAATCAGGAAAGCTGAAAAGAAGCAACGCCCCGAGGGCAATCTACCCACCTTCGCCGAATGGCGAAGACGCCTCGGGACCCCCTTCCCCCACACAAGGCCCCCCCATTATCGCAAAGGCTACGCCTACTCCAGGCAGAGGGCAGCCCTCGAACGAGCTCTCGGATCCTACGAACCCTCTCTTGCGGCACGAGAAAGACTGGC…
G41003942	utg4	65497	68303	NA	ATGCGCAGACATCGCAGGCGCGAATGCAGCAGGGGCCCGACTTCAAGACGGGCACGAGCCCGCACGCGGCCCTCCCACGCATGAGCCTACCTACATCGCGGAAGATCGAGGAAGCAGATGAGCTCAAGGCCGCCAATCTGCCCACCTTCACGCTGGACCCCAAGTGGCACCCTCTCGACTCGCTCGACGGCCCCGCCTCCGAGGCTGCATGAAGCCCGGAGACGCCATGGCTGCCACAAACATGATCAAGGCGCTCTCAGGACCGGGACTGCGATGATGGACATCCCAAGACTAGACCAGACGGCACGCTGACTGCCGACATCGACCTTGGACCTTCAAGACGGAGGACGAGAAAATCAACGGCCTGCACCGACGAGATGCGCGCGGCTTCCGAAGGGG…
G41003943	utg4	71175	73923	0.126419	ATGCCCAATCCCGACGACGACTGCTCCGCCCCCATCGGCACCGCTCCGATTCTCAACACTCTTCCATCGCCTCACTATCACTCTTCGGACTCGCCCCGGCTATCTCACGGGCTCGATACTTGGGGCAGCTTGACATGGAGAGCACCTTGGGAGGATTGCTGGCTTCTTGGCCTCGGGGCGTTCTGCTTCCTGAACTGGGCTTGAGATACACTCCCCCTCGCTATCATTACTCCTCATCCGCCTCCGCACCGCGCCCCAATCCCAGCAAGCCTCCGCGCGACCGAAGACACGCTGCAGCGCGCGATCGCCGACCTCACCACCATCCACGCTCTCACCCTCCACCTTCCCGCATGCCCTCCCCACTCACAACAATACATCCGCTCTTCCTTCTGCGCTCCA…
G41003944	utg4	74880	76066	NA	ATTCTCCGCCTCTCTTTGCGCTTTCCTCCGCTCTCGGCCACCGGCTTTTCCGCCGCGCCCGGCCTCTCTCTCAAGATCACAGGGCCGAACTGAACGGCGGAAAATTTGAAGCATCACTACACTTACCAACACCGGCGACGAGGCCCTCAAGCTCCTCAACGACCCCAACAGCTGAAGACTCTTCCGGCCAACACCTTCACCATCACCACTGATGACGGCGCCAGCCCGATTCGCTGCAGGCTCAAATTCGCCCAGCCAGACGGCGAAGTCGACGGATTCGGCGGCCTTCACTCCTTGCGCCCGGGGCGAATCGATCACTCACGATCTCTCCAGCCTATAACTTCACCAACACCGCACCGCAAACACCATCGATGCTGCCCAATCTTCCATCTGACTCCG…
G41003945	utg4	76487	81100	NA	ATGCCACGTATTCGGCAGACCCCAAGACACCCAACCCCCACAATCTCCGGACCCGGCACCGATCAAAGACCCCTACGCCAGAGCCCCCACCGCACTCGGGCTAGTCCAATGCGAAGACCCCTACACCACAACCCGAAAAGCCACTCCTCCCTCCCCCCGCATCGCGCTTCCAGAGGCCGACAATGGCAAGAGCGAAGATCTAGACATGGCGAAGCAACTTGACGGGGCTTTTCAGGCCATTGGAGATGCGGATCAAGGAATCCATAAATACAAGGATTCGAACCTTGAAGTCTGAACGCGACTGGGGCCACGATCACGATCACGCAGACAGATGCCGCAGCCGCGCAGAGCTACGCCGACGATGAAGCCGACGAGAGCGACGCGATGAAGACCGCGAGG…
G41003946	utg4	82121	83495	NA	ATCCCCCTCCGAGAAGGCTCCTCTCCTCGCCGACAACGAGGCCATGGCCGAGCTTGCCAGGGAAGAGACTGGCAGCCAATTCCTCCATTCATGGAGGCGGGGACCATGGACAACGCTCGACCCCGGATGCGGGCGGAACAAGGCTGCGCTGAATCGCGCGCTGCTTGCGGGATGCGGCTGACAGCAGGAGGGGAGGCGATGGATGCGGCAGGCGGCACCTCGATGGAAGATTGCCCGCTTTTCAACTCCGGGAAGGGCGCGTCAACCGCGGGGAAGAACGAGCTCGAGACCTCTCATGCTCGCCCTCCTTCAAATCATCCATCGATCCCGCCTACTCGCCGAGGGAGGAATCACCCTCCTCACCCACACGCGCAACCCCTCTAAGCTCGCGCGCCCTCT…
G41003947	utg4	84952	86123	NA	ATTCTCCACCTCCCTTCGCGCTCCTCATCGCTCTCGCAGCTACTGCATCCGCTTTCCACCGCGCCTGGCCTCTCCCTCAAGCACCGGCCCTGACACTCAATGGCCGAGAGCTTAAAGCCACCACACTCACCAACACCGGACGAGACCCTCAGGCTCCTCAATGACCCTCGCCTGGACGCTCTTCCCACCAACACTCACCATCACCAACAACGACGGCGCAAGCCCGATTCCGCCAGCAAACTCTCCCAGCCAGGCTGCGGCATCCGCAGATCCCTCTGCTCTCACCCATTGCGCCTGGCACCCCCTTCACCCACGATCTTTCCGGCACAACTTCACCGCCACCGTACAACACATACTCGAGGCATCCAACCTCTTCCACCCAATGCCAACAACGAGATA…
G41003948	utg4	86955	91507	NA	ATGCCATCATTCTTCGGCAAACATCCAAAGAGATCCGATCCCGCCTCGCAATCTCCGGATGCGGCGGCGACTTCAAGGCACTACACCAGCCTATCCGGAAGCGCCGGCTCCCTCAACGACCGCCTCCAGAGGCATCTAATCGCAAGGATGAAGACGGCGACGCGACCGGGCGAGGGGGCTTTCCAGGCACAGAGCCGCGGAACTGGGCATTAAGAAATGAAACCTCGAAGCCACGGAAACATCTGGATTCGACTCCACGAGATTCTGCCAGGCGACGCGATCGATACTGCGCAAGAGAAAATCGAGACCGCGAAGAAGCGGAGCTGGAAGCCCGCACGACAGCGACGCGATGCAGCCGCAAGGATGATCAACAAGCTCCGAAACTTCCCGGGCTGCTGA…
G41003949	utg4	92309	94511	NA	ATGCTTCCCTCCCCTCTTTTCCAGCTCCTCTCGGCATTCCTGGCTCAGGGCTGGGAACCCTCGCCGACAGCGGGAGCCCCCCTCACTATTCATCCGCAGAACCCCCGCTTCGCCTCTCCAAGGGCAAGGGCTTTGGGCTATGCAAGCATCTGATCACAAGACCTATTGCAACCGACATGCTATTGCAACAGCTTTACGCCATCGGGGACGAATGATCGCGATGGCTACTCGGCATTGCTCCCAAAACAGCAGATACAACTCTTCGCCAATTTGCAAGCAAGGGCACCACATCCACCACCGCTTCCACCAGAGCCCCCACATCCACCAAGAGCCAGGGGAATCCGGACCACTAGCCCCAACTTCAACATCAGGGACGATGATGCCACTGGCAACATAACC…
G41003950	utg4	102420	103672	NA	ATCTCACAGCATCTCTCGGATGAGGGAAGCAGGGAGGCAGGCTATCCAAAGACGGGGGCTTTCAACCGAACAAAAATCGCCACCTCCTACCCGCCCGCACACCCTAACATCCCAAAGACCCCCATCTTTTCCCCCGAAGCCTCTCCCTGGGACGAGATTTTCGACGACATAAAGGACACGGCCGGGCCTCCGCCCGGGCAACCCACGCAGCCTCAACAGCCCCGGGCGCGGCGACACAAGCCGCCCGCGCGCGCCATGACGCGCCGCGAGTCGGACATCTTCAACAACATTCACCTTCATCTTCAACAACGCGAACGCGGCCACCGCCGAGGGCAGCGGCATCGGCCAGGCCAGGCAACAGCCCCCGCAGGCCACCTGCGCGCAGCACGGCGGCTCCGT…
G41003951	utg4	105108	106422	NA	ATGCCCTCCATCCCCCTTCCCTCCACGATTGCCGCCATTGATTTCAGAGACAGGCAATCTCGATTATTCAGAACCTCGAGCTACCTTTCCCTTCCCCAACGCCTACAATTCCATCAAACGAATATGCTGGCCAACTTCCTCGACATCCAGCAGCGCAAAGGCAAATTTCCCCTCCCTCATCTTCCTGCCGGGCTCGGCAGAGGCAGCAGGCACGATCCGCGCTCCCGACGGACGACACCTGAACAGCGAGCCTCCGGGAGCACGGCTTCCAGCGGCGAAGCGCCTGCTTCGGATTTGGGACTGCGACTCGCAGAACACCCTCGCCGACTGTCCCACCCCTCTACCACCGACACTCGACCCGCCGGCGCGGCGAGCCTCCCAGGATCACCGCGCTCACTC…
G41003952	utg4	106714	109225	NA	ATGGACAACCGATCGCGAGAGAGCAGGCCTACCTGCCTCGCCTCGATCCCCGGGCAAACAAACCTTGCACTAGGGCCCCACATAGGGCTCGAACTTTGCTCTTTGCATGCTAGCAGACCGCAGGTCCCGACGACTGCCGGTCCGCAACATTAACCACGGCCTATACGACGGACTATCTGGGAACCCTCGCCAGCCCCGCTCCTACGAACAACACCAACGACTTTGACTGGCACGATCAAGCCCTCCACCGATATCCAGGGCCCTGCTACGACGGCCACCAATGCGCACGCCTCCTCCTCCCGCTCGACTACCTCCAACGTTGTCCGGCGCAACAACGGCCATCGCGCTGCGCATGATCCCCGCGCGAGACCGCGCCCACTACCGGGGAACCCCTCCTCA…
G41003953	utg4	139318	141625	NA	ATGCCTGATCCCGGAACCAGCGCACGGAGGCCAAACAACCACCCTAGACTTTCCCCACCTTGGCCTCCACTCCGCCGCCCCGGGAACCTCGGCCTTCACATATGCCCTCGATCACGGCCAGCCCGAATTCGCCGACGGCCCTCCCCCTGCATCGCGAGCTCTGGCGGGAACGACTTGATCCCCTGCTCATCGAGCGCGGCGCAGATCAACGCTCCCAGACTTCCTCGCAAATACTCGAGCGACAAACACAGGGACACCTCGGCGCCCATCTGGAACCTCGGGCTCGACCCCTCTCCATTTCGCGGCTGCGAACGGGCACGAGCAGCCCTCACTCTCCTCCTCCACGGGGCGCACCCCGATCGGCCCGACAAACACGGGGAACCCGGAAACGGGCGCGAC…
G41003954	utg4	151919	155923	NA	ATGCCTGATCCCGGAACCAGCGCACGGAGGCCAAACAACCACCCTCGACTTCCCCCACCTTGGCCTCCACTCCGCCGCCCCGGGAACCTCGGCCTTCACATATGCCCTCGATCACGGCCAGCCCGAATTCGCCGACGGCCCTCCCCCTCCATCGCGAGCTCTGGCGGGAATGACCTCATCCCCTGCTCATCGAGCGCGGCGCAGATAAATGCCCCCAGACTTCCTCGCAAATACTCGAGCGACAAACACAGGGACACATCAGCTCCCATCTGGGACCGGGCTCAACCCCTCTCCATTTCGCGGCTGCGAACGGGCACGAGCAGCCCTCACTCTCCTCCTCCACGGGGCGCACCCCGATCGGCCCGACAAACACGGGGAACCCGGAAACGGGCGCGACAG…
G41003955	utg4	157309	158625	NA	ATGCTCCCTCTCCCCGCCTCCTTCTCGCGCACACACTCCCGACGCGGGCTACGGCCTGGGCTCGGCTCAGGCAGGCGCACTACCGCAGCGCGCGCGACCCTCCTCACCCGCGCACGCCACCAACCTCGGCTTCCTCTTGCTGGCTGCCTTCGCCGCGCTCTCTCCTCCTCAATCTTTCACTACTTCACGGACCCCAGCAGCAGCACTTATGATGATAGAGGACCGAACGCGGCCCCGAGAGGGATATGGGAGACTCTGCAGAGGGACAGGACCCTGGAGGAGATCGACCACCTCATAATGGCCCGGGCACGCTATCTGGAAGGGCACGAGCGGAAGAGAGGCTAGACGAGGACGCGGCCTCGAGCCACCAGCGCGGCGGGGGACCGCTGCTCTTCAGGC…
G41003956	utg4	158893	160182	NA	ATCGACCTACGCCCCGCGCCATTCACCCCTCTCCACCCCGGCCTCCACCACCCTCTTCCGCCGCCTCACATGGGAGGGCACCCCCGCTTGAGCCGCCGACCCCAAGGAGCTCCCCGCAAACTCGGATCGCGGCCTCGAATGCTACTACATCCAGGCTGCCCGCCAGCTACCTCCCCCTCCTCTCCGGAGATCAAGCTTCCTCATGGACCCTTTGATGAGGCCGCGGCGAGAACTCAAGGAGGAGGACTGGTCGAGAGCGAGGAGGGCAGCTTGCTCAAGGCATTGGCCTATCGGCCTCATCTACGACAACCATACGATCACTCTCCGCTCCCTAATGCCCCTCCCTCTCTTCACGCCTCTCCGCCTAATCCTCCATCTCGCTTCCCCGCCAACCGAGAA…
G41003957	utg4	160446	161671	0.5	ATGCCTCTTCAGAAACTGGCGATGCTCTTCTTACAGATCATCAATCATATTACTTCCTTCTTGGGCTCCAACATACACCTGCCGGCCCTCACGACATTTACTACACCGCCAAGGAAACCTATGACCCCTGCCCCCTGGGCATTCCTCATTTGCTCTCATTCACCTTCTTCTCCTCGGCACAATTATCTACCATCTTTGAGGGCGGAAAACAGATCATCTGACGGATGGCTGGCGATTCCCTCTTCTCGCACTTCTCAACGCCATTTATCAACCTTTGGCAGGCAATATTATATCGCCGCCTTCATCTTCGCCCTCTTTCAGCTCCGCTTACGCACTTACTACATTCAAGAAACCACGAACCCCAGAACACGGCGGACGAAATTTTCCCACCTCCCTCTC…
G41003958	utg4	163343	165286	NA	ATGCTCCCGGGGCTCCCAGCCGCAAAGCTCGAACTTTGCTCTTCGCACGCTTGCAGCGACGGCAAGTCCCGGACTGCCGGTCCGCAACTAACCATGGCCTATTCACCGGACTATCTGGGAGCCCTCGCCAGCCCCGCCCCTTGCCAACACCAACACCACAGATTTTGCCTGGGACGCTCCAGCCCTCCACGGACCTCAAGGACCCTGCTATGACGGCCAGCAATGCGCACCTCCTCCTCCCCCTCGACTACCACTCTAACGCCCCCTCTGGCGCGACAACGGCTATCGCGCTGCGCATGATCCCCGCACAACCACGCCAACTACAGCGGCAGCCCTCATCAACCCAGGGGCCAGGCGACCGGCACGGATTTCGGGGCTCTTGGGGCAGAGCATCGCGGA…
G41003959	utg4	167191	169298	NA	ATGGACAACCGATCGGAAGACCTGCCTCCTCTCGATCCCAGGGCTCCCAGCCAGGGCTCGAGCTTTGCTCTTTGCACGCTTGCAGACCGCAGGTCCCGGCGACTGCCGGTTCGCAACATTAAACAACGGCCGATTCCCCGGACGACCTGAGAGCTCTCGCTAGCCCCGCCCCTGAACAACACTACGGATTTTGACTGGCACGATCAAGCCCTCGACCGACATCCACTGGACACCTTGCTACGATGGCCACCGGCGCCCCTCCTCCTCCCCCTCGACTACCTCTCCAATAACTCCCGGCAACAACGGCCATCGCACTGCGCATGCTCCCCGCACGACCGCGGCAACTACCGGGGAACCCCTCCTCAACCCGGGCGGACCTGGGATCTGGCACAGGCAATT…
G41003960	utg4	176368	177145	NA	ATGCGCACACCTCCTCTTCCCGCTCGACTACCTCTCCAACGGCTCCCGGCACAACAACCGCCATCGCACTGCGCATGATCCCCGCGAGACCGCGCCAACTACCGGGGAACCCCTCCCAACCCGGGAGGGCCAGGGGGCCAGCACGGACTCGGATCATGGGGCTTGGGCCCGAACATCTCGACGCCGGGGACTCTCGACCCTCGGTCGACCCGCGCGGGATCGGGGCGAGCACTCCGCGCCTCGACTGCTTTGCGACCCACGGAGAGGGATATTTGGTTTCAAGCACAGGAGGGACACCAGCTCCTGAACGCGGAGGACGACGCTGCTGAACCTGTACAGCGCTAGGGCAAAGTGGGGGACCTGCGCACAGCAGGGCCGGGGATGGGGACTGCGTCATGG…
G41003961	utg4	192149	193165	NA	ATGGCTCCTCAACAGACCGCGCCGAGCTCCACGATCCACGGCCCTGAAGACCCCCGACTCCAACGACGGGGGATATGCCATCCTTTCTCACTTGGGGGAGAGGAGCAGTCCTTCAAGGAGATCCACGACCTGCGCTCTCTGCGACAAGGAGGGCAAGAAGGCGAACCCCCGCGATCGCGCATCTCTAAAGCCCAGCTGCCTCATCGCCTGGCGGCACGGCTACAAATGGCTGGAACGACACATGCTATCAACAAGGACAGCAGCTCCGAGCTTTCTGAAGATCAACTCGATTCCGACTACTCTGGCGAAGCTGCTTTGCATACCTTCACAACTCCCCACACCTATCGCCCCGAGCTCGACGCTGCAAACTCGCGATTCCGAACGAGCGAATGGCACACC…
G41003962	utg4	193890	199274	NA	ATGCCTCCAGAGATAATGGCGAGGATGAGGACCACGACACGAGGAAGCGAATCGAGGAGACACGGAGACGCAGAACGGGCATTTCAAAACTACAAGCACCCGATTCGGATCGCAGAAAGCTCTGAATATCGCTGGCGCCGCTTGATACTACAGGACAAAATGGAGGCGTAGCGATGATATCAACACGCTCCGACAGCCTTCCAGCGCTTCTGAGGGCTGGACGAGGGCCAGTGCATCCATTCATTGGACGCTCGGCGCCTTCCACCGGGAGCTTGAGCTGAGGCGCCGCTACAACGACACGAAGATTTGCTCTTTCGAGATGCGCAACATGATGGAGGGGCTGCTGCGATTGCGCGGAATCAAGGACCCGGAGACGGGCCCGACGGCCTGATGATCCAA…
G41003963	utg4	199483	200995	NA	ATTCTACCTCCACGCCTCTATGGACCACAAGACATACGAGGCGAGCTCTCGACGCGAACGGCACCGACTACAACATTCTGGGAGATTACACGACCAAGGACGATGGCGCATGAGTACGCTCACGCGGACACGGGGCGCATGAAAAACACATACTGGACGGCTACGCTTGAGGACGACGGGAAGACCCTCTCGGAAATGGGGATGATAAGGACAACCAGCCGGTCCCTTAAGCGCCCCGCCAGAGTCTCATTGACCGGCCGCAGCCCAACGAGTTCACGAAAAACAGGGCAAAAGCGCTCTGGAAACGCCCTGACGGCAGCACAACCAGACGGAGGCGGCTTCTCGTATCTTAAGGCGCGGCGGGACTCGCAAGGAGTATCTGGAGCTGCTGCTGAAGGC…
G41003964	utg4	213064	214525	0.5	ATGCGCGCTTTCCAACCGACTATGCCCACCCCTCGAACATCCCCATCACCCAGAATGCTCCTGAGCCCAAGGCTAAACCCGGAGAACCTCCGACCTACAGCGCAGCTGAACTACTTCGATGGGCCTCGGTCAGCTGCTGCAATCGCAAGGCAAACCAAATCCAGCCGCCGCGGCCTTGCTCGGGAGCGAGCTCGCGGGGAAGATCTCGGCCGACTCGCCGATCCCGGATGGGCCCTCAGGAGGGGGGACAGGTTGGGGCGGCGCAGGGCGCGTATGGGGAGAAGCGCGGCGCCGGCACTGCGCACTGCCGGATAACATGACGTACGACCAGGGCAGCATTGGGCGAAGCATCGCAGCGGCTGGCACAAGAGAAGATAGATCTCGAACTCGGCGGCTGAC…
G41003965	utg4	214968	227426	NA	ATGCGGATCCTACACAAATCAAAGCGAGCACGCTCCGCTGCCCTACGGCGGAGCTCATCAACAAACTCTTGGACACCCCAAACGACGACCTACACGAATCTCCCAGATCGAATCGGAAGGCCCCGCGGACCTGAACGCATGGATCAAGCCTCAACAATCGACGGGATCCTCGAGGAGGCGATCCGCGACTACGACATCGACAACCTCCAGCTGAACCTTCACGCCGCTCACGAAGAAGACCGCGAGATCCTGCGTCGAGCGCCTCCTATTGGAGAACTCGACGAACAGGAAGACTCAACTCCTACGACCGACTGAACAGCCTCATTCTCATCAGACCTCGACCCTCATTCTCGCGCTGAACCTCCTATTGCCCAGCCCAACAATACTCCTCGCAACCCG…
G41003966	utg4	228651	230866	0.5	ATGCGGCCCCTGCAGGACCAGCGAGCCGACGGCACGCGGACCTCGAGCGCATTCCACCGACATCGGCCCATCCCGGAACTTTGACGATCGACTCGAACCCCATTGGGTGCGAGCCTCGCGCAGGCATGGAGGCTGAGGGGGAGCGGGGAGAGGCGCGGAAATTGCAGCACCCGCACTTGCAGGATTTGCGAGATAGACATGGAGATGCGAGGACCTTAGGGGATCAAGCACTGTCCCAGAATTTGATCACATGGCTCGGGGAGGAGATGCGCGAAAACCTGCCAAAGGAGATGGACTTCCCACGAGAAACGGAATGCGGAACGGGCCGCTGCGGATTTTGCTAACTCGGACCTCTCTACATCCCTGAGCAAGGAGGCAAGGAAACGGATTCTGGATGGA…
G41003967	utg4	230965	231589	NA	ATTTTCCCTACCACGGCAGCGCACTCCACCCCAAGGCCGAGCCTCAGCTTCTCGCACTTCCTTCGCTCAAAACCCAGACTCAGGCTCAAACCCAACGCCAACTATGCTGAAAAGTATCACACTCCACGAATGCGAGGGGAGACTTCGAGGCTGAAGGGCCCTGCCAAGATTGAACTCGGCTTCCCCCGACAACGCTTGGCTGGGCGGGGCAGGCTGGCACAACTACAACCAGCCTCCGGCACACGACGCTCGCCCCCGTCGAGGATAGCAGAGGCGGCTATCCTCGGAGCAATCGACTACAAGATGTCGCGAAGACACGACTCGGACGAGGCGCGACTACAGGCATACTCGGACTGCCACACCCGCAGCGCACAGAGGGCTGAAAGCTGCTCGCTAACG…
G41003968	utg4	236313	241037	NA	ATGGCCACCTACATGCACACGCGGCCAGATGCCAACAAACCTACCTACCCGGATGCTTAAGAACTTCCTGGCGATCTTCCCCCACTAGCCTCCCCCACATACAGCCTCCCCCACATACAGCCTCCCCCACATACGACCTCTTCCGGCTATTCGGACGCGGACGGCACGGAGGCGAAACTGAGCCCGACGAAGCGGACACCGATGAACGGTGGACGCAGAGGAGCACCACGAGGGAGGCAGATCACCCATGCTCATGAAGGACTCCGCGCAGCGGGCGAAGGGGAAGGGGGATCCAGATAAGAAGCTGGAACGGATGCGCGATGGGGCCTTGGCTGGATGGCGCTTCGAAGCTCGGAACAACAACAACAGCTCACCGAATAACCGAGGGCATCGCGAACA…
G41003969	utg4	241334	244353	0.5	ATCCGAAGGGCATCTTTCCGCCCAATGCCGACGCAACCAGCGACGCCGACTCCCCTGACGACTGCAATCCAAACCCCCACAACACATCTGAGCTTAAAGGCCTCTACGCCCACCCCCCACGGATCTACCCCCTTCGCGACCAAATCGCCCTCCGAGGAGGACCTGCGGAGGGAGCGGACAAAGGGAAATCGCAGACCTTCAAATCCCTGAATCATCCACGGAGGAGGGCAACCGCTGAGAGAACATCATCGGACTGGGGACAACCTGATGAACCTGGCGCGGATTCGGACAATGAGGACTTGACACCCGATGCCAAGATCCGCTCTCCCTTCTCCCGAGCTCACGAATATTCCTCTTTCGCCGGCGCATGCTTCAGCGACAGCTGCATCGGAATCCTCT…
G41003970	utg4	245290	246750	NA	ATGCCACGCTCTGCCTTCTCGGCCCCGCACGAAACGCAAGCGCGAGCCATCCCCAGAAGACGACAAGGCCAGAATCACTTACCACCAACACCTTCGACACCCCCAATGCACCCTCTCAGAATAAACCCACGGCATGGCCGCATCGAAAGCGGAAGCCAAGATGAAGCAAGGAAGAAGAAGACGACACCATTCTCCCCAACAGCCGCCCCCGCCCAAACCCGAACCCGAACTCAAACTGGACCGAGCAAGCGAACAAACCTGAGGCTAATCGCGAAGCTGGGCCTTTGAAGGCTCCTACGAAGCGGGGCCGCAGAATGACAACCAAGCAACCTCCTCTCAGGACCATCCCTCGCCCCTGCCCCGCGAGACGGCCAGGAGGCGGCTGATGAACGGGGGGGC…
G41003971	utg4	246846	251382	NA	ATGCCGCTCTTTGAAACATCCAAAGATACTCAATTCGGCCTCGCAATCCCCGGATATGGCCACGCCTTCGAGGACCCCTACATCAGATCCCGAAGATCCATCCCTCTCTCCCCACGGGCCGCTTCCAGAGGCAGCTAATGGCAAGAATGAAGACTTCGACACGGAGAAGCAACTTGACGGAGCTTTCAAGGCGATTGGGAGCGCCGAACATGACATCCAGAAATACAAGGACTCGAAATCCTTGAAGGCCCTCAACGCGACTAAAGCACATTTTTCATCGATTAATGGGAGCTCACGGAGCAATGCCAGGCACGGCGATCACCACTGGGCAGACGGACCGCAACCGCGCAGAGCTACGCCTCGACGATGAAGACGACGAGAGCGACTCGGACGCGATGA…
G41003972	utg4	253577	254312	NA	ATGCGCTGCTCATCTCCTCTCCTCGCTCGCCGCCATCCTTGCCCCACGGCCGCGCTGCACAGACCCCTCTCCCTACGCCCAAATTTGAGGCGCTCTTCGCCGGGTTACCATCGCCTCGAGCCTCAACACCACGGGCCCTCGACTCGCATCCACCGCTATCAGCGGGGAACCTCACGGATGCGAAGACGGGCAAGCTCCGACAATCCTCCCTCGCGGACGACGGAATTCAGCGACTCGGGGATTCTTCCCAGACGCTCCTCCCACTCACCTGGAGATGGGCATCTTGCCCATCAGGCCCCGGCATCGGGGGCCTGAACTGGCACGATGAACTACGCGCACTGAGACGGACTCGCCGACACTCGGATGAACAGCAACTTCTTCATCACCAGGCGGGACCAC…
G41003973	utg4	256304	256840	NA	ATGACATCCACATCCACCTGCCGAAGGCTGGCATGCTCGCGCCATAACACACCCCGACACTTCTACTCCAGCCAACGGCCGACACCTTCCTTCCTCCCGCCTCAACCATGGCCCCCAGACTCCTTCACTATGGCCCTTCCTCCCAGACATCGCCCGACGCGAGCGGACGCCGAAGCCAACCCCAAGACTTCTCCATCCTCGCTCTACTCTCCGATGACGGCCCCTTCCCGACACCGGCGCATTCCACGGCCTGGGCCCTCGAGCCGCTTCACCTGCCGCGCGAACGACTACCTCCACGAGGACTGCAGGAGGAGGGATGAAGACGACGGGGACGCATGGGAGCGGCGCCACACGGATGGGCAGACCCACTGCTGTACGAGCACCTACCGCCGGCGCTGC…
G41003974	utg4	257715	261411	NA	ATCCCATCAAGAAGTATATCGAAGGATACAACCACTCACGCACTCATTCCAAGAGCAGCTCGACTAGCTCTGCGAATGGCGACCCCCTCGCTCTCGACTGCCAACAGCTACCCGATGCAACGGCCATGCAAACGGCTCCACGAACGGCCCCACGAACGGCCATCAAGCCCATCCGCAGACCAGCTCGGCCAGGGAAGCCTCACCGCAGCCCAGAAGCAACAAGAGGAGGCCAACGGAAGCTCCTGCGCCCGAACAACATCACCCGACACGGAATCTTTCTTTCACGGAGCAGAAGGAGGACAGGAAAGCGGAGCGAGAAGCAAAGGACGAGGAGAAGCGCCGGCTTCACGAGGCCCACATGCGGCGGGCTCACGCTCACTCCTGAAGGAGAACTGGGGA…
G41003975	utg4	262791	264617	NA	ATCTTCACCGACCGCCGATGAGGATGCCCAGATCTGCGCTTTGCTGCCTCTCATATCGAATTGCATCGCGATTGCGATTACTGCTCTGCTTACGAGGGCGATCGGACTTGGCAAGGAGATTAACCTCTTTTGGAGGGAGAAGTACAGGGGCGACGCCTTCCTCTTGAACAGATATACTCCCATGGCCTATATGCTCGCTAGCTTCTCGGGAGCCTCAGCCACTACGGATAAGAGATTCATCTTACACCTATACCTTTGACATTTCACAAACCTGTCGCAGCTGCAACGCATCCTGACCTCGCTTTGGACAACTTTCAACTCCCTGGGCATATCGGCTTACAATTCTCCGCCAATTGCAATCAACCTTTTTCCATCCTACCTCTCATCTTTGATCGCCGC…
G41003976	utg4	265660	266706	NA	ATGGAACACCTTCCGCTCGAAACCCTTCAACAGATCTTTAAGCTCGCCTACCGATGGTACACCGGCTGCTCTCTGGCACTCACCCAAATCCATACGGGAGGCCGCACATCACTCGTCTATTCCATCTCCCTTGGGGCCAAGACTGAGCTTGTGCGCTCCGCATTATACCAGGGCCAATGCTCGAACGCTGCGGGCCTTCAACCTCGGATCCCATCTGCATCTTTCTCCAGAAAACAGCGAATACCACTATCCGACGACCCCAGAGGAGGACGAATGGGATGAGGAAAGAAGATGACGAGGAGGCTTCCTCCTCCCCGGAGCTCCCCTCCACACGACTCATCGCTGCACAACATGCTCAGCCTCCGCCGATGACCTGCACCCTCCATCACCAAAGCCAAC…
G41003977	utg4	266991	267557	NA	ATGCCAGATTACGACCTTCCGCATCTACCACCCCGACTCTCCAGCTACGCGCTGGGATCCTCCTGAGGCCGCACATGCACGATTTCAGGCCATATCTGCTGCATGCCTCTCACTGGCAAGAAGCACGCTGCTTCGATTGATGGGGGAAGCTGGAGACGGCTTCGCTGGGAAGGCACGCAATACCATGACCTGAACCGCTATGGCGGGAAAGGCAGAGGCGCAAAGCCGACTTAGACTGGATTAGACGAGAGATGGAAGGAGCGATTGGGAGCGATCTTTGACCCGCCATTCATATCAAACATACACCACGCGCACGCGGGCATTGGCCGAATCACGACAGACTCGCCGCAAGCACCCGCTCCCTATCGCCAGGCCCAGCCACATTCTGATTCAGACGAC…
G41003978	utg4	268443	269537	NA	ATGGAACACCTTCCGCTCGAAACCCTTCAACAGATCTTTAAGCTCGCCTACCGATGGTACACCGGCTGCTCCCTGGCACTCACCAAAATCCATACGGGAGGCCGCACACCACTCGTCCATTCCATCGCTTGGCCGAGACTGAGCTTGTGCGCTCCACGTTATACCAGGACCAATGCTCGAACCCTGAGCCTTCGACCACGGCTCATCTTCATCTATCTCCCGAAATTAGCGAATACCAATACTAGACCATCGGACGACCGGAGAGGAGGACGAAGATTGGGACGAGGGAAGAAGATGCCGACGACGACGACGACGAGGCCTCCTCGTCTCCGCTGAGCTCCCTTCGCCGCACGACACCGCTGCACAACATCCTCAGCCTCCGCCGATGACCTGCATTCT…
G41003979	utg4	275178	276639	NA	ATGGCAGCATACGACTACTACCGAAACTCCCTTCCTGGCTGGGGAACTCCACATCCAGCTTGGAGCACCCCCAATGCCCACTCCAGCCCCAACCTTCATGGACAGGCTTAGACTTCTTTAACGCGCACGCACAATCCCGACCCATCCCTCTACAATTCACATCGGAGGGCTCGGCTCACTCCGGAATCACGCTCGATCATCAGCGCTCTATTGGCACTCCATAATACAGCGGACTTGCTCCTCTGACCCAAACTTCCCGCAGACTGGAGGAGCTGCTGCGTATGAGCTATCGCACTTGGAAATACAACGCCTCCCTCTACGCCCCGCTCAGCGCCGATCGCATGATACAGCGAGAGGGGCTCTGCCATCGATAGCGGAAGCCACTCGACTGGCAATACA…
G41003980	utg4	277103	279017	NA	ATCCTACGAGCACTACCGGAACACCATGCCAGGCTGGGGCACATCCCAGCACCTCGATCTGCGCCCCTAACCCCGATCCGATCCGATCGCCGCCCACAGCATTCTACAACTCGATAATCCCGCGCGCAGGGCTTTGGCCTTCCCGCTCGGCCGCGACGACGCGCGACTGGCACCGGCGCATCTACAGCGCTCCATTACGAACGCCCTACATACAACCCCGGCGATCACACTCAAGCTGACGCTGCCCATCGATATCCCAGGCCGCTCGCGCAGGCTTCCGAACGACATCGGCGCGGCAGCCGCCTACGAAGCATCGGACGGAAGCACAACTCTTCTACGAGCCCCTCAGCGCGGACCGCGGGCAGCAGCGCGAGGGCCTCCGGCATGGCCATCGCGGAA…
G41003981	utg4	295326	301907	NA	ATGCGACAATGTGACATATCGAAAACCAATATGGCGCGAAGGCAGAAATGGAAATCTGATGCTGGAGGAATTGAAATCAAAAGCCTTCACGAATATGCTCAAGGACAGAGGCATCGAGATTATAACCAGCACCACACATTCATCAACAGAATGGCCGCCGAGCGCATAATTCACGCTCATGGACAAAGGGGAGGCAATGCGACACGACGCTTGCATACCTCACCTGGGGAATTCTCCTTTGATCATGCTACACACCTATAACAGGACGCCTATGCCCTGGAATGGCGAACCCCCTATGAACTTCTATACGACTCCAAGCCAGACATTAGCCACCTACGCCTTTGGATGGAGCCTATCTTCTTGCCACCTGAAGCGGAAGAATAAACTATCCCCCAAATC…
G41003982	utg4	303534	306284	NA	ATCCGACGCTACGACTGCACAAGATCGATGAGCATCGCGCAGACGCACGGGGACCGCAGAGCCAAGACTTCCATGAAGACATCATACGCTTTTCCTGCAGCCGACGTTGCTGCCTGCCCCAATGGCCCTCTATTCTCGGCCAGCTCACCCTCGCAGCGACCACCGCCGACTTCAATCATCGCGCGCTCCGGCGGCTGCGAACATATCCGCTACCGACAGCTTCCGCGCGACGATCATCCAGCTCCAACACTGGCGCCTTGACCCTCAACCGCTCCTTCACCAACTTCAACGAGATCAACCAGCTCTGCGGCGCGGCACCCCGGGGAACAATATCCCAGCTCCTCTGGACATCCGGACAGCACCCCCGCCGAGAACGACCTTGCTCTGAAACGATACCTT…
G41003983	utg4	308051	309485	NA	ATGCGAAATTCCCTTTAAAGACCCCAGGACTCCGAAGAGCCATCCCAGCCCTCCCTTTTTTCCTCCCCCACCTCCCTCCTAAATCTAAGATGACATCGCCACAGGCATTATCGATTGCAACCGCCCCGCCTTTCTTCCGATACCGCAAGACTATCAGAATGAGGACCAATGGACAGGCCCCGACAGAGCGGCATTCCTAGAGAAGAGCTTCGACTACGAAGCTATGACCAGGAGCAAGGATACGAGAGCACGCTGCGCTGGACGACTCCTTGAAGAATCGGATATGGCAAGCGGCTCAGCTTCTCAGAAAACCTCTTCCTGGAAAGGAGAAGCGACTTGAGACCTGGCGCGCCCTCATAGACGCGAAGAAGGCAGGGAAAATCAATGGCGCAAAGCATA…
G41003984	utg4	310364	311671	NA	ATGCGCCACCCTGGCTCTCAACTCCATTATACAGCTCCCCCCACACCTCCTATGCCGGCTCATGCATCGGACGCCGATGCGGCACACTCTGGGACGCTCAATGCCCCATTGGCCTGGGACTACCAGAACGATGACGCGAAGCCTGCCTCTCGCCGCTTTGAAGAGGATACAGGCACCGACACCGCGAGAATATGAAAACGAGAAGCAGCGGCGAGGCCGAGAGAGAGCGGCGCCTCGCGGGCAACTTCATAACCCAAGCGACGGCAAAGAGCACGGCGCCGGCATTACCTCGAAGGCGATCGATGATTCGCTCAAGAATCTTGGCTTAGGATATATCGACTTGATGCTCATCCACACCTCTGGGAAAGAGAAGAGGCTAGAGGCCTGGAAGGCCTTCTG…
G41003985	utg4	311910	313136	NA	ATGGCACCCTCTCGCGGGCCTTCACCCACTCCTCGCACTCTTCATAACACTTTCCCACAAAGGACCTACACCGCGCGATATGCCAAGGACCGCCAAATGCTCAGGCGGACAAGACCGCACAGCGACTGGAATCCAGACCTGGGCACGGAGATCAAATCCTACGCCGCGCATGGCTACGAAGCTTTCCATCACAGGCACATGATAACACGTCGCGTCCTCCGGGGGACCGGCAGCTTCTTGGGATGGCGACGGGACAGACGATACGGAGAATACTAGGACATATGGGGAAGATTTTCACAGGATCAACGAGGATGCGACTGCTTGCTAGGATTCTCATTCTCAGACGGAGGGAGGGCCTGAGGCTTAGACCGTCGAGTCACGACTCAACACAGTGGGATA…
G41003986	utg4	313518	314577	NA	ATCATCCACACCTGAAGCTTTGAAGGACCGAGGCCTACTCGATATTCGGCACAGCGATTGACGGAAACATTACCGCAACTTGCTGCCGCTGCACCTGAGGGAACGAAGACTGGGACCTTTGCCTATGAGGCGGACAGGTTTTCGAGCATACGCCACCGCTGGAAGCGGAGAGGGGACCACCAACATGGATGCCGCACATCGACAGCTTGGACACCATGCTCGACTCCTCGGGAAGCACCTCGCAGCACTGGGACGATGCAAAGAGAGAGGAGCTTCATCCTGGCACAAGGCTCAAGGATGGCCGGACGCGACGAAGGGGCTATGCTCTGAAGAAGAAGGCCATAAGCCGCACTATCCAACGGGAATATCCGCTTTCTGGGACCTGGCAAATCACTGATC…
G41003987	utg4	314817	317428	NA	ATGGCTGGCTGGATCGAGCAACGAGAGGACGCGGAAATTCTGCAAGCGCCATTGAGCGGCACTTCGAAGAGCTGCTCAAGCGGGAACGCTGAACTCGATATGCTGCTTTTTCGCTGTTATTTTCCACTGCGCTGACGGCCTTCCTCGCACTTACCCTCTCTTGCAACCGGATAACACGGACACGATGTATTGCCTTAGCGCAGATCCAACCAGCTGCATGCCTTTTCCTTCCCCTGGACCAACTCGACCGGACGGGATATTCTCTCCCGAGCTTGCCATTCACTGCCCCCGGATACGCCATTTGGCAACGGCCTCTGTCTCATCCCTGATCTGCACGCTCTCCGCATCCTCCATCGCCTATGGAAGCAGTGCACCAACAGCCAGAGCTTCCGGAACCTC…
G41003988	utg4	318120	320107	NA	ATCGAAGCATTCTATCGCCAGCACCTCTACCCGCTTCAAAGCGCCTCCACACCCTCACCGCCGAACGGACGGCTCAGGACCTACAACCTCACCACCTTCGACTCCCTCCTCTTCGACGAATTGATCCTTCATTTTCTCCTACCTTTCACACGGACCTATGCACCATTCAGCACCAACCGAAATTGCACCTCGCTCGACAACCAGGCACTATCATCACCCGCTTCTGGACGCTCTCCCACTTTCCACTTCCCTCTACGACATCGGGGCGGACTCCCACCCACACACAGACGCTCTCCATTCACCTCCTACCCCCCCAGCTCCCTTCCTCTCCACCCCCTCCCCCACCACACAAGATCATCCTCGCACGCGATTCCAACCCCGCACACTGGACGAGGCGCC…
G41003989	utg4	320682	323277	NA	ATTCTCTCTTCTTCAAAGAGAAGCTATATCAATGAATCCTTGGAACCGCCTGCATTTTTGCCATACTGCGCCAACATCTTCAACCCCCGCGGGGCGGAGACCTCAACCATCACTCTTGAACATGCGCATCACCCTGGCTGCCGCTATTTGCGATCGCGAACTCCCGCACTTATCTCGCGGATCATGCAAAGGGCCTTTTGAATGCTCCCACCATGGCATTTGTGGCTTCTGCGGCAATCATCTTCCCTTCCCCAATCTGAACTTCATTTCCCATGCATCGCTGCTTCTAACGCCCACTGACCCCATTATCTCCGCTGCTATCCGGCGGAAGTTGCTACCAAGCACTCCTTTGAATCTTCGCCGCTCTCTCCGCCGACTGCTGCCAACGATGCTTGCCTA…
G41003990	utg4	323888	326092	NA	ATGACTTCACAGGGATCCAAGGCGAACGCTGCACCTTCCCCACTCCGATACCTTCGGAAAGCCCATCCATTACATGGACCACAACGATCGGGCACACCTCTCTTATGAGAAGGCGAAGGCTATCGGCCTCTCCTACGACATGACTATTGACGATTTGCTTTCTGACCCCAAATCTGGCAGCTTCACAACGACCCTGCCGCTTGGACGGCGGCGCTATCACCCTCCTCACCATCCAATAACCTTTGCGGGGACGATCGCCCGACACTGGCCGGCGGCCAGAGCTTATTCCTCTGCGAAGACTTGCTGCAATACCGGAAGCATGGGCAACATGATGACGGAGCTGGGACACGGGCTGGATATTGGCAATATCGAGACTACGGCCACCATGCTTCCATCGGG…
G41003991	utg4	334111	334607	NA	ATGGCGCAAATGATCACCTTCCGCTTGAACACGAAGCCGACACAGCGAGCGCATGACGGACGCTCGCAGCGATGCGCAAGATCATCAAAGATCAGCTATGCAAGAACGCGACGATGGCGGAGCCGCAACATACATGAAGAACATCGACGCGCTACCGCCCGCATCGAAGGCTGGCCGCTCGCTGAGCCCTCAGGAACCTCAGCGACCTCCAACCTGCCCAAGTTGGAGCTGCTCCTCCGCGGCTGGAAGGAGGGCACGATCCGCTTCTGCAGGATCAACGACGCCCAACACACAGATGCTCTCGAACCCCACGCCGGATCGGCCCTGAGCGCGGACGGCGAGGGCGAGGGCGATGCAGATTAG
G41003992	utg4	336507	337778	NA	ATCCTCTAACAAAAAGCTTATTCTCTCGGCGACCGGGGCACAGGGGCTCGCGCATCGATGCGCTCCTCAAATCTCAGGCGGACGTCACCTTCTCCCTACGCCCCGCGCCCTAACTCGCAACACAGATCATGCCCGCTCAAGACCTTGCTCAGGGGCATCGAACGAAGGGGAGCCCAAGACTTTGCCAGCATCGCTGCAGCGCTGAAGGACGGCCTTCCAACACGGACACCTGGACCCTCTCCGAGGCCCAGGAGGCTCGCAGGCATCCGAATCTTTGAGCTAGCCAAGGAGGCTGACGCAGGCATTACCTGGAGCGGCCTGGATAATCTTCAAGAAAGGAAACTATAACCCGAAATACTACGCCGAACACTACACGGCGAAATCGCGCGGCGGACTGGA…
G41003993	utg4	338404	339666	NA	ATCCAAGGAACTCCAGCACAAGGTACGCCCTCCGACCCAAAGAAGGACCGACCTCCAGCCGCGATCAAGCCGAAGACCTTCGAGCCCCAAGACCGAACTCGCCATCACCCACTGGCGCGGCTCCGACCCACACCCTCACTCAAGGCTGGGGCGACCAAGCTGCCCCTCCCGGCCACGAGATCCGGCACACACCCCGGACAAGCAAGGACTTCAAGCCTGGCGACAGACGGCCGGGGCCCAGCGGGGCAGCTGCATGTCGCAGGGCGCAACGACGGACGAGAACTACTGCCCTAACAGCATCGACACCTACAACGCCACCCCGACGGCGCGCCCAAGGGGGCTATTCCACGGCCATCCGCGCTCACCAGCATCTCCCGATCCCCGATGAGATCGACGCGC…
G41003994	utg4	340353	345224	NA	ATGGCACCTGCTGGAAGACGCATCGGAGACGACTTTGGACGACTCGGACTCGGACCTCTCTATCACTGGATTGGACGATGACACCACGAACGAAAGCCAAGGGGAAGGGAAAGGCGATAGATAGGAAGAAGAAGGACAAGGGGAAGGGGAAGGCCAAAGAGCAAGCCTATGCTTGGGAAGCAACATACTCTCTTGGGATACGACAGGAGGATGAGGCAGGAAGACTAGAGGGCGCTCCAGGATCTGATTGCTCGAGCGAAGAAGAAGGCTGCTCGCGCCAGCTGCCGCCATCCGACACTATCATCCGCCACCTTATGCTCGATCTATCCTCAGCAATGATGGACCGACATGCGCCCGACGCGTCGACCTCATGCTCCAATGCCCGCGATCCACTGAGTC…
G41003995	utg4	348399	349860	NA	ATGGCAACCCACCGACTCCTGGGCCCCGAGCTTCATCCTCGGCCTTTCCTATCATCCCTCGATTTCCGCTCGGGACTGGGATTCTTGATATATCCGCCGCATTCGGCCACGCATACAGGCACAAGATGGCTCATGCACGCCTTCTACTCCCAAGGCGGCAGATGAGGAAAACAAGCGAACGCGGCCTTACCCTACAGCAACCGCCTAACCCATCTGCCCTGGCCTGCTGATGGCTCCTCCGCCTGACCTTGGACTAAAGCCTCCCGCACCTCAGCTGCCCTGGCCTGCTTGCCCCTTCCTTCACTCCCCCAGGGATCCCACATCCGCATGAAGAACGCGGCGATGGGAACAAGGAGGAACAAGCACGAGCCCTTCACCCGCCGATCATGAGGGCAATGG…
G41003996	utg4	350630	353287	NA	ATGGGACCTGCACTCGCCGGCTGCATACCTCTCACCCTCATCACCCTCATCCCTCCTCGCCCTCGGGCCCCTCGCACAACCCGCCCGACCAGCCCCGCCATTGCCCTCGCTTTTACTCCCCTCCACGCTCCTTTTCTCTCTCGCCACCAGTCGCGCGGGCAACAACCTGGCTCCAGCCATGCAACCCTGCCCACCAGAAGCTCCAGGAGGGCACCTTTCATCCAGACCGACTGCGACGCCATGACCTACTGCCGCCAACTCCCTGCGCTCACCGCGGCTGCCGCTCCGACGATCCCCTTCGGCTACTCCGAATGACGATCCCCACCAAGCGACAAGGGCTTCTTCTGCCCTGACGAGCAGGACCAATGCCAGAAGCCTCACCCGGGAGCGCATGCCATC…
G41003997	utg4	354220	355508	NA	ATGACGAGCACGCCCGAGCCGCTGCCCTCTCTCCCGCCATCCCCGCGAGACGCTCCGAAATGAAGAGGACCGGCCGGGCATGGCACGATGACGAGCCCGATACGCACGCACGCATAAACGCCGCACGGAAGGGGAAGGGGAGAGCGAAACGGAATGGGAAGGGGAGGGCTACGGGGAACGGAGATGACGACGAGGATGACGACAATGAGGATGAAGATGAGGACGAGGGCAGCGGGGCAGGGAGGATACCCTCCGACGAAGGAGGAGGCGGCAGACGAGACGAATTCAAGAGAACCTCCGCCGGGGAACGCCGAACGCCAACGACGGAAAGCCGCGCGCGACCGTCCCATGCACGCTTTGACGAGACAAACCAATAAACAACTCCCCATCTCTCTTCGC…
G41003998	utg4	356320	357164	NA	ATGGCCCAGCCAACCTCGACAAGCGCGACCGCGCCCGACAAGGACGGCAGACGGCCTCGGACGCCGAGGGGCATGACGCCCCTGGAACCCGATGCATCCTCGCCTTCTTCTACGCCCCTCTTCCTCATCTTTGCCTCTCGCCACGCTCATCTTCCCGACGGCGGCGCCGCCCTCGCGCGCGCGCAGGAGGAGGCCGCTGCCGCGACCGCTACCACCAGCCCCACGACTACCACTAGCGCTGGCCAGGACCCCGAGAAGGGCCAGACCGGCGAGGCTCTCCGAGGACAGCGATGCCGACGGCGACGGCGACGGCGACGCGGACAAGACCGACCATCGCGCAGACTGGCCCTGGGGAGCAAGGGCTCCCCCGCCAGACGGGAAGCGTATACCGGGGACGCG…
G41003999	utg4	357891	360679	NA	ATGACTGCCCCACAGCTATTCGAGGAACGATATCCTTCGCAGGAGGGAACGACGGCAGGGATACCGGACGGCTCGCAGCGGCGGACCCCCCTGCGCATCCTCATACTCGAGACGGGCCCGCACACCCAGGACGACCTCGCGCACATCCAGCCCGCACGCTTCCTCACGCACCTTCAGCCCGGATCCAAGACGCAGGAACCCGCGAGGCCGAGCGAGCACCTCGATGGGCGCCAGCTCGCGGCAGGGCAGCCGGGGGCGGCCAGCGAATTGAACCCCCCTTGTTTCTCAGCTTTCCGACGGCCTCAGCCAATGCCCCACACACGCGATATACGCGCGCTGCGGCCCGACTACGACGACTGGGCGACCGCACGAGAATCCCGGGGAGCTGGGCGGACCTTT…
G41004000	utg4	360925	362022	NA	ATTCAGCCCCTTTCTCCTTCGCCTTTGGCCCCAATTTCGCCACCATTCCCCACCGCGGACAATGACCCTTCCCCAGGGCAACAGCCACACGCCCCCCGCCATCCAAACCACCATCCCAGACGGACCACCTCTCCGCCCCCTTCAACCCCCACTCCGCAGCCAACGCCCGCCTGCCCAACCCCGGGACCGCCCGCGCGAACACCGCGCCCTCCTGACCCCCTCCGGCACGCCCGACTGGGCGCAAGCACACGCACACCAGACCCCTCCAGCAGCACTGCGCTCTTCGACGCCGACGCCGACGGCCCTGGCCGCACGACACCTTCCGCGGGCTGCGCGCGCTGGGTCGGGCTCCCCGCGCGCGGCGGGCACGCTCCACGCACGCGCTGTTCTCACCCGACG…
G41004001	utg4	364756	367685	NA	ATTCTCCAAGAACACCTTCCACGCTCGCGCTCGCCCCTCGCGCCACCCCTCGCGCAGCGCCTCCGCCGCCCCCGCCCCCGGCCGCCGCCCTCCAGCCGCGGCGACTTTGCGCCGGCCGAGGCGCGACTGGGACGGCTTCGGCAGGAAGGACGGCGACAGGAAGGACGGCGACAGGAAGGACGGCGACAGGAAGGACGGCGACAGGAAGGACGGCGACAGGAAGGACGACATCGACGGCAAGCACCAGAAGGACAGGGATAGGAAGAAGGACAGGAAGAAAGGCGACGACTGACTTGGCGGCTAGGGACGACAAGGACGACAAGAACAGGAAGGATGGGAAGGACGACAAGGACAGGGATCGGGAGGAAGGACGACAAGGATAGGAAGGACGACAAGGAC…
G41004002	utg4	368024	368554	NA	ATGCCCACGGACGACACCCCTTCCCCAAAGCACATTCCCGCCATCCAGACCACCATCCCAGACATGCTCCACCCCTGCGCCCCTCAACTCAACCCCGAACTTGGAACCAACGCCCGCCTGCCCAACCCCGACGCATCCACGGCCTCACGCCTCGCCCCCACACCCCACACCCACTCACACGCGCTCCTCATACCGCACGCACCGCACGCACGAACACCGCCCTCCCGACCCCCGCCGGCACACCCGGCTGGGCGCAAGCCCACGCGCACCAGACCCTTCCAGCAGCTCCGCTCTTCGATGCCGACGCCGACGGCCCTGGCCGCACAACACCTTCCGCGGACTGCGCACGCTGGGTCCGGCTCCCCGCGCGGCGGGCACGCACGCTCCACGCACGCGCTT…
G41004003	utg4	370640	371431	NA	ATGATCTTCAACGCCCTTTCCCCTCGCTGCACTCGCTGCCCTCCCAAATGCGCGCAAGACACCAACGATTGCACCCAGACTTGCATTCGGAAGGCCCTCGCAGGAAATCCGCAACAGCTGGCGATCCGAACTGCATGCGGGGAAGGGAACCAAATCTCCCTGCGCAGAGCAGCTGCGGCTCTGCGCAGGAAACAGCTCAGCTCCCTCTCCGCATCTATGCGGCATGGCCACTACCCAGGAAACCAGCACGCCGCCTCTCCCCCTCCTCTCGCCCATCTCGCCCCCGACCACGCTCCCCATCACCGCCCCCGGGCAGCGGCCGGCACGGCGCTCCACCACCCGACCACCAGCCCGACCGGGACGGCTTCTGCCCTGCCCTCGCAAACCTCTTCTAGCGCG…
G41004004	utg4	372549	375361	NA	ATCTACCCTCCCTCCGGCCCCTAAAGACCACCGAGCACCCCGCCAAGGGGGCGCACCGAGCCCATCGACCGCGAGAAGCTCCAGGCCGACCGCGCGCAAGCTGCGCATCTACGGCGCCTTCCAGGCCATGGGCGACGCGCCTGCCCACAAACGAGCAGCTCGACGGGATGCTCTCCTCGCTCTCCAACTCCTCCCTCACGCACGCGGACACGCTCTCGCCCGACGGCCAGAACCTCGCCCGGGACGCGCACGACATCTGCGAGACCCTCCGGCGGCTCCGGAGAAGAACGCGGACGAGCTCCTGCAGAACTTCCTGGCACACGCGCGATGCGAGCCTCGACCGCGCCCGCGAGCGCGCGGAGAAGGCCTCCTGGAGCGCGAGCGCGCGCGGACGGACGG…
G41004005	utg4	375980	378250	NA	ATGCGCCTTTTGGATACCGAAACCGGGCATCCGAGAAAGACCCCAAGGATCACACACAAATGCCATCTTCGCACACCTGGGACAGCAACCGCGAACAGACATCCAGAGCTGAGAGAGATTCAGAAACGATGCTCCCAAATCAGCTCCCAGACACCATTCTCACGACTCCCACAGCGACACTCCGCCTTTCCGAACATCACCGGGGCGACATCATCCACCTCATTCCCCACAGCCTTCGCACAACCCGCTGGCGGCGATCCCTATGGCTCCAGAGTCAACCTCCTCCAGACACCCTCGGCCCAAGCCCACAGAGACACCGCTTCCCATCTGGGCCGATTTGGACCTTTCGCCCAAGATCCGGGAGGCATGCAGGTGCACGGGCGAACGGCTATCGACCTC…
G41004006	utg4	379384	383195	NA	ATGCCTACTCTCTCCTTCTCCTGGCGCCGAGGCTGAGGACGAGGACGAGTACGGCGCTTCTCCCCTCTGCAGACCCCCTAGATCAAGCGCCGGCGACCTCCGATACTACTAAGCGCGAATACGCTCTACTCGAACTCCTCGACTCCGAGAGGACATATGCTAGCGACCTTATACTCATACGAGATTACCAAATTCCTCTTGCCTCAGGGCGACTATCATCTATATCGAGGCTAGCATCCGACTCCGAGAATACGATCCCGCTACCCCGCTACTAGGGCCCTCCACCTCCGAAAGCCCTGCCACTCCCCCGGGATCGGGCACGCATCTCGCCCACTAACCACCGCCTCCGATGCCTCCGCACTCACTCGATTCCATCTTCACCCTGCCCCATGAAAACGA…
G41004007	utg4	386116	386373	NA	ATGCCCACTCTCTCCTCCTACTGGCGCCGATGGAACGAACCCGGGTAGGCTCTCCCCTCCCTTGATATCCTCAGAATCAGGAACTTCCAACACCACCAAGCGCGAGTACGCTCTACTCGAACTCCTCCGCTCCGAGCGGACATACGCCAATGACCTTACTCTTACGGGATTACCAGATTCCGCTCGCCTCAGGCACCCCTCCCCTCTTCGGCTTGAGCTTCATGATTGCTGATTGA
G41004008	utg4	386557	388511	NA	ATCCGCACTCGCTTCTATTTTCACACTGCGCCCCATGAAGACGAAGGACGAACATCTCGGCAACATTGAGAAACTCGCCGCATTCTCAGACGATCCTGCACCAGCTGGAATCCGCGCTCGGAGCTGATCGAGGGCAATGAGGGCGAGGATGACGGGCAGGCTCTTTCTCGAATTCATCCCCCAGATGGAGCCGCTCTACAGGATACATCATGAACCAGTCGCACGCCCTCGAGCACTACCACCGCCTCTCCAAAACATTCCATCGACCTACTTTCCGCGCACAGATCCTCGCCCACAACCTCCAACGCGGGATCTCCCATCGCTCCTCATCAAGCCCGCAGCGGCTGCTACACTACCCCCATACTCGCCGCGATCATCGCAGAGACACCAGACTCTCAC…
G41004009	utg4	389805	391557	NA	ATTCTCTAAGTTTCCTCTCCCTCTTCTCTGCCCCACCGCCGCCTCCCGGAGCAGGCGCGACGCAGCAACGGGAAGACTACTGCCAACGATGCGCTCTGTCGACCCTCGACGACATTCAAGAGAACCTCTTCCATGGCGGAGAGCGGCGAAGATGCTCATGAATCCCTGAGGCTGACTTACCATGACGCCATCGGTCTCCCCTGCTCTGACTGCCGCAGCAATTCGGGCGGAGGCTGATGTCGATCATGGCGCACTCCGATCGAGATGACATATCCTGCCAACAACGGCCTGGACGAGATCATCGAGGCGCAACGCGATTGCAATCAAGCACAATCTCTTTCGGACTTCATCCAATTCGCAGGCGTGGGGCCGCGAACTGCAACGGCGCCCCAGATCTCT…
G41004010	utg4	395217	395734	NA	ATGCGCCCTCGCTCTCGCCTCCTGCCCTCAGCGCCGCTGCTGGCCTCCGCTGGGATGCTTCCTCAAGGGAATGTTTTGCACGGAACGACGCGCCGACCGCCAGCCCAGACGACTTCACCGGGCTACGCAACCTTCTTCTCCCAGAACGTTAGCTGGATTGCGCCCACTCCGACAGCGACTTCATCGCTGCCCTCCAGCACGCGCTACGGCACGCTCAACACACCCCCAACTGCGGCCGCTCGATCACGCTCACGAACACCAACAACGGCAAGAGCCACCCACCCGCGGACGCGCATTTTCTGCAGCAACGAGAACGACCTCGACCTCTCGACCGGGGCTCCAGCAGATCGCGACCTTGGCGGACGGCGAGCCCGATCGCATGGCACTACAACGATTGA
G41004011	utg4	397619	399852	NA	ATACGGAGCTCAAAACGCCCCGACGAGCCTCCTCCCATCCCAGCCGCCACCGGACGGCCCTCACCTCCTCCCCCCGACGCCTCCCTCCCGCGACAGCCTCTCGCTCCCTCTGCCGGATCCCGCGATGCCACCATCAGCGCTACCAACCAGGACTGAGCTTTACGCCAGGGTTCCTGACCCCACATAGCTTCGCCTCCTTCACGCCACCCGCCGCACACGCCAGGCGCCCACGACATCGAACTCTTCCACGAGCCGCGAGGCCGCCAGCTCGCATACGCCCCTCCACGAGATCCTCAGGGACCCATCGCCTCACCACCTTCCTCTCTTCGCACCGCAAGAAGGCCCGCCGCGGCTCCTCCGCCGCACACACCCCGGATGGGCGGCGGGCGATCCCCTCCG…
G41004012	utg4	400523	402114	NA	ATGAGCACCCGCCCTTCCCCCAACCCCAAACGCCCGGACGGCGCGCCAAGGCCCAAGCAACTCCCTACCCTCCCCCTTTCCCTTCACCCCACCCAACACCGGCACTTCGGACAAATTTCCAGCCCAGCCCAGCCCGAGCACACTCCACCCCGAAGAGATCTGACGCGCATTCTCAATGCCTCCGGAGACCTTTCCATGGCACAGAAACTGGCCAAACCATTGGCGCCCGATTCCTCTCCCTGCACGGCGCACAACAGCCAGATATCAAGAAGCTACCAAGATCGCCTCCGCCTCCCTCGACCCCCATCCTCGCAATCGCCGCCATTCAAGCTCGAGGATGGCCCCCACCTCGCCACCCCTACCTCGCCTCGGGCAGCTCCTCAAAACCGACGATCGCGC…
G41004013	utg4	405114	406680	NA	ATGCAGCTCTTCGCCGCGCAGCCGCATTTGCGCTCCTGCAGCTCTCGCGCGCAGTCGCTCGGGGCCAGCGGATTGGGGACCGGCTACCACTTGCGGCTGGCTCGACATGCACTTCCCTTAATGCACTATTCGCAATGCCTTCCAGGCGCCTCCACTGCTTCACCAGCTCCTCCGACTGGCCTGCTCCACCCCAAAAACCATCTCGGGCTTCAACAACTCGAAGCTGCCCAACCCCTTCCTCTTTGACGACAACACCCCCATTCAGAGCCGACGACTGGACATGCAGGCGCGCTCAGATCCGGGCCCTCCGAGGGCTACGAGGGCGGCGAGCTCCCTGGCCCACCCTTCCCTCACCGCATCTCGGGCATCACGCTTTCTATCACTGCGAGCAATGGCAAC…
G41004014	utg4	408216	409845	0.5	ATGGCCACCATTCTCCACTCTCCAAATCCCCACTTCCAATCTTTATGACGCATTGCCCCACTGGCCTTTCTTTTGCTTTCGGCGGCTTCTCGGGCGAGTTGCTGAAGACGCTCTTCATTTCCAAACATTCTTTCTGGCAAGAGCCTCAAGAAATGGAGCTGGAAAAGATGCATGGGCACGACGGGAGCCTCGGAGGGCATTGGACGCGAGTATGCGCTGCAACTTGCGCAGAAGGGCTTCAATTCTTCCGCTAGGAACGCCCGCTGACGGCTCTCCTCTGAGATTGAGGCGAACGACTGGCGACAAGAAGGCAGGCGAAGGCCCACCATGGACTTCTCCAAGCTCGATGATGCCGCTCAATGGAACAAGCTTCAGGCTGAACTTACTGCTTGATATTGG…
G41004015	utg4	410664	411284	NA	ATGCCGACCTCCACCATCACAGAGAGGATGCCCTACAGCGCAGCTTCCTAAACCTAGAGCCAGACTCCCTCTACCTCCACCATCCCCCTCACCCAGGGCTTCCACTGGGCCCTTATCCACAGACCTCCACGGAAATGCAACCCGCCACCACTGGGCTGCGACGACCAACGACCCCCACGGCCCAGAGGGCTACCTCAGCCGATGCCCAACGGCCCGCGCATGAAGGCCGGCCAGCAGCCCATCCTAGCCTACTTCAAGATCGCCGAACGCCTCCATCGACCTCCCCGCTCCAGGATGCGCCGCCGCTCCCGCCGGGCCCCTCCCGCAGCGCGCTGCAGAACCGCGCCGCGAACATGAGCCCGCGCACGGATGACGCACCCTTACCCGCCTCCTCCCCGC…
G41004016	utg4	411608	413192	NA	ATGGCCATCGCGGAACGAACCTCACGCCCGAGCAGCGCGAGCATTTCCTGGAGCACGGATGGATACGGATCCCGAAGGCGCAAAGAGGAACCGCGAGGCTCACGGAGAACCTGGCAGGCTGGGACGACCCGCAGGACAAATCGACGGACGAAGGAGAAGATCCATATGCCGCGCCACCGCGAGCCCGACGCGGGAATTCATGCCGAAGGCGGGGGGCGATGAATTGCTGGGGGGAGGACAGGATCGATCCCACGCTCTTCGAGAGCTGCGGGGACAGCCTGATCGAACCTTGGGGCGGAAGAGGCGACGATTCGAATTGAACTTTATTACATGCCCGAAAAGCCGGACTCTGAGATACATACCTGCAGAAAGATTGGGCCGAAGGATTTGGGAAATTGG…
G41004017	utg4	414933	418274	NA	ATGGCTTTCCTTACAGCCATCGAGCTTTTCGATGATCGGAAGCAGAGAACCCTCACCGACCCGAATATTTCGGCCACTCGCCATGCTCGGATGCTGAGAGCATTGCCTTCGCGGCAAGCATCTCCTACCGCATTGCATCCCTCTTCTATCCAACCCGCTCCTTCTCTCCTTCGCCAACCCTGGCTTCGGAGCTAATGCCTCCCCCGCCAACTTATCACCCATCCCTTTCCCATACGCCATCCCATCATTATCCCGGAACCAGCACACCTCTAAAAAGAACTTCCAAGGGAAAGGAGAAGGAGAACACATAACATCGCGCAAAGGCAAAGAACGGGACAAAGGAACACCAACCCAGCCAGCGCCCGCGGCCTCCCTATCCTACTGGACAGCCTCACCCAG…
G41004018	utg4	419110	419455	NA	ATGGAGGGCCGGCGCGCTCACGGCGCGCTCGCGGCCGACCTCCCAAGCCAAGCCGCTCCCGCCCGCACTGCTCCAGATGCTCGGGGCGAAGCTGCACGCGGACGCGCTGCGGGCCCTGCTCAACGCTCGCGGAGGCCGCATAACACCATGCCCCCGATCCACGACTAA
G41004019	utg4	419499	419746	NA	ATGGGCTGGCGCTCCTCGCGGCGCCCACGCTCGCGGCGGGACAGATCCAGCAGGGATCCGAAGGGGAAGCATTCCGGGCGGAGGAGAGGCTCCAGGACATCGCGAGAAGGGGACGAGGCCGCTTCGCAGCAAGCTCGACTTGGGGCGGGCTTGAATAG
G41004020	utg4	419836	422682	NA	ATGGCGGCGAAACACAAGCAGCACATTCTCGGATCGCAAGGGAACCTTCGACCCAAACGACACACGGCGCCAAGCACACCAAACTCGGGATGGGACCTACGAAGAGCACGAGCCGAAGCTCGCTCTCCGGGATCAGCCAAGCTGGAGAGACATGGACCTATTCGAGGGCCTGCCATGCTTGGCGGATGCAAGGACGCTGAGCATCCCGACGCTCCTGCTTCTGATATACGCTGGCGGAACTCGGACAGGCTATTTTCCCTGCCCGGCCTATGATGAAGGGCAACTGCTGAACATTATGCAATCATCGACACCCGCACGGGACACAAACCACCTGCTGCACCTCCGCTGGCAGAATCGCGCACTCGGCTTGCGCGCGATGCTGGCTCAATCCATCCAGGA…
G41004021	utg4	426653	427657	0.0562995	ATTCTACGCGCCCACACACGAGGGGCTATTACCCCCCACTACTCCCATTCCCAAGCACACCCGCGAGGACATCCTCGCATCATACCCCTCCTCCCTCTTCAAGCGCCTCCCCCCGCGCGCACCACCAAACACACTCCTCCATGCCGCTCCCGGACAGGGCGGCATACCCTACTCGCCCGACTACGACTACAACTACGACTACGACTGCGACTGCGACCCCCGACGCGGACCCACGCGCATGCCACACACACGCCTGGGCTCGAGCAGCAGATCGCGGACATGGCGAAGGAGAACGAGGAGACCGCGGGGCACGAGCAGCAGGCGCGCGACACCCTCGACCTCCGCGAGCAGCGCGCTCCGCCTCATCGCGGGCCGGCGCAACAGCCACGCCGCGCCGGA…
G41004022	utg4	429459	430191	NA	ATCCTCACTCTCGCATCCGCCTCTCACCGCCGCCAGCTCGCCTTCGCTATGATGATTCCTCATACCACCGGCCGCTGCCATCACAACTACCAGCTCTTCAAGGACTTTACCGGTACGCTACCTACTTCTGGCAGGGGCCAACCCAATGCTTGCGATGCCCCACTCCGACCACGCTCATTGCTGCTCTCCCGGCTCGGGAATCCCCCAACTACGCATCCGGACGCAATATCACGCTGACCAACACCGAACAATGAGGAGCCATCCACCCGCTGACGCACTCGACCATCCTCGACACACGCGCTTTGCATGATCGAGAGCTTTGCACATCGCGCGCAATACGCGCTCCGCGCCTACTATGCATCCCTCTGA
G41004023	utg4	431696	433510	NA	ATGCTCTCGAAGTTTCCTCTCCCTCTTCTCGCTCACCACGCCGCCTCCCGGCGAGCAAGCACGACTAGCATGCAGCAACGGGAAGACTACTACAAACGATGCGCTCTGTCGACCCTCGACGACATTCAAGAGAACCTTTTCCACGGCGGAGAGCGGCGGAGAGCGGCGAAGATGCTCATGAATCCCTGAGGCTGACTTTCCATGATGCCATCGTTCTCCCCTGCTCTGACTGCCGCAGCAATTCGGGCGGAGGCTGACGGCTCGATCATGGCGCACTCCGATCGAGACGGCATATCCTGCCAACGCAGCTAGACGAGATCCGAGGCACAACGGCCTTGCAATCAAATACAATCTCCTTCGGACTTCATCCAATTCGCAGGCGCCTGGGCGCGAACTGCA…
G41004024	utg4	434131	436293	NA	ATGACTTTCGCCACCCTCAGAGCCCTGCATGCCCATCGGGGACGCGCTCACCGAGATGGAGCGCACGCGGCGCGCTCGCAGGGCGGGACGCCGCTCGACTACCCCTCGCTGGACCCCATTACAACAACAACAACAACGCCGCGGCACACATCCGAGGCCGAGGCGGCGGAGAAGCTCGCCGGACTCCGCGGCATGGCTGCGAACCACATCCGCGGCGAGCAGCTCGCCACCCCCACCGCCCTCTTCTCCCTCATGGAGAGGCTCATGAGCGGACACTTGACTGCCTTGGCTTCCTCGAGGCCGAACACGGGAGATCCTCCGCGAGGCGGGCCCGGACGGGCTGCACCGCCGAGATCGCGCGCCGCGGACGAGGCTGGTCTGCAGGCAAGAGCGCGAACG…
G41004025	utg4	437330	438467	NA	ATGCAGATCTTTCAAGACTCTCACTGGCAAGACCATCACCCTCGAGCGACCTCGGATACCATTGACAACCAAGGCCAAGATCCAGGACAAGGAGGGCATCCCTCCCGACCAGCAACCTCATCTTTGCCGGCAAGCAGCTCGAGGACGGACGGACCCTTTCTGACTACAACATTCAGAAGGACGACCCTTCACCTCCCTCCCTCCGGAGATGCAGATCTTCGAAGACCCTGACCGGCAAGACCATCACCCTTGAGCGACCCGACACCATCGACAACAAAGGCGAAGATCCAGGACAAGGAGGATCCCCCCTGACCAGCAGCCTGATCTTCGCCGGCAAGCAGCTGGAGGACGCACTCTTTCGGACTACAACATTCAGAAGGAGTCCACCCTCCATCTTTC…
G41004026	utg4	442794	444034	NA	ATGGCTTTCCAGGCCCTCTTCACGACCCGCGCCACGGAGCGCTGCAACGGCTCGCAAGTTGCTCCTATCATCACCAAGCTCTTCCCGAATGAAGACAAAGACGGCTGCTAAGTCGCTGGATGATGAGGCGTCGGCATGCAGCTCATCAACGAGAAGAAAGCACAAATCACCCGAGAAGAGCTCTACCTCCTGAGAAAAAAGACTCAGGGCCGGGATATACTGTCCCTCCTCATTAAGGCGAACATGGCATCGGATCCCGGATAAACAGCGCTTGACGGATGAGGAGCTTGGCTCAGCCCCACCTTCTTGGCCGCTGCATGAAACCACGGCCACGGCCACGGTGGCTCCTGCGAGCTCGAAGAACTCCGAGCTCCAGCAGAGGCTCCGCAAGGAATCTCG…
G41004027	utg4	445031	452719	NA	ATGGAACCTACTACGAACGAAGCCACCCCGGCCAAGGGATGAGGAGCTGCCGCCGCGCGAAGCGGTGCTCTAAAGGAACTCAATATCAGCCAGACCGGGCCGGAGAGGGAAGGCGCTGGATTCTTCGCTCAAGAGGCATACTGCCCTGATCAAGCGCATGCGACAATCTGGGCCTCGAAAACCGCGACCAAATCCTGAAGGACATCGACCCTCTCTCTGGAGAAACGGATGAGCAGGCACGCGGAGGATCTTGAGGCAACGGAGAAGGACATTTGGAGCCTGAGATAATATCTGGTGCACCCGTCTCGAAAACATTTACCCCCGGAATCCTCCTCCCTTACCGCAGCCATTGCGCCACCCGCGGGCTACGCTTGCCGCACTGGCCCCAGAGCAACGAGA…
G41004028	utg4	455679	457264	NA	ATGGCTGGAACAAAACATCCTCGCCGGGCGGCCGCCGGACCCATCCTAGGAATCCTCCTGAAGCTCAAGGGACGACCCTATCATCTACGAACGCCTCGATGCCCCCACCGACATGGGCCTCTCCCTCGCCCTCCAGGCCAACGGGCTGAAGCCTCGGCCTCATCCCCGGGCTCGGACAAGATCGCGAAACACGAATACCGACATCCCAACTCCGCGCTCGCTGAGGACGAGCGCGAGCTCGCGCATCCGCGCGCCCCAAAAGGAGCTCACGGGACGGCGAACGGCCCGCCGCCCGCCTGCTCCGCGCGCTCATCGAGGAGGCGCAGGCGCAGGGCCCCACTCGGGCACCAGCTCCAGCTTCGAGCAGCACGAGGAGAGCGACGGCGTCGCGAACGGGAA…
G41004029	utg4	459971	460609	NA	ATGCACCATGCAGCCATTTATCCACCACCTCAATGCCTCGCATCCACCACCTCAATGCCCCATCCACCACCATTCAATCTCGCAGATCCTCGGACCTCAACTCGGCCAAAACATCCCTGCAAGCACCGCAAGCATCCGCTCAATACGATCGAGGCCGCACTCGACGCGCTCCAAATACGGCCCCGCCCCTTCTACGCTTCCCCCCCAGCCGCTACTCCTACTGCTCTCTGCATGCTCTCGATCGACGCATACGCGACGGCTTCGAGGACGCGGCTGGCGATCTCGGCTCATCTCCTCGCCTACGACTAAGCTCCGACGCGCGCTTTCGGAACATGGGGGCGGCCTGCGCCTTCTCCTCGAGCTACACCACAACCGCGCGAATGCGCTCAAGAGCCCTCT…
G41004030	utg4	462085	463133	NA	ATGGACTCACAATTTGAACATAATATATCTATATACTGCAGACAAGGCTGGGTTGGGGCTCACTGACTCAGCGCCTCCCAAAACGACCCCGCTGCCGGCGGAGATTGCCCGGACCTCATGCTCATCTCCTGATGAGGCCTTCTATTACGCACCGCCCTCAGATTGCATTTCCGAAAATTCCTTTGCAGTTGCTCCTGGACAACTTGAATACCGATAACCCTCCCAGAACCCGCCTCGTCGACCTTCTCCCATATCATATATGGCATATCCTGCACCCACCTCGCACCATCGCTCGAGACGACCGAGGCCACGCTGGAGGCCCTAATCAAACGGCATCCCCCCACGCCTGCACGCCTTCCCCAGCCAGCCCCTCTACCACCTGCTCCTCCTGCACGCGCC…
G41004031	utg4	467325	468422	NA	ATGGATCCCACCTACCAACACGGGGCAATTTCACACCTCGGGCTCCTCCAATTCCCAAGACATGATGCCTGAACTCAAGCTCCAGCATACTCCCTGCCGAACTCAGCCTACGGCATTCGGGCCTGAACATTTGGCGGGATTTCCCGACCTGGCTTACTCCGATCAGACCACTACTCATCCATCACCTTTCCCGCATATCCACCAATGCCTTTGCCGGACTGCTCGCCAACGCTGCCTTTTCGATCTCCTTTGGAATCCGCGACGGCTCAACATACATCCACATCATCTATGACATCCTACCCACCACAACCCTTCGCTCGACACCATCGAGGCCACTCGCCGCGCTCCAAATACGGCCGCTCCTCATTTCTACGCTCCCCTCTCGGCCTATATCCACTG…
G41004032	utg4	471596	473063	NA	ATTCTGCAAGGCCACTCATTTCTTGCCCTCGCACTCATCGCTTCTGCGACCCCCATCGCGCAGCCCAACGGCATCCGCTGCCCTCCAGAAGCGGGGCTCTCTGATCAACGAGGACGGCACCTTCAACGCCGAGAAGCGCCCGAGCGAGCCCGCCCACAACAAGCACCCAGAATCTGATCAACCTGAAGCAGAATTGGCGAGAAGGCTCAACAAGGGCGCGTCCATCAAGCCGCGCGAAGCTCCCCGAGCACGAAGCGCGCCGGCCCCGCTCGCCGACCAGGAGGGCGACCAGCTCTGGACGGGCCAACTCGATCGGCACGAACAACCAGGAGTTCACCATCGACTTCGACACCGGCTCCCGACCTCTGGCCCCCACCTTGCACGACGCGGCTCGCACCA…
G41004033	utg4	478051	478380	NA	ATGCAATTTAAACTCTCTGCCCTCGCCCTCGCCCTTGCCAGGCTCGCCGCCTCCCCAGCAACGCTGCCCATCGCACAGCATCTGCCAGACCGGCTGCAACGCCCCTGCCTGCTACGCGGGCCGGCTTCACCTTCGGCACCGACTGCGGGCCGGCCCGCCGCCATCCGCGCAACACCGCACTGGGGACATTCTGCCGCCTGCGCGACGCGCTCTCTTCGCCCCGACCCCATGA
G41004034	utg4	483884	486990	NA	ATGGCCACAACGACTAGACTACCTTCCCCCCGAGCTCGAGGACAGACATCGATCACCTCTACGACGACTATCTCGCCCTCTCCCTGCCACCCTGCTCGAGCTGGCTCCCCAGCCCGACTCCATCTCTTCCACCACCTCACGCTCTCCTGCTCAACCATTCCAGTTCCTTGACCTTGAACAAGACTTCCGCAATCGGAGCCTACCAAATGCCTGGATGGACTGCCCCCTATATGGGGAGCTTGCGATTGCTCCGGAGGACCGCCGGCCCGGCCCTCCGACATCCTGCAACGAATGGAGAACCTACGACAGCTGAACATACATCGCATACAACTGGCACCGACGGCTCTGCCAACACTGCGATCTGGAAGAGCTTAGACTCGCGAGGATCCGAGGCGACAG…
G41004035	utg4	488178	492632	NA	ATACTGTGATTAAAGGCGAACCGCCCGCCGACGCTCGACTACACAAGGGCACCCTACAAACCGCCGGGATCGACCGAGGAGCCTGATGGCCAACCGATCGCAATAAGAAGCAGAAGCATTCAAGAGCCTGCGATCTGCAGGCGGAGGAAATGGCCTTCCACCCCAACAGACCGCGGCGCTCGAGACCCGCCTCCAAACGAGGATCTATTAAAGAATGCAATCGGACGCTGCGCTCACTGAAGATGACTCCGAACATCTTAAAGACACACTGAGGCCGCAGCGGCCCCCAAACCTCCAAGCATCCCCATCCAACTTGCATCGATCAAGGCCATCTACCCGCGAGCCACCCCGACCGACTGCTCTGAAGAAATCAATCCGAGCGACAACGAGGAAGGACTC…
G41004036	utg4	494906	496254	0.5	ATGAAGACCTCCAAGGCTGCGAGCGAGAAGGGGGAAGGAAGAGAGCAATGAAGCCCGACGAGCTCGACTCGACACATCCTCAAGACCAAGAACATCATGGCCGACTCTGGACGCGGACGCGGGATTCGGGCGGACGGACCGCGGACGGGGCCCGAGGGCCCCGCCGCGGCGGCCGCAAGGACGAGGAGAAGGAGGCCCCCACCAAGCTCGGCCCTCGAAAGATGGCAAGATCCGCGATGGAGGAGATATACCTCTTCTCGCTCCCCCAAGGAACCAGATCATCGACTTCTTCCTCCCCAAGCTCAAGGACGAGCATGAAGATCATGCCCCCAGAAGCAGACCCGCGCCGGCCAGCGCACTCGCTTCAAGGCTCCGCGATCGGCGACTCGGACGGCCACC…
G41004037	utg4	497459	501338	NA	ATTCCCGAACATTGCTGAAAGCGAGGCTCATGTGATGCGGCAGACAGGGCAGATAACCGCTGCTCCATATTGCTCACGGCATGGAATGCCGCTGACCACACGACTCGGCCACCCCAACAGATACTGAGGCCCTCGAGACCCGCATATCCAAACGAGGATCTATTAACAAAGCTGCAATCAGACGCTGCGCAAGCGGGAGATGATGCCGAGCATCTTGAGGACGCGCTGAGGGCACAGCCGCGCTCCAATATCTCCAAGCACCCCCATCCAACTTGCATCGATCAAGGCCATCTACCCGCGAGCCACCCATCGACCGACTCCTCCGAAGAGATCGACCCGAGCGACAACGAGGAGGGATTCGCCGACGGACATCAACTTCAAGGGCTACACTGGAAACGA…
G41004038	utg4	505137	508452	NA	ATGACGGGGCTTGCTGGACACCATTGCATCAAAGAATTTTACTCAAATCCTGGAGAACCCTTCAAAATATGGAAAAGCTTTTTACTCAGCTTCATCCGAACCGAGATACCGAAGGATTTCGATGGCACGCTACAATCTACTCATTGGCGGGGCTCCAACCTGCTGAGGCGAGCGCAATGATCGGCTCCTTCACCGCGCTCTTCTGCAACGCAGGGCTCACCACCACCCTGACCCTCCCTCCCCGCTGACGAGGACGAGCTGGACCCCAGCGAGGACGAGCGAAGCACGGCTGAGCATACTCGAGAACCTCAAGCGGCTCACGATAAACCAACCCAGATCAGATGCGCTATCACGGCAACGAGCAACCTGATTCCTCCAGACGGATCAAGCAGAAACCCC…
G41004039	utg4	510796	512285	NA	ATGCAGCTCTCCCTTCCTCACCTTCCTCGGATTGGCTTTCCGCCGCGGCGCTGCCAGCGAGCCCGACGCGACGCCGCCGCCGCCTCCGCCGCCCTGCCCACGGCGACCTCGAACCGCCGGGCTGCACACGCTCGCGAAGGCGGCGGGGAAGCTCTACTTCGGCACGGCGACGGACAACCCGGAGCTGACGGACGCACCACCGCGATCCTGGACAACGCGCAGATTCGGCCAGATCACGGCGGCGAACAGCATGAAGGGACGCGACCGAGCCCTCGCAGGGCGTTCACTCACGCAGGGGGACCAGATCGCCGCGCTCGCGACGAACGAGGGGCGGCTGCTGAGAGGGCACAACTGCGGCATCAGCAGCTCCCGAGCTGGCACCGCTGGGAACTTCAATGC…
G41004040	utg4	513120	513350	NA	ATGACATGAAAGTCGAATATGGAGACTACAATCCCATGAACAAGACCGAGGGACAGCCCTTCGCGCAGATGCGACCCGATCCGAGCGCGGCGCAGGAAGAACAGGGACTTCCCAGAAGATCAAGGACTTGCCAAGCCTACCGCCCTCCTCTAAGAAGAAGCTCTCGCCCCATCACTGGGGACGGGACCGAGAGAACCGATTCTAACTGA
G41004041	utg4	514661	516136	NA	ATCGAGCTCCACCACCCCCGCTTCTACGACCCGCCGGCTCGCACAGGGCGCGTACGACGCATATCCCATCCACATCCCCCGCGAGATCGCCCCAGATCATGGACGACGGCACGATCCGCGACCCACCCGCTCCCAGCATCCGCACACCACCCGCAATCCTCGAGGCGGAGGCCCGCGCCGCCCGCCGGCCCACACAAGGACAAACGCTGGCACGGGGCCCACAAGCACCCGCTCCACCCGATGGCGCTGCCTGAAGGGGGGCGCCGCGCGCCGAGGACCCACGCCGCGCTCGGGCCCGGGCACCGACCGCCTCGCGGGAGCCATCTTCGCGCTCGGCGCGCTCCACTCTCTGGGCGAAGCCTGCGCATTGGGCTCTGGGCGCTCAACATCGGAGGAGAC…
G41004042	utg4	520183	521125	NA	ATTCTGCCGCTCTTCTCTGCCAGGCTATCCTCGCCACCGCGGCCTTCGGCAGCGCCATCCCCACCGCCAAGGAGCGCCTTGCCCGCCGCCGCCCCGCGCAGCCGGCCTTATCCGCCACGCTGCCGCCGCCCCCTGAGCAACGGGCTCGACAACGCCACGCAGACCCCTCGCACAACCAACTGGGCCGGCTCTTCTGAGAAGACGGCTACCTACAAGGAGTTCTGGCACCTTCCTCCTCCCTACGCCTAAGGCCCTCCGGGGGCTCCGGCGCACCAGGCCTGCCTGGTGGCATTGACGGCGCAACCTGCCTACTCCCTCCTCGAGGCCGGCCGACTTCTCAACGGGAGCAGCCAGCTACCACGCATGACCATTGGGACCCTGCCGGCTGACTTCGAAGAC…
G41004043	utg4	521792	526204	NA	ATCCTTCCCCAACCACTCTCGACCTCAAGGCCCACAACGAAAGACACATATCGCCCATCACCTTAGAGCTCGACGATCATGATCGCCCCCGCTCTCCCCCCGCGACACATCGCCACTGCTGAGGGCTCCTCGCTTGACCACCGATTCGGACCCTCAGCATCCACCGAGACGCACCTCCCGAGGAAGCTGCATCAGGGCTGCAGCCATTCGCAGCAACACCCAAAGATCTCATCTCTCTAGACTGGCACACCATCTCTGGACGAGGCCCTCCAACGGCTCAGCTTCACCACAAACCGGGCTCGACAGCGCACAGCCAACGCCGCCAGCAGGACTCCGGGAAAAATCATCTCCCCGCCGAGGCGCAACATCCTGCGCAAGCTTCTCGAGGATTCTCGGCGG…
G41004044	utg4	526912	529783	NA	ATGCATTTGGACCTCCTTCAAGACCGACCCAGGATTAGCATACATAGCTCTGGGAGGATTTGCCCGCTTAATGTTCACTTTTCGAGGGAAAAGACGCCAGGACGACTCCGACTCATCCACCCTGACCGCGACCAGCTTTACCAATGAGGATCCTGGGCACCACCTGGCATCATTTTCGGCCCCTACGGCTTCGACATTTTCAATCCGCTCATGGGGGCGACCTGAATGGCACTACGCTTGAACATGCATCACCCTCGCCGCCGCTCTTTGCCATCGGCTGACCTTCCCGACATATCTATTAGATCGGGCTAAGACTTCTTCGGGCCCACCATGGCTTTCGGCTGGATTAAGCAGCCTATTTTCGCCCTTCCCATCTCTCAGCTTTCTCCGCACTGCATA…
G41004045	utg4	530441	531223	NA	ATCGGGAGCAGCGGCCTCTGCAGGAGCTTCGAATTCAGGCTTTCATGAACCACCCAGCAGGCCCGAAGACACTTTTTCTGGGCGCCGATGATGAAGTTGCGCGGCGGGTGAAGGACCTTTCGCGCCCGGCAGACAAGCTCAGCTTCTCAAAATTTGGCCCTTGCCGCAACGGGTCATTTGGGCGACTCCCTCCATCACACCAATTAATTACAGCTTGGCTGCTCAACTTCTTCCGGCAACGGGATTGGGCCATGGCATCTGGCATTATCAGCGGACGCAAGAGGACCCTCGCGAAACTTTGCTGCTATGGGCCCTGCAGCGGCGCAGAAATCTGATGCTACCAAGACTACTGCTTGA
G41004046	utg4	534443	535249	NA	ATGGCGGACTACGCCATCGATGATGCTGCCATCCAAAACCCTGGAATCTATTCTCCTTCCTCTCCTCTCCTTCCTCCTCCAATCTACTCCATCGCCGCCACTTTCATAACCCACTCCCTCTCCCTTCATCGCGCTCCTCAACTTTCTTCGCCCTCGCATCGGCGCAAAACTGGGATGCCCAGAAATCTTCCCCCGCTCATCACTCTCCTCGCGGCATACCTCGCACTCCAGCTTCTACCGGACGACCGGATGGATGATCCGCACCGCTCTGTCCAAATGGGGCGGCATCCTCGCCGCGCTCTCTGCGGGCAGGCTACTTCATGGCGAACGGCGGCGAACGGCCGGGCCTCAATGGCGGAGGCCTCCTTTCTCTTCGGGAACGCCCTCCTCGGGCTCAGG…
G41004047	utg4	536265	536837	NA	ATGGCTCTCAAGAGGAATCTCTGATGATCGAAGATGCTGCACCCATTAACGGGAAGCAGCAAAAGCGCATCCCCTTCCCCAATTCCTCAGACCTTGACTCGGACAGCTATCCGATGCCTCCATATCCGACCTCGAACCCCTCACCATTCCCGCTCACCACTTCCACACGCCTTCCCTCCGACTATACGCCCCCACCAGACTCGCCCCAACTCTCCTTTCTACCCATTTCGACCTCTACCCCAACGATTCCGACAGCTATATGGGCATCGCCGCTCATGGACTCCCTGACCCCACTGCTTACGCCTCTCAAAACCAGGCCTCATGCAACCGAAGAGCAACAACTTCACTCACCATGGCCGGAGCTAA
G41004048	utg4	538430	539746	NA	ATGGCTAGCGCGACAGGCCTACACATCCTGCACGATTCTGGAGCTCCGGACAACAGACTATACCACGCTACTTTGCATGTATGGCTACCATAGACTTTCGCTAGGACGTCCCTATGCCCGGAAGCGGAACGCGCCTCATCCTCCAATCGACGCGATTATCCAGGCCACACCACTCGAATGAAACCAAGAGACTGCTTGCTCCTGGCACGGCCGATCCCGATGCTCGCAGCCTCGATCGCGCTTCATGAAGGACCGCGCACTCGATCATAGCGTTCCTCGCAGAACTCCCGAGAGGGGGACATCAATCCTGCCCAATCAGGGAGGAACACCGGGGGCATCCCTCCGGGCCATGGGGACTCTGGATGACCGCTCCTCGCGCACCTCCTCATCCCCTCATGG…
G41004049	utg4	541742	543083	NA	ATGCGCCATCTAGCACAACAGCTACATATCTTGCATGATTCTGGCCCCCCACAAGCGACTACACTACGGCTGCACGGCTATCGCTACCATTGCGATATTCGCCAATATGCTTTCCTATGCAGACAAGCATAACGCGCGACTCCCTCCAATCGCTGATTATCCAGGCGAAACAACTCGAAGGAGGCCCGGAGACTGCTTTCGCCCGGAACAATCGATCCCGATGCTCGCAACCTCAATATCCCTCTTCATCAAGGATCGCGCACTCGAGTTTATCGCTTTCCTCACGGAGCTTGCTCAAGACAGCGACACTCCTCCTGCCCGACCACGAAGCAACACTGGGGGAATCCCTCCGGGCCACAGGCACGATCTGGATGACCGCGTTCCTCGCCCACCTCCTTA…
G41004050	utg4	547388	549481	NA	ATCCGCCGAGAACGAGAAAGCCTCGATAAAGCAGGCGGCCTCCGAACGACAAGGAGCACGCACATCGACAACACCGCGGCTAACGAAGCTCGCGAACCCGCTCGCTGATTCCCCATGAGCAGCTCATGGCGGACGCGGCGAATCGCCAAGGACCACAACCTTGCACCTTGAGGAGGATCAAGAAGGGCCCTTAGCTCAGGATCCGACACTCTTCGACGCTTCCCCTCCTCACTGAGGAGGACAAGGCCCCTTCGCCGCGAGCTTACCCACCTGGGACCAGCCTCTCCAGCTCTACTACCTGCATTCTCTGCTCGCTTTCTGCCGCCGCAGGATGGATGACCCATCAACGGCGCGAACTTTCTTCCCAGCCCAGATCGGCATCCCCCAGGACCAGAGCGC…
G41004051	utg4	550333	552974	NA	ATGGCACAGCTACTCATCATCCCCCTCGCTCCTCCATCCTCCTCCTATGGCCTCCAGCCAATGAAGGACGGATCATCTACCAGGCGGCAGAGCACTGACCTCAGGCTTGCTCTTATAGGAAACATGACCCAGCTATTCGCTCGCAACAACAAAGATCCTCGCCAACTACATCAACACATATGGGCCAAGCAAATCCATGGCCTCCTCGGGGCTAGATGGCTACATACGATCCCAAGGCCCTACACTCGCCACCAAAGACCACGAGAGCTACGATAGGGTCCCAGACGATCCTCACGACTCGCTTGCTAGGGACCGGGCCTGCTAGCGACCTTCGGCTCAGAGCATAGGAGGCAGCGCAAGCTTCTTAACCCCGCTCTCCGCTGCCCATATGCGCGGCTT…
G41004052	utg4	553963	556176	NA	ATGACACAGACAACGACTCTCCAACGAGGCCCCATGGCCCACGCCCTCGACTGGTGCAAATCTGCCGCGCCGGGCCAGCAGATGCGCCCCCGCTCCGCCTTCAGGCTCGGCATCGCATCCCTCACCCCGGACTACCGGAACCGGCTCGCGATCCGGCCTGCAGGACGAGCGCGCTCCGAGGACGACCGACTACGCGGACTACCCCGACTTCCACCCTCCGAGGCGCAGCACGGCTACCCCGCGACGCGCCTCCAGGCAGCCTGCCACCGCGAACAGCTTCGCGGAGCCAGAAGGCGGGGCCGAGCTGCTTGCGACGACGGGATGCCCTTCGGATGGGAACGCGAGATGGGCCTGCGGGGGGGGGGCGGCGGACGGGGAGGCACGGGCGGAGGGGCATAG…
G41004053	utg4	557590	560283	NA	ATCGACCGATCACCACCCAGGAGCAGCGACAATGCCATGGGGGAGAAGCCTCGCGCGCAACCACGCACTCGAGCGACCAACTCGATGGCCAAGGAGGACCTTGCCGCAGACCCGGAGAAGGCGCAGAAGGATGCACCATTGAGGAAGAGGAGGAAGAGGAGGAGTTCGGGCCTCACGAGTACGGCAGCTATCGCCCTTCCTCGCGGGCATCGCAGCACATCCTCGGGGGCAGCGCGACGGCTCCAGGCGACGCGGCATCGATGGATCTCAGACTATGGGCGTCTTCCTCATCTATTGCATTCCGATTCATCCCCAATTCTCAACGCGCCCGCGAGACGCTGGGCCATGCCCAGACGCCTCTTCAACCTCCCGAAAAACGCGCCTTGGGATGGGCTGGCT…
G41004054	utg4	561459	564246	NA	ATGGCCAAAATCTGGCCGGCCACCAAACGGCTGCGAAGCATAGCTCTCTCGCACGCGCAAACCAGGACTCGATACATCCACCTCCTCCATCCAGGACTACCTAATTCAATCTTCACCTATGCCAATCCAGCGATTCCTGCTGGATGAGGACCTTCATGGCACAATACAACGCTCATTACCGAGACCCGGAGGACGACGACCATACCCCAGGGGAAGATTCGACCAGAGCGGCCGCAGAGGCTCTCCAAGCTCTTGCTCCTCGCCATTCGCATGCCGCGAGCCACCTCGACCCGCGCGACGGCAGAGCGGGAGGCGACCCAGCCGGGGACTATACCAAGGACGCTCGGACGATCCTCGACACGATCTATCACGAGACGCTCCTCGACTGCAAGCGCTGAT…
G41004055	utg4	564260	565746	NA	ATGCCCGGGCAAGTGCTGCAAAGCCGAATCCGCCGCGCAAGATCTTGCGGACGGATCTGATGACGACGCTGCCGGCGCCCCCGCAGGGGAAGACACAGAGGATCGCGAAAGCATGCGACAGATGCAGGAACGAAGAGCAAATGCCAGCCCGCGCCGAACGAGGGACCCGCAACGCGCCGACGGGGGCAGCGCCCATTCCGGCGAGGACCCCCCAAGGTACATCCAGGCTCTAGAGCACCGCTTGCACCAACGAGAGCTGGCTGCGATCATCTTCAACGGATCCGCGCGCACGATCATCGAAGAATTAGGCCAGGATGAGCTCGCGGGACATTCTCGAGACGCGACGCTGGCCCCTTTGGAAACACGGCGCAAAAAGCGCGATAGACACGACCACAGACA…
G41004056	utg4	566671	568176	NA	ATGGCAGGGCCCAGGCAATCGGGGCGATGCTCGGGACGCATGCGCGCTCAAGCTCAAGGAGCACTACGACGAATACTCCGCTCCCCAACGAAGAGGACGGACTTGGCCATGGCCCCGGCTGAGGACCCCCAACCTTGACGAGGACGCGCCGGACGGCGCCTCGCTCCTCGACACCTCGCTGCCCAGCGGGCGGGCGAGGCCAGCGGAAGGCAGACTGCTGCCTCTGCTGCGATGCGCTGCGGACTTCTGGAAAGCCCTCGGCATTGCTCTGCTGTTGGCATGGCAGGCACAAGCTCATCCTTTGGGCTACATCGCCGAAGGAAACCGCTGGAGGGCATGCCGGAATTCAACCCCTCGTGCCTGGACGCCCCACACAAGGGGCAAACGAGAGATATTTAC…
G41004057	utg4	569306	574564	NA	ATGGACCATTCATCCGCTGCTGAGCAGCGAGCGACCGCCCGCCAAGCTCAAGCGCGCTGCCCCTACCGCGGATGAAGGATGGCCCGGCCTCCCATGCACCGAAGCTCAGCGAAGGAGCGCTCGCACGGAGAGGAGAGGGACCGGAGACCATCAGGAAGAGCGAAAGAGGGAGGAATGGAAGGGAGATGCAGGGGAAGAAGCGAGGAGGGAGACGGAACGAGCCTGAATGGGAAGAACCGGGCCAGATTCGAGCGGAAGGCGAAGCAGCGGCCGACCGAGGCGGCGGGGGAACCTGGAGCCTGAGGAGCTGCGGAACGAGGAAGGATGGCGAGGAAGGCGAAGGCGCACCGAACGGAACCACTCCCACTGGCGACGGAAACCCTCCCGCAAACGACGCTC…
G41004058	utg4	577134	580360	NA	ATGACGACCAACTCGCACTCGGCTTTCTTCCGACTCGGACAATCCGGCTCAAGCTCAAATGGATCTCGGCAGCTTCCTCAACACTGCATCACCTAGCACCAGCTCTTGATACTCCTGAGCCATCTGATTCCCCTCCACGCCCTGAGCACGCCGGCCCATCTCGCATCATCTGCATCTCCTCCGAACCTACTGGCCGGCAGACCACAAACGGTCGCCCTTTGATTGACCTCGCTCCCGGACAGCCTCCTACCTCGGGAACCCTCGAATACGCTCTGCTTCGCCAATGCCGCTCGCAAGCCGATGCGATGGGGCCAAACCCATATGCTGCAATTGCCAGAAGCTCTTTGGAGGCAGAACGGCATACGACTCGGACAAACCCGAGGACGAGAGAAGGGCAGC…
G41004059	utg4	589915	592327	NA	ATGACGACCAACTCGCATTCGGCTTTCTTCCGACTCGGACGATCCGGCTCAAGCTCAAATGTCTCGGCAGCTTCCTCAACACTGCATCACCTAGCACCAGCTCTTGATACTCCTGAGCCCTGATTCCCCTCCACGCCCTGAGCACGCCGGCCCATCTCGCATCATCTGCATCTCCTCCGAACCTACTGGCCGGCAGACCACAAACGGTCGCCCTTTGATTGACCTCGCTCCCGGACAGCCTCCTACCTCGGGAACCCTCGAATACGCTCTGCTTCGCCAATGCCGCTCGCAAGCCGATGCGATGGGGCCAAACCCATATGCTGCAATTGCCAGAAGCTCTTTGGAGGCAGAACGGCATACGACTCGGACAAACCCGAGGACGAGAGAAGGGCAGCACTC…
G41004060	utg4	592907	594919	NA	ATGGGCTAGCGATCATCTCGAATCCAAGCCGAATTTGCTACCAAGCTGAAGAAGCCTTCGCTGCAATCACGGACGCTCTCCACCTTTAACGCTTCATGAACGCGCTTGTCTCTTTCTTTCAAACAGCGAGCATCGCTCTACAAACAGCAACCCCTTGCGGCTCTGCGGGGATCAAAACACGCTTCTTCCCGAGCAAACTCCCCCCAGAGCTGCTGACTCGCCTTCGAATTCGCCGCATCCCCTTCCACCATCGAAAACTACCGGCAATTCCACCCAGCACAGCGAGCTAGCTGACCCCACAACCTGGCTCGAGCTCCATGGCGCGATCGCTCTCGCTTCGCCGCAGCTGATCACATCATCGACACTAACAACAGCTTCAACCGAAGATTCCTCCAACTC…
G41004061	utg4	595026	596077	NA	ATGGATCGCGAGCTCGACCATCGACCCAGCTTGCACCCCTTATACTACAGCATTATGGAAGCGCCACGCTCCAGATCTCCCCGCACACAACCACCCGGAGCAGACCTCCTGCCCCTCGGCCCTCGAGGCAGTTTGGCGAGCCCTCCCTCGACTACATCATCAACACCGCCAAGCCAAGGGAACGCACAAACCTTCCCTACCTCGAATTCCTCCTCCGCCACATCAAGAACGACGAGACTCCTCTTCGACCTCGACATCCGCAAGGACCACCAGAACCTCACTCAGGGCCACCTCGAGCGCATCCGCCAGATGACCTTTACGCTCAGCCCCCTCCGCCGCAGCAGACGCACTTGCCAAGGGCGAGCTCGCCGCGCGACATCGCATGGCACCTTACCTGCA…
G41004062	utg4	596161	600078	NA	ATTCTCGCTCAAGTAGGCTGAGCTTCGCGGCTGATGCCGCTCCCACCTCGCTGCTGGCCAGGCCGGATTGGGGCCAGGAGGCATTGGCTGGACCGGGGCGACAACGTGCTTCCGGCGCTCTGCACCACGATCAACGAATACTATTCTCAATGCCTGCCCGGCCAGGCTACGCCCGCGCCGACCTCGACTGCGCCTTCTACCTGCTCCTCCCGGAACGACCTCGACACCTACGGGCAGCGCACCCAGGGCTGAGCTCCATCCCTGCCGACGCTCCAGCAGATCACCAACTTCGGCTCGAACCCGAACAACATCGGCATTCATACAAGCCAAAGAACCGCAGCCAGCCCGCCTTTGCCGCCAGCCACTACTGCTCGGACCGCGCAGGCACTACACTGTCCA…
G41004063	utg4	601126	602953	NA	ATGAAAAGGATCCCTCTGCCTCGGACACCCCCAAGGCAGCTACCTCGCACCCCCCCTCCCCCCTCGCACCCAGGCTTGAGCATGACTTACACAGGCACTAGCTCTGCTCCTTCGCCTTGTTTTTCATGGCTGCTAGATCAGCGACCACCCGGCCGCTGGCCGGGCGACGCCTGCCGGTGCCGATCTTTTTCGCAGGGCCCTCACGGGAAAGACAATCCGCACGGCCCACCGAGCTGCAGAAGGCCGACGCTGGACGAAAATGCGCAAAGACAAGCGACCCCTCGACCCTCCTCCCCCCAGCCGATTCTTCGAGTCAACGGGGGGACGCCTGCTCAGCACGAGAGGGAGTCTGATACGATGATGCTCTCCCTCGCTCATGCCAGCGACCTCTATCCGATC…
G41004064	utg4	603996	606290	NA	ATGGACTCCCCAACGACCTCTCTGACCTCAACCGCGACCTCTGCATTCGAATCAGCTACCGCACCGAAATACCTCCTAACGACCCTGCCTGCCCACCATGCAAATCCCGGCAGCCTTTATAATTGGACTCGCCATCATCCTCCTCGCATCCATATTGAATGCTGCCGGACTTAATTTGATGAAGCTAGACCATGCGGACGAGCAATACCGAACTGCACGACGACGACTGTACGACCTTTATGGCTGCTCGGAATGCTATTACATCCTATCCCAATTGATCGGAAGCACACTTGCTCTCGAATATATGCGCAGAATATTGCGCCTCTCGGCTCTACGTCCCTGATCTTCAATTTTCTCTTTGCAAATCTTGTAATACCCCCCACGAAGAACGACATTTAC…
G41004065	utg4	606587	608327	NA	ATGAGCGACGATTACGACGAAGACGAATGGGACGAGCTCGCGGAGGAGGATGAGCAGAAGGACCCCAACTCGATGGGCAAGCCTCTCGGGGCCGAACGCGCTCTTACACGACCAAGGAATTGCATGGCCTCATCCACGAAGGCCATAGACCTTAATCCACCCTACCAGCGAGAGATTCTGGCCGGAAGCGAAGCAAAGCAGGCTCCTGGACTCTATATGGCGCAACTATTTCGCCGCCCCTTTTGCGATACAGACGATGAAGGGGAGAGGCAGGTTCGATGGCAAGCAGCGCCTCACCCATCCAGCGTTTTCGATGCAGATCCCATATATACACCCCGACACAAAAAAGAAATGGACACTTGCTCAACTGCGCGGAAGAACAAAACTGGAGATCCCGGA…
G41004066	utg4	608623	610137	NA	ATGGAAAAGAGCTCCGATTCTCTACCTCCTCTCGCCGACACCGGCTCCTTCAAACTCCTCGAGCTCCCACCCGACCTCTGCAATAATCGAGGACTTCTCTAGCAGATGGGCTTGAAAGACCACAGATCAAAGGCGCACCGGAGGAGGACGCGGCTATACCGCCGACAAGACCTACACGATCCGCTCCCCCTCTCCAATTCCCTGCATCCACGCCAGATCCCTCTCCAAAACGCGGAAGGGGATGAACCGGGAGGAGCTTCATCCGCGACCAATTGAATGAGCATCGAGCTCGCCAATCCGCGCTTGCACAAGCTCAACGCTCCTGCGAGGAAGAGAATGCCGAGGGCCACGAAGACGAGGACATCCAGCGATGACGACCGAAGAAAAAGATTCACATAC…
G41004067	utg4	615412	616301	NA	ATGATGGCGCCCTCCAACTTCGCCAACCTCACCAAATCACATAATATCCGCTGCGAAGAAGAAAGCCAAGAGAGAACAGATCAAAGAAATTCTTCGACGACGATGCTCAGGGAATTCCTGACAGGCTTCCATAAGCGGAAGCTGGAAAAGAAAGAGGCCGCGAAGAAGAAGGCCCAGGAGCGCGACAAGCAGGAGCGTGGAGACCCCGAGAGCACCGAAAGATGCTTGCGGAGCAAGCTAAGAAGAATGCACGGGCCACCGAGCGGGCATGGCCGACGAGGGCAGACAGCGAATGGGACGGGATTGTCTACGGCTTCCAAAGGGAAAGGACGAGCGAACGAAGAAGACGAAGAGGAACGAAGACGAAGAGCAGCTCGCGACCCACCGGGAGGATCGACC…
G41004068	utg4	616413	617671	NA	ATGCAGGACAATTCCAGCTGGCGATGCCATACAACGAGAGCGCATCTCCCCCAGCGCACTACGAAACGGATGCAGACGAAGAGTTTTCTCTTACACTAATCTCGCTGGCCGGAAAGCTGCAGACGGGACCGCCCGCTTTCGCGGACTCGCACATAGACTCCCGAAGACGCTTACGATATCTCTGAACATTGGGAAGCCGGGAGGAGCGGACTGAGAAAGCGGACGACCTCTCGCATCTAGCAATAAACACAAAGCTCAGCGCATCGAAACGAAAGGCAAGGCCGGAAACGACGAACTGGAGACGATAGAGGGAGATTCCAGGATAAGACTGCCCTTCGGAGCCAAAGGAGACACAGGAAGCATTGGCATGCGACGACTTTGCCGAGATCATCCTACGGC…
G41004069	utg4	618664	627322	NA	ATGCCCGACGAAGATTTATGCCAAACCACCGCCGGACGAACTTCATTCAAAACACGGACACGCCTCGACGATTCAATACTAATCCCTTCCCAGCAAAACCATGGCTGATCTTATCAACCATCTATTGCACCTTCATCGGCGAAGCATGCGCTATCCTCGAAGAAGCTACACTGGTCTACCTGCTCGATCGGGAACCATTGCTGGCGAGCAAGCACGAAAGCGGGCACTTGCAAGACTGCTTTCGCTCTTACGGCGACACCATTCGACGCCCGGCAACTCCCAACCCGAGCAGCGCGGAGCGAGGACAGCCGGCGGCAACGAACACGCGGAACAGGAGCAGGAGCAGGCGCGACAATGGATACCCGGGACGGGACGGAGAACGGGGACTGCTGACCACGA…
G41004070	utg4	629883	631346	0.5	ATGGCGAACACGCAGCATCAAATCTCTACAAGCTCACCATCACTTTTTTGGGATAACACGATTGAATGGATGACGAAGCTCCCTCCTGGCTTTATACACGAGACCGCAACATCTGGCACACCCCGATTCCTCGAGATCCCCGGACAGGCCGATATGACTTGGAGAACTACTGCTGCGGAGCCCACGGTCTCCGCACTGATCCAAACCGAGAGAGAAGGCTCCCCCTCATTACACACTCTTCGACACCGGCCCCGACTCACGCTCGATCATCCGCAACATCGCGGCCCTCAAACCGCGCCTCGACCGCATCGACCGCCCCTCTCGCACTGGCACTCGGACCACAGCGGCGGCCTCCTCTCCTTCCTCCGGCACCGCCGGGCGCACCCCCGCGGACGCCCC…
G41004071	utg4	637660	640035	NA	ATCCCCCCGACTGCCTTGGGAACATCGAGAGGCATCAGCCATTCGGGATAATTGAGACAATACTCAACCTCTCCCTCACATCATGATCTCCCCCTGGACTCTCTATCCTCTGCCGATCCCAACTTCAAGAGGAGGACAGATCTTCGCCTTCTGGGATTTCCTCCAGCTCAATTCCCACCTGAAACCATTTTCGCTCCATCATCCCATCCAAATGACTTCGCCCCTCCCACTCCTCAACGACCTCCCAAATCTTTCTAACATCACATTCACTTCCCCGCTGCGGCAATACCTCCAAACTCGAAGGAAGCCAATTCGGACATCGATTGGCATCCGCCCACGACGCTTCTGCACCATTCCACTCTCATATGCAGCCACCGACTCGGCACGCACATTCAAACA…
G41004072	utg4	647376	649763	NA	ATGCAATCCCCCCGACTGCCTCGGGAACATCGAGAGACATCGGCCACTCGGGCGACCATCGCAGCACGATACGCAACTTCTCTCTCACATGCAGCGATCTCCCCCCGGACTCTTTCCTGCACCGATGCCGAATTCCAGAGCAGGGACCAGATCTTTGACTTCTGCGACTTCCTCCGGGCCAAACCTCACCTGAAACCCTTTTCGCTCCATCCACACCCAAAAGACTTTTCCCCTCCCGCTCCTCAAAGACCTGCCAAATCTTTCTGACATCACATTCACTGACTCGCGGGAAAGCAACCCAGCCCATGGATCTCCACGACCCTTCTGCATCACTACTCTCACATCCTGCCACCAACTCGGCACCCACATTCAAACTCTATGCCTCTCTGGCCTTTTTCG…
G41004073	utg4	655133	656023	NA	ATGGATCTGCCCGCACACAAACCGGACCAGGCCTACTGCCTCCTCAGCCCTCGAGGCGGGCTTTTGCGAGCTCCCCCTCGACTACCTCATCGACACCGCCAAGCCAGGCGAACGCAAAACTCCCCTGCCTCGCATTCCTCCTCCGCCACACCAAGACCAACGATATCTTCCTCTTCGACCTCGGCATCCGCAAGGACCACGAGAACCTCACCCCGGGCTACCTCGAGCGCATCCGCCAGATGACCTTCGAGCTCAGCCCCCTCCGACGCCGCAGACGCACTTGCCAAAGGCGGGCTCGCCCTGACATCCCACCTGCTACTCCCACCTCCACTTCGACCACCGGCGACCCCACGCCATACACGCAAGCCACCTTCCTCCGGGGCGGAGGCGCGCCCACTC…
G41004074	utg4	661725	662584	NA	ATGAAAATTTCCGCAGCCCTCGCACCGCTTGAGGATCTCAAAGCCACCATCGGCACGGCCTTCGCCCACCCTGATTGCGTTTGAAGAACCCCCTCCTCATTTTCCGGCCCCATGAGATCTCGCGCATCTTCATGGCACATGGACGCTATGCGGACGGGATTGACGGGAACGGCCCCCGCCAAGGAAGAGCTCCTCCCAGGCAATTGCACTGGCCCCTCGACATCGGAGCCGGCCACGGGCACACGGCGCTCTACCTCGACCCCACCAAGCACCAAATACCGCACTCGAGCCCAACTCTCATGCACCCCAAAATCCGCTCCACCGCCGCCAAGCGGGGCTTCACAGAGGCCGCCGGGACGCTCCTCCCTCCCACGGCGCCGAACAGACCGCGCTGATCCC…
G41004075	utg4	664485	667153	NA	ATGCGGCATCACGCGCCCCCGGACTTTGCGCGATCGCGCTCATCTTCCTCGGCCGCTGGCATGCACTTGACCACGAGCTTCCTCGGCCCTCACGGAGCACTCGATCACCAAACGCAGGGACTCCGACTTCCCTTCAAATGAACCAAGCCAATGCGAATCCAATACCCGCATACAACCACGATTTCGGCCGACATCCCAGACAACACCCCCCATACCAGACGCAGCCGCTGCGGCACCTGCGCGAGATTCACGCCAGGAGTTCGCAAGAACCCATCAAACCAGCGGATGCACCAGCTGCACGACTGCACAAGATCCCCGAGACGACGATACTTTCCCATGCGCCGGGGGACGCTTCCGCAACCTACATCCAACGGGACGATACATCCACCGAGACCAAAA…
G41004076	utg4	670013	671466	NA	ATCTTCCCCCCACCCGACCACCCCCTAGACATCGCCCCGGCCTGCTGCGCTCGCGATGGGAGCAGACGAGGAACCGGAAACAGCTGGCTGATCGAATCGCCGAAGCCACTGGCACCTTCCTCTACACCTTCGCGGTCAGGCGACGGCCCTTCATACTCGGCAACATCCTCAAAATCTCCGGCCTTGGCACTCCTCCAATGATTGCACGCGGGGCATCGCGCTCGCTCTCACGTTGCGGCGACTTCAGGAGGCCATTTCAGCCCAGGATTTACCATCCACGCTTCTTCAGAGGTCCCTATCGGAAAGGCCGCGAGACTCATCCGCGCAGATCTTCGGCGCATATATCGCATGCTTGCTTTTACTCAACAAGCAGCTCATCCATACCGCGATTGATGCTTT…
G41004077	utg4	672543	674263	NA	ATGGCCACTGCTGGATCACACCCTCTGCGCCGGCGCGACCCCACCTCGCGGACATCAAGCCTCGATCGAATATGCACCGCCTGGGAACGCCAGGCATCGCCAGGCGCATTGGTTCCGAGATGGCTGCTGAATTCCACTGCGCATATCCTGACCTCATGCAAGATGGGCTCTTCTACATTTACGCTGGGTCCACGGCAGGTCCTGCTCGGCAACTGCGGGCATCAACGGCCTTTCCTATCTTCCAAATCGGATGCATGCTCTTGATCCTGCTCGCCCTTCGCGCCAACCTCTGGAGCATTTTAACCCTGCACAATTACAATGCTCAGAGGATTCTCACCAGAGGGCACTCCGATACATGTTCGCACAGATCTTGGGCCTACATCGCTTGCCTGATCATCT…
G41004078	utg4	675549	676641	NA	ATGACCGACTACCACTCCAGCGACCGCGACTTCCCACCTTGCGGACCAAGCCCAGGTTGGATGCCCAGATCGCTTGGGAGCGACGCCGACGCCGCAAGGCGCATTGTTTCCGAGTGCGCGGCCGATCGACGCAATCAACCTCCGGCACTACAACCCGGTTCAATCCTTCGCACTCATGAGGAGGATCTCCGCAGAGAGCACTCAACGGCGATATCATCAAGACGAGCCCGACTTTGCGATACGCTGCATCCGCCAACAGAGGCATCGACGCAGCAAAGAAGCAGCCCTCGGCCACTGGGACGCTCGACCACATTTCACACCAAGCGGCCCGGCAGGACTTCGCAATATATTTGGCCCCAGGAACCACTGGCGGTCCTGAACGATCCTGATCTTTCCATA…
G41004079	utg4	676758	677196	NA	ATGCTCACGCTCGCCCTTCCACGCTTCACGCCACCAATACCGCGCGCGACCGGCGCGCGGCTCATGGCCATCACCATCTGGGGCCTCGAGGCCAGAGGCGGCGCATACGCGGCCATCACCGCGCTGACGAACATCCCGGCGACGCTCCTCGCGGCCTTTTTACGAGCTCGTTCGCGGACTACACGCTCTTACGCCTGCCAACGCCAATTTACTTGCCGCCCAGGCTGCTTACAAGGAGCACGCACAGGGCGGGGGCTGACGAGGCGCTACGAGCGCCCTCCGCGGACAAAGGCTGAGATGACTCTGGAGAGGTTGA
G41004080	utg4	684983	686448	NA	ATGGCCGCCCACAAAGCGCACAACTGCACTCACTCGCACCCTCACGCGCTCGCTGGCGACTGAACACCGCACCACCAGGGGAAGACCAACAGCGATTGATGCTGAACATGGGCCCTCCACGGCCGGAGACACATGACTTCCTCAAGAATCTCTTCTTGGACAAAGACCTCATCCCCCTTCCCTTCCAATCTCCTTGCGCCCATCATCGCCAGGCGGCGCACCCCCCAGATCGAGAAGCAATGCGGACATTGGCGGAGGCTCGCCCATCTTGAAACACTAAGATACAGGGGGAGCATGGCCGCTCTCCTCGACGAACTGCACCCCGCTACGGCGCCGCACAAAGCATACCGCTCCGCTACGCGCAACCCCTCACCGACGAAACAGCGCGCCAAATGAAGG…
G41004081	utg4	687481	689924	NA	ATGGGAGAGGACGGAGCGCCCACGACCCAAGATATCCATCAGGATCCCCCCCCGCAAGCTGCTTTGCATAAGACGAACCCTGCCACTTTGCCACCCGGCGGCGACGAAACCCACTTTCGACGACCTCCGCCTTCAATTTTTTGACAGCACCCAACTTGCCCGACTCTGCGCATGGATTGCGCCTGCAGGATGAGCAAGCTCTCATCGGGCTGCTTATCCCACCCAGCACCCACCGGCGACGTGACCTTGACCGCGCAACGGAGCATTCCGAACCACCATGGTGGAAGACCAAAGCACTCCCTCGTCATTTGCACACCTCGCATTCAGAATATTGGGACCACGATTGCCGACGCGAAGACCGCTCACATCCGCATCGGACATCGAGATGACTGTCTACTT…
G41004082	utg4	690463	692095	NA	ATGCCATCACTCCGAGCCCTCGGACGCCCTTTCCCTCCCCACGGAGAATTTGAAAGCCACGAGATTCCTCAAGAGCGGCACGGGAGAAGGCCAATATTACTATCAGAACACCATCAAACGATTGCTGCTTTCACCTGCTCACGAGCACCTTCGCCCCTTCGCCGCCCACGGGATGGCGATGCCGCTCAACTTCATCCCAAGGAGGAGCTGAACCCTCTCCGCTCTCCCTCCTGAACTTCGCCTCCGTATCGCGCCCCTCCATATCGCGACCGGCCGAGGCGCATTCGACAACCCGCGCCTTCATCTTCGCCGCATATCTCCCTCTACCGGCTGGGGACTACTTCTCCGCACGCGGCATGAAGGAGCACGCCTACCGCCTGCGGACCTTATGCAACGACC…
G41004083	utg4	692532	695558	NA	ATGCACCCCCGACAGCGAGACATTCTTGACCCCACCGACTACGCCTTCGATGCCCGACCCTTGCCGACATCCGACCCTCACTCTCGCGACGGACCAGCCGCCCCCAACCTCCACATCATGCACAACTCCTCCGAATGGACGCCAAACATACCTGGACCCTCAGCAATCTCCGGAGCTCTCTGGAAAGGCCGATCGGGAACACCAATCTCGACCCCGGCCACTGCAACGGCACCAAGCCCAGGCTTCCCCCACGACGGGCCTTCGGCCATCTCAAACACTCCTACAACTACCCATCACAACCCTGCGCAGCTCTCACCGATCGCCTCTCCCTTTCTCACTCCAATCTCCAAAGCGACCCTCATGGGCTGGCTCGGCTCGACCTCCCCCAAACACAACCAC…
G41004084	utg4	697068	698492	NA	ATGCGCACTGCCTCCTCCTCAGCCTCGCGGCCTAGCCTCACAAGGGCCATTCCCGCAAAGAAGAGCGGACCGCCTTTGCAACGGGCACGCAGAACTTTGCAATCGGAGCTATGGCAACGACTCCTTGGAGCACACGATTCTCGCTCAGCGAGGATCCCTTCGCTCTTGCTGCCGACCAGCGGGGACATTCCTTCTCAGCTCAATCTTGGCGCTCGCTTGCTCCAAGCACAGGCACATTAACGATGGCCCTTCACTTCTGCCACACGAGCTGCGCCTTTTGATGGCGGAACTCGAGGCTTACCTGGAGAAATAACACTTTCCTGACGGCGAACCCTGACGAACCTCACGCTCATCTTCACCAACCCGGAGGGCGCATCTCTCGAGGACCTTTGGGACCCT…
G41004085	utg4	705180	707088	NA	ATGCCTAAGGCACCACCACACCGCGAAGCCGACGAGGAACCCAAGCCCGAGAAGATCCCCCCCCCCAAACGCGGATCATCTACCGGCGACCGCCTCAATGAGGAAGGCTGGCCGCTCACCCAACGACCCCCCCCAAGCAAGCCGACATCTCACGCCTAATCGCGCTCCGCTGGAAGCAGGAGGATGACCCCATCAAGCTCGAACGAGAAGCGCCGCCATCGCAAAAGCTGAGCATAAGAAACGATCCGGATTACAAACAATCCCATCCAAGGAAGCGAAGGAGAAGATGCGCTGAGGAGAAGGAGGCGAAGAAGAAGGCCCGGGAGGAAGCTAAGGCTGCCAGGACTGCCCCACGCACTTCATGCTCTCGAGCCCTCACCCCTCTCCTCCCTCCGGCTC…
G41004086	utg4	719746	721929	NA	ATGCTACACCCACGGCACGCCATACTACCCCCCACATCCTCCACAAGCACTACGCCCAGGCGCACGATGCAGAGCTCAAATCGAGCTATATGCGATCGCTTTCCAATCCAACCTGACACCATCCAATGCACCTCCACATTGGCCGCGACCTGGAACTTCTCCCAGGCCGTTTGACATGGACCGCATCCAGATCAAGCGCAATGCGCCCCCCGCTCCTCTACGAGGATGCCATCCGGAACGAAGGCCATTCTCCCTCCGGAGCGCTCATCAACTTCTCGGGGAAGAAGACTGGCCGCAGCCCCAAAGACAAGCATCCTACGAAGACACCTCCAAAGACGAGATCTGGGGTCCGAACATCAAGATGGACGAGCACACCTTTGAGATCAACCGAGCGCGCCA…
G41004087	utg4	723383	723877	NA	ATGCGCGACCGACACCGGCCGCTCCCGCGGCTTCGGCTTCCACCTTCAGCTCCGCCTGAGGCCCAGAACGCTATTGCGAGCCTCAACGAGCAGGAGCTCGACGGCCGCCGCATCAAGCAACCTGGCCAACGCCCGCGGCTCCGGCGGCGGCGGCGGGCGGCGGAGGCTACGGGAGGCTACCAGGCTAGCGGAGGAGGCGGCTATGGGCAGCCAGGGGCTATGGGGGCTACGGGGGGCCAAGTCATGGCCAGCCCGTTCGGCACCCCAACTGCGCTATGACGCAGCCCCAGGGACACAATGCTGACGCTCCTTTATCTTTAG
G41004088	utg4	725119	729807	NA	ATGATCCCCCAAGAGGCCCTAGAGCCGCTCTTCATCCTCCGCGCTCTCCCCGAGCATCCCTCCTCGCCACGCTCTCCCTCCGCAGCGCAACCACCTGCGCCCACACCAAGCCTGTCCCCCATCACCTCCCCCGCTACCCGCACGCACCCGCGCACTCATCTATGCCTTCCTCTCCCTCACCGGCCTCACCTTCCTCCTCGACGGCCTCGCTCCCACCGCCCCCGCAAGGACTGGCCCGCTCACCGGCCTCGACATCAACGCGCCGGTAGCTGCATTCACGGGCCTCGCCGCCCTCGGCGCGGAAGGAGCCGCGCGACCTGCTCTCAAGAGGCTCAAGCAGCTCGGCGCCCTCGCCCTGGATATTGCGCAGCGCTCCTGGCTCTCGCTATCCCTCGCCCT…
G41004089	utg4	730314	733709	NA	ATGGCGACTCCTCGGCGCGAAACCGCCGCTCGGACACCCCCACCAGGCCTCACCACCCGGACCATCCCGCCGAACGCGACGAAGACTCCTCTTCCACCTTCCTCACCACCGGCACCCTTTTCTGACACCGAAGACGGCCTGGATGAACGCGATGCTCAGAGACCAATGACGAACCAGACGACGACGACGAGGGAGATGACCTTTGCCGAGGAATTCGAAGACGACTATGCCACCAACGAACTTCTAGATAGATACTCGGACCGCGATATCGATGACGACGAAAACCTCGAGGACATGACAGCCGCTCAGCGACGCGCCGCCGAAGCCAGCATGGCCCGCCGATCATGGAGCGCGGGAAGAAGACGGCGCTGCAGCCCGATCATGCCGGACTTCCTCCAA…
G41004090	utg4	733996	736710	NA	ATCCGAGAACCATATCCAAGCAACCGACAATTCCGCACTCTACGGGCCAAATACCGCTCTCAACACCCTTTCTGGCCCCGACGAGACCCACCTACCTACATATGGGCGCCAAACAATCCCTCAAACCTCAAGAGGACGACGACACGCCCCCACTCGCTATTCTACACCCTTGACAGTCGGAGCAAGACTTCATCTAGACCGCGCAATCATAGAAAACATGCAGCTCTCAAAGCGCATCTACGAACCGCGACGCCTTCAAACATTCCAGCCTTTGGACCCTGCAGGCGATACTGAGCCACTCCCCCATTCTCTCCCTCGCCGGCATCTGCGCCAGGATCATCGGAGAGCACGCTCACGGAAGCGGACGCAGCGTGACGAGGATCCTGGCAGCGAAGCATG…
G41004091	utg4	736932	739345	NA	ATGCCGATGCTCTACTTATCCGCTACTTTCCGCCTTGGCTCTACTGCTACTCCATTCGACCTCCCCAGGGGCATCAAGCACATTCCTGGACCTCCTGCGCCCTCCCTTCTTTTTGGGCATGATTATATACGCTTGCCAAGAGGAAGCGCTCCCTAGATCCAGTGGATGCGCGATTATGGCACTACATGGCGGACGCGACCTTTGGGAAAGATTCTCATGACAGGACCCCAAAGCTATGCAGCACATTATGCAAAACTGTACAATTATACCAAGAAGACGACTCCCACGCTACATGGCTTTTGGCTGCCAGGCATCCTCGCCTGGGCAAAGACCACCAACGCCATCGGAAAATTATGAACCCGGCATTTAGCGCCGCTCACTTGCAGCTTCTTGCCTCTT…
G41004092	utg4	741945	744341	NA	ATCGACACTCTACTTATCCGCGGCTTTCGGCCTTCTCTCCTGCTACTCCTCGACGCATCTTCAACCAGGGATCAAACACATTCCTGCCTCCTTCTCCCTCTCTCCTCTTTGATCTCCCTAGGCTTCCTCGCTGATGCTGATCGCGCTCCAGGACACGATTATGCCTACGCCTCAAGAGGAAGCGCACCTTGGATCCAGGATGCGCGATTATGGCACGACCTGGCGGACACGGAGCTTTCAGAAAAGATTCTCATGACCGGACCCCAAAGCTATACAGCACATCATGCAAAACAGGCTACAACTATACGAAGAAGATGACTCTCACTCCGCGGCTTTTCCGCCAGGCATCCACGCCTGGAAGGACCACCAACGCCATCGCAAGATTATGAACCCGGCATT…
G41004093	utg4	745602	746776	NA	ATGGCTCCTGCTCTCCCTTGCAACTTCTCTAATCGCTCTTTATATGGGCTATCAACTCCGACAACTGGCAGACCCTCCGCGCCGACCACTACATCTGGCACGGCCTCGGAGACTCATACGCCTCCCCGGCAATGCTCCATCATGGAGCTCCTCAAAGATACACCCCGGGATTCATTCACTCTTCGACTGGACGAGGACTTGGATAAGGACCAGAAGGCGGGCTTCTTCGGGGACGAACGAGCATGGAGCTCCCGAGCAAACAACAGCAATTCCTGAGCTTCAGGGCGGATTTGACGCGATCGTTCTCGCAAGGCGGGCATCCTCCGGGCGTACATTGAGAGACAATGCGCCCCCGCAACAACCTCATCACTCGGATCCCAGCATATGGCTCCGACCTCC…
G41004094	utg4	747849	751890	NA	ATGCCGGAAGGAATTACGACTCAACTGCAAGACTACCCTCCCCAAGCATCATCCCCGAGCACTACGACCTCAAGATCTGGACGGATCTCAAGGACCTCGATCAGCGCATCGAACAGCTTGCGATAAAAGATACTTCCAGGATCCCTCAACTCCCTGGCTCTCGATGAGCGACATCTACGCTCCGAAGCTTTGCAAAACACGCAGAAACCTTCTTCTATCGACTTTGATGATACGAACCAGCGCCCTCTTCACTTCCGACGGCCCTTCCCGCCGACTCCAAGGCGCGGCTCAGCATTTCTCAAAGCCGACATCAACACCCAACTAATGGTACTATAACTACTGGGGAAGGATGGAAGGACCATTTACGCACTCACGCAATTCCAGCCTACTGCAGCGCGA…
G41004095	utg4	752291	752775	NA	ATGCGGGCTTCTATGGCGGCATCTCGCCAATCTCAGCTGCCAGGATCTAGCGAATGCAGCTGCTGCGGCAAAGCTTCTAGAGAAGAAGAAAGAATTTGAGGCCCGCCGCGCTCCAGAGAGCGAGCGCACAATTCCTTAAGCGGATAGAGGAGCTGGGCGATGACTTGGACATTATGGCGGACGCGGGCATACCATGGGCAGACTCGAGCAGGCCCAACATTCAGAATCCTTAGCCTCTTCTTATCACAACGAGAACAACTAGCTGAGGATGAAAACGCCTACCGAGCGGCGGCGAACGATTACCGGGCCACTTGAAGATACGCCAGGCGGAACCGAAGACACGACGACTGCGAG
G41004096	utg4	758323	761608	NA	ATGGACTATCTCAGGACCCTTGGATCTGCCGCTTTCCCCTAGCAAAAATCTGGGCTTAACTTACCCTTCTCCCTCGCCCAAGCGCATCCTTCGAGAACAGGACAATATGGTCGCTCTACGATGGGACGAAGAAGGACGATGGCTCCCCTCTCTATTTGATTGAAGCCAACACGCCTGCCAAAAAGAACCTCCTACCACTCGCCAAGAATGCCCTTCGCAAGCTCAGAACAATTCGACATCCGGATCCTTAAACTCATGGAGTCGAGACTGATACAACTATCCACATCATGACGGAGCGACCGACCATTAGGACCTGCCATCACAGAATGGCACGAAGAGCTCAAGAAAGAGAGGGGTGCTGGGCTTCACCATCTTGCCTTGGCATTCCTGAACGACTCC…
G41004097	utg4	761831	766770	NA	ATGGACGCCTCCGCCATTCTCGATTCCCCGCCTTCGCTTGCCGAGATACTCTCCACAGCACAAGGACCAGGCCCTCACCCCGTGGCCCATCTCATAACCCCGACTTCCTTCATACGGACGATGACGACGAGGATGCGGACCACGCCACGCATCCGCATCTGATACCGGAAAAGCACTCCACGCACGATAGCCGCCTGGGCTACCCGGACAACCCAACTTCGCCTTCGCCCTCCTTGCTCGCATTCCAAACTCGCCTGATGGAGCTACGCCTCATTTCGTCTTCTCGACCTCCATTCGCGCTTTCATCCACATCGGAGCCCGACCGATTTCGAACCACCGCACGATAGCGACCACATCCAGCATCGCGCGGGAGAGCTTGAAGGAGCTCTTCTCGCATGC…
G41004098	utg4	772171	772926	0.5	ATGCATAGTCGGAGGCCGGGATTGGCGCTCGACCGCCAACAACACCAAACGCGGCTTCGCAGAGCTCTCCACCGAGCTCTCCCAAGCCCAGCGAGCACCTCCACCTCCAGCTCGCCCATCCACCGCACTCGCACACTACGCCTCCACCCACCGCGACCGCATCCCAGGAGCCATCCTTCCGCCACGCCTTCCAGCAGATGCGCCTCCCGGCCGACCCCCTCGCCGGCCCTCGCAAGGGCGGCTGGGGCGGAGATGCTCGGCCTCGGAGACTGGCAGTACGAGCTCGGCGCAGATCCGACGCGAGCACGCGGGAGCGCAACGGCGGCCTGATCGAGATGGGCGAGCTCATCCGGCTCGAGCAAGCTCCGGGGCCGGCGGGGACGATCACCGAAGACGACC…
G41004099	utg4	773532	774422	NA	ATGACTCCCGCCGCCTGCTGCCAATCAGACCTACTGCAGCTTCCGCACTCGAGGCCGGGCATCAAGGCGCCTCTCGCATGGATGCTCGCTGACGCGAAAGACGACGATCATCACCCCCCCTTATCATTCCTCTCCACCACAGCAACAACGACACTCTCCTCTTCGACCTCGCTCCGCAAGGACTGGCAGAACCTTCCCCCCACTCCGGCCACATCACAGACAAGCTCAATCGAGCCGAACCCCACTCGACGCGACTCGCTCGCCAAGGGCGGCTCGAAGCCCTCCGACATCAAGCGGCTTCATATCGCACCTGCATTTCGACCACTACGGCCACTCCTCCCTCTTTCCGACGCAGCATCTTCCGGCGAGGAGCCGCGCACTCGCTGCCAACACATCCCA…
G41004100	utg4	776671	777552	NA	ATGAATCTCCCACCTCCCGCCGCAGACCAAGCATACTGCGATATCTCTGCCATAGACTCCGCGCATCTATGGCACCACTCCGCCCCCTCTGACGCCGCGAAGGACGACGAGAGGACCAACCTCCCATCTCGCTTTCTTGCTCCCACTCCCGCACCCGCGAGACTTCTCTTCGATCTCGATCCCCCGATCTCGAGAATCTGCGGGGCGCGGGCGCCAGAGCATCGCAGATGGGCATGAAACTGGAGGGACGGGACATCCCCGCTGCGCTCGAGAAGGGCGGCCTCCCCCGCACGGACCAAACACCGCGATCTCGCACATCCACTACGACCACACCGCCCGAGGGGCTTCCCGAGCGCGACTCCTCCTCGGAGCGGGCGCAAAGCCCATCATCGAGGCGCT…
G41004101	utg4	781730	783640	NA	ATGCCCCACCACAACCCTCCCCGACCAAGACTACGCCTCACACTCTTCATGCTCCCCCTGCTCTCCATATACCCTGAGCCCTCATCTATACCCCCACACTGGCAACCTCACCCTCCCAACCCTTCTCAATCGCGATCCTCGCCCACATCTCCCCTCCACCCATACAACCAAACCCCCGCATTCCCTGGCAGAACCAACCCATACTCCCGCTCTACAACCAATCCTTCTCTGCGCCACCCCCGCCTCCCATACCCCACAAACTGGATCCTGGACTGCAAAGCTTGCGATTCCTCACCAACCGAGGCATGAAGCGACCTCCTCGATCACGGAACAACCGCGCGACCAACGGACACCTTTTCTATTCGAGCGAAATCACCGCATGAGCGACATTACATCCTC…
G41004102	utg4	785163	786478	NA	ATGACCACCCCAGGACCTCTCGCGATCGCGATCATCCTCTTCGCCTCTTTACGAACGCGAAGCTATCTTCATCTGACTCCCAGCCTATGGACACCCCTGCGACGCCGGCTGCCCCCGCCCTCCCGATACGGCGGCGACGCGAACTACTGGGCATGATGAAGGCTACCCTGGGACAGCTGGATCAGACTTTTCGAACGCTCAATGAGCACGGAACAGGAAGTCCCTGGGCCCCACGATGGAGCTCGCCCGCGCAGCTTACTTCACTCCGCCGCCAAATCAAAGCGCAGGAGAAGAAGCAAGAAAAGGCGGGGAGATCAAGCGCATGATCAAGGAGGACCAAGCTCCAGGCAGCAGATGAGATGAGGGACCAGATAAGACGGATGATAAGGCTCGAAATTG…
G41004103	utg4	787273	788384	NA	ATGCCACCCTCCGCGCGACTCCGATCGCTTATGCCGACAATTGCTCTCTCCCTCACCTGCACAGACCAACTCGCCACTAACCGCCCCTCATACGCCCTCTGCTCCTCTCGCGCCCACCGACGACCCTATGCAACGATGACGAGCTCAACGCGATCCAAAACCCGCACGAGGACGCAGATATACCTCTGCAACCTCCGCGGGCACAGGAAGCCCCACACGACACCGCCTGGCTCCCCTGAGACGCTGCCCCCCGAGCCAGAGGACTTCTGCCGAGGCCGCGACGCCTGGGGAGCTTCCCTGCAGGACGACCTCTGGCAAACAAGGGCCGCTGCCCATCTTCCGGCGCTGCGCGAAGGCGATCCAGGATGCCAACCCGCACGGCCAAGGGCCATCGCCCCA…
G41004104	utg4	788544	789187	NA	ATGGGAGGGATTAAAACACCAGCAGAGACAGATTGCGGAGGCAGGAGGATACGAATCTTACGAGGGGATCTCGAAAGCAAGGCCACAGCCACGCCTATCCGAGAGCGCGCCGCGATCGTGCGAATCCCCCTACTCTTCTCTCCCCCTCACCCTCTCTCAGCTACTCACTCTCCCTCTGCCCCATCCATGATACACCTGCCTCCGAAGACACTGATTCCGATGGACACTGCCCAACGACTATCCCAACTGGAACTTCCGCTATATGGACGACCAGACTGCTCGGAGAGCTGATCTCATTGAGAGGGCGGAAACTACGCCCGCCATCCGATACTACACTCGGAGCTCTACGCAATTGCGAAGCCCGCGACGCAGGACGCGCAGAAACGAATATCACCATAT…
G41004105	utg4	790029	792387	NA	ATCGCTCCATTTGCTGGCAGGCTTCATCGCTATCAGCCATCTGGCTTATCCTTCTCTCAACAGGAAGGGCATCAAGCATATCCGAGGGCCACCATCCCCATCTCTTTCGGACACGAGGCAACTCTCCACAGGAGGAAGCGGGGGGTGGATGCAATGGATGAGAGAACGTCGACTTGGAGGACTCGCGGCCTTTGGGACGGACCCTTATGAGCGGATCCCAAGGCGATCCAACATTCCAGAACCGGCTACAACTACACCAAGAAGACCCCATATTCATGATTGATCTGATGACAGGCCCTGGAATTATCTCAGCGCTGGGGGAAGACCATCAACGCCACCGGAAGATCATGCACCCTGCTTTTAGCGCGCCCCAATTACGAGCCTTTTTGCCTTTATTCC…
G41004106	utg4	793259	794872	NA	ATGGACGACTCTCATCTTCCATCCCTTCCCTGAGCTATTGATCAACCGCAAGCAATTTGACCAGAAGGATATATGCTCCTTGGCCCTCTAACTCCTTGCAACTATGCGTCCACCCATCCTTTATGCCGATATCACACTCGACAATCCCTACGCCACCAGGAAATCTTGATACGCTCAACCGCCCCTCGACCTTGCTCTCCAACGAGATCTCCCTTCTCATCCGATCATTTCCGACTGGGGAATGATGCCAACGAAGACCAAGGCTCTGACAATATCCTCCGACGACATGATCATAAGGGACAACGGACTTGCAAGCCGAACTTTACATGCCGACGCCGCGGGGAGCCAAGGAACGCTTCGCGCTGCCCTCGAGAGCGCCTTGTTGCGCATGCATAATCT…
G41004107	utg4	796084	797640	NA	ATGGCGACACTCACCGCGCCGAGCACATTCTACGCACCAATGGCAAGGATCCTGAACAAAACGGACGCACGACCACGACCACGGCCACCAAGACCCTCATACCCATTCGCATTCACATTCCCACTCGCATTCGCACACTTTGGCTCTCTTCCATAGCCACGACCACGCTGAGGAGGGGCATGCGAAGGATGCGGAGCAGATTGCAGGCATTGAAGGGAGAAGGATCGAGAGCAAGATCACCCTTCGGCCTCGCTTCCAATCCCTCACCGGCGCGAAAGGCGCAGCAGGGACATGAACTCAGCTGCGCTCCTTGCCGATGCCGCACTCTAGGCGCTCAGAGCCAATTGCAGATTCCCACCCGACCACATGAAGACCTCATCGGGGACTTTATCACCCTCT…
G41004108	utg4	800925	801814	NA	ATGGAGGACAAGGACAATTCTGAACCAGCCCGGCCACGCCTATCCACTCTTGAGGCCAGCCACGATCGAGACACGCAGCCACCGAGGACGACGGCATGCAAGAGCTCGAGGGCTCAAAAGAGAGACCACACATCCACCTCCAGATGGAACCAGCACAGAGCACGCTAGCAGCGCCGGCCGCCGCACCCGCTCCCATGAGCACGACGATCACCCCCATCATCATCATCAACCTCCCCCCAGCCTCGCGCCCGCACAACGCCGAAAGGGCCGCGCCCACGCCCTGCGAGCATCCGCCCTCGGCGGACGGGCGCCGCCGCTACGCGCGACCCGCGCCCGAAGAACTCGCTCCCCGGCGAGATCTTCGAGACGCGCTTCGAAAACCCTCAAGCCGCGCGAAGA…
G41004109	utg4	803617	806388	NA	ATGGCTTCACGGCTCCAAGACCACAACCTACACACAACCTACACGGCCCTCGGCTCTCCCCCAAACCCTCAAGGCCACACCTATCTTCGACGCTCACGCCACGCCATCCATCCGCATATCCGAAGTGACCCTGCTCTCCCTTCGACGCCCTTCCTCGAGCGCACCAACTTCGCCCCCTCGCCCCCATCCAAAGAATTACTACGGCGAGCCGACCCTCGGCCCACCAAGCGGCCCTTTTACAAGCGGCCATGCGGATATGCACTGGGTCTCCTTCATCATCATCCCACCCTACAGCAGCGCCAGAATCAAGCAGGACCGACAACAACGCAAACCACATCCAATCGGCGGCGCAGCAAGGCGGAGACCCCTCCCACCCTGGCTCCCACCCCAAGACAGCAC…
G41004110	utg4	806602	808611	NA	ATGCTTGCAGGCTTCATCTCACAGCTCTCGCTATCTATACGCTTCTGGGAACCAATTCCTACTTACTAGGAAACGAATCAGCCTTCTGGCTGCTGGGCTCATCTGATTCCGGCGGCATCGCTATCTGGACTTGGACCTCAAAACCCTCTCCATCTGGCCGCCCCCTTCCCTGGACGATGGCCCACCATTATACCAAGACCCCCAACCATTAGACACCGACGACCATAAATCCCCACCATTGGACACACGATCCCACACCACTAATAGACCCGCACCGATAAACTCCCCCCTATTCTCACAATACCACGAACATGAGCTCCGACTGCCTCAGCAGGACTGGAATAGAACAGAACCTGAAGAGCACGAAAAACTTCTATTTCCGGTTCGCATAGATAGGCT…
G41004111	utg4	808970	812241	NA	ATCTGGCCACCCCTCAGCCCCAACTTGCAGAGCAGATCGCCCCGGAGAAACCCTCTGCCTCGGCGAGCACGAGCACCGCCGCTTCGGCTTCCACCGGCAGCAGACTCTCCAAGAATGGGACCAAGATGCGCTCCCACAGGGAACATCCCGACGCTCCCACAGACAAAGTTATGCCCTCTCTGCCCCGCAAATCACGCGGACGACGCATCTGAACAGGCATTTGAAGACCCACTCCAATGAACGGCTTCACGAATGCGACCGCACGCCCATCACGCGCAGATCTACTTACCCGGCATAAACGCACTTGCGCGGATTCTTCCGCAAACCTCGCGGCGCAACATGCCAAATGCGCGCATTCCAAGCAAGCGACCTCGGACGACCATTCGAAATGCAAGGCTC…
G41004112	utg4	813136	815006	NA	ATGCCGCTTTTCTTATCCTTGCCTCCCTCTTCTGGGCATGCCATGCGCCCGCGGCCTTCCACTCCACCCTCGGGAGCTGCCTCCCGATTCCCCTCCAGCGTCGATAGATCTTCGCTTTCCCAGACTACACCAACATCACAGGGACGAATAACTCTCGCCAACCTCGCTACCCTCAGAGGCGCACAACCTGCCCCGCATCGGCGACCACCCAGGATCGCGACACAACTCCTCTTTGCAAACTGCACAACTACACTCGCCTCCCGCCGACGCGCCAACGAGCCTGACATGGCCCATCCTTCTTCAGCCTCGCAAACGGGCTGAGGGGGGACTACAATCGGGCTCAACCGCCAACTGGACAACCAGACGAACACTCTTTCGGCGGGCGCACTTGCGAAATCT…
G41004113	utg4	816252	818454	NA	ATGTGCAGCAGGCCTGCTTTTCTGGATTCTTCTCCTCTCTCGCTTTTGGCCGGCCCACTGCGCACGACACACTTCATATTCACGAAAGGCGCACGGCCTCCCACTTCAACTACCGGCAAGGCGGACCCGAACGCGATGCTCGACCTCAGGATCGCTTCCAGAGCGATCCCCGGACTGGAGGCGGCTACGATCAGCACGCCCGGGAGCAAGAACTATCGCCAGCACCTCACTAAAGCTCAGAGATGCTTCGCAACTAAGCCGGGCAATGCAGGCCCAAGACATGGCTGAGCAAGAACAATCACCTGAGACGCAACTCCAATGGCGGATGAATCCGCGCCGTGCCCAAGCCAATTCTCTGCTGGATGCTCAATTCAACGAACTCGCACGAGGGGACCGGCC…
G41004114	utg4	819152	820787	NA	ATGATCGCGAGCTACGACTACCTCAGCAGCGCTGGAACAGGACAGAACCTGAAGAGCACGAAAAATAGGCTGGGGAAACGCCTTCCAGGAACTTCTCTTAAATGCCTACTCGACATATAAGCTAGGACGGACTCTTGCCAACTACACTTGGAGACGACGTCCCTCTACACACACTCTCGGCCGCACGATCCCATCACAAATCCCATACCGCACTAATCCGAGCCCATATGGCGAACCATGGGGCCCGGGACGAGCACCCCTTCGGCAGACGAAGACCTACTTCGACCACATTTGCCCCTCGAAGAGCGAGCTCTCGAGAACAACCACAGCGACCTCATATACGCCAGCAACACTGAGACCATCATCGACGCATGCCAAGGCAGCCAACAACTACAGACC…
G41004115	utg4	821760	823594	NA	ATGCTTTCAGGTCTCCTCTCAGCTCGGGATACCTACACGCTTCTCGGACAGGACCCCTACCATTACGAAGACACGCCGGCTTTCTGCGCTGGGCTCATTTGGCATTGGCATCGCGATCCGCATGCTCGGACTTTGAAACCTTCCCCCTCTGGCCGGCGGCTCCAATCCCTTCCCTTCATGACCTCCCACCATTATACTCGCAACCACGCTCGCGAGCTACGATTACCTCAACAGGACTGGGACCGAACCCGACCTGGAGAGCACGACAAGCACTTCTATCTCCGGTTCTCATAGCCCATTTGGCGAACCGGGGCCCACGACGAGCACCCCCTCGGCGGACAAAGACCTACTTCGACCACATCTGCCCCTCAAAAAGCGAGCTCCACCGACGGCAACCAC…
G41004116	utg4	824099	825433	NA	ATGATACCACGCACCTTGGGGATCGGGCAAACTCTGAAAGGATCCCTCCTTTCTCGAGCTTGGCATTCCCCGAGCTCTCTACAGCACCGCCAGCCTTGCCAACGCGCAGAAGGACCACCCCTTCTCCTTCCTCCCCGCCAACTCACTCGAACCCAAGGCCTCGCGCACCAAAGGATTAACGGAGATCCGCGGCCCTTACTACGCCCCCGACCAAGACACCTCGACGAGCTCCTCGGGGACTGGGGCGAATACGGACGGCGAATCGCCGGCGGCTCTCGCTCATGCCCGAGGACAGGCTCCGCGCCCTCATCGACACGGCGCACAAGCATGGGAACAACGCATCTCCAAACCTCACCACGCAAGAATCTCGGCTTCGACCTTGGAGATCTCTTCCGGCTT…
G41004117	utg4	825739	828997	NA	ATGGATCAACGCGAAGGAAGCTCAAACGCCTCCATTGAAGAAAAGAAGGAGAGAGGAAGGAGCAGGAGGAATATGAACTCGACACCCCGGACATCTCGAAACCCTTTCCTCCCGAGCCAGATGAGATAATTGAGACCCACCAGCTTACGCTGAGAGCGATTATCAGGATGCGCTCTTGGCACCGGCATCTAACATCTACCTCGCTCAAGACCGGCTTTACTTTCGGGCCTCAGCTTTTCGGCAATCTTCGGTTGCCATCATCAAACCACTTTCGAAAGCGATACCAGACTGCTCCTCGGAAGGCTGCTGGGCGGCCCATTCGGCCCCAAAGAGAACTGCACATCAAAGCGCAGCGACAGCTGCCGGCGGCATCGATCCTATTCCAGCGCCTCCGGCAAT…
G41004118	utg4	830098	832522	NA	ATTTTGGACCTCACGCTCTCATCCTCGGACTCGCGCATCTCCGCCTCCAAGCCTTTCGCATCCCACAAAGATATGGGATGACTTCAGGGAAGCATGCTTGGGATGAGCCCTCGCGGATGGGAGCTTCACGCCCGCTCCTGCAGATCACACCTTTGACATGCATCGCTCTCAAACAGGACAATCGACGACCTTCACTGCCCTTTATGAGCAGCGACCCGGCTCACGAGCGATGCAGCACCTCTCCAAGGAGGAACGCAGCCCTCTGCCCCACATCCGGACTCGTGATCTTGGACTTGGCTCCAGCCACGACCTTGATTTTGCTTCTTCTGAGCTCTCATGCCGGCGATTGGATCACCATCCGCCTCCTGCTCAAGCCGAGAAGCCGCTAGGCACCAAACA…
G41004119	utg4	833518	835367	NA	ATGATCTACCGCACTTTCCTCTCTGCGACTGCGACACTCTGCACCAAATTGGCGACAGCTTCCCCCCTGCGAAGCCCTACCCTCCTTAAACTGCAGCATCCCGCTCACCGACTCCGACTCTCAACCCTCGCACCAACCCCAGCTCGCACCTTGATCACGATGGCATCCGCGCCGACGATTGCTCATCGCCCCGGGGGCTATGGGCGCTGCCCGCCACCAGTCACCAAGGCCGGCTGCACCCCTCACGACGCTCGAGGGCCGCTCACCCGACCCGAGCGCGCGAAGAAGGCCGGCATGCAAGACACATCGCTTGGCGATATCGCGCGCCGCGCAGACTGGCCTCAGCATCATCCCCCCCAGCTCGGCCCTCCTTCGCGGAGCATCAAGAAGGCCTATGAG…
G41004120	utg4	835627	837060	NA	ATGAAGGACCCAGCAGATACCACGACATCTGGCACCTGATCTTCCAACACCTGCACAGACGGCGGGCTCTCCGGGCGCGCTCGCGCGGACCCAAGACCTTCCAAGCACTTTCGGCATCGACGCGCTTCTATTCCCTCACACTCTCTAGCTACAGAACAAGAACTTCCTTCTCTGCCTCGAGCGCATCCGGCGCTCCGAGCGCGCCCCCTCCCCAAGCTCACCATCGACGACGCGGACCTCCGCCAACGCCGACCAGCAGCGCCACCGGCCCACCTCCGATCCACCACTTGCTTAGCTTTCCTGCCAGACACGATGCGCCACAGCGCACTCCGCCGGTGGACCGACTACGCGCGCGACGAACGCTCGCTCCCCAGCTCGCCAACGACCACAAGGCGGGCC…
G41004121	utg4	837469	838833	NA	ATGGACCGAATCCCCCGATATCTGGGACCATATCTTCGCATGCGCTCTGATGGGGCGCACCGGCGCCGCGCTCGCATCCACATCCTACTTCCTCAGCTCACTCCGCCCCATATCGCTTCCACTCGCTCAAGCTCACCAGCCTCTCCCAGATAGGGAAGCTTCTCCTCTGCCACGAGCGCATGATACGGGGCTCATCGACCATGGCCTCGCCGCGGCAAGCATGGCCACAACAGCACGACGCTGGGCGCCCGCCATCCTGCTCGCCTTCCTGCCGGGGGAGCGACGCCCCCGCGCCCCTGGCGCGGCTGCCGAATTCGCGGCGGAAGCACAAGCGGGAGGACGAGATCCGAGGACGAGCAGGCCTGGGAGAGCTCCAAGGCCGCATGGGACCGCCAATTC…
G41004122	utg4	840001	842240	NA	ATGACTAGAGACCGCGACCCCCGATCCTCTTGCTGCCGCCATCCAGCCTCCCCGCGACGAGACGCCCGCCGAACGATGGGCGCGAGACCAGGCCGAAGCCCACGCTCGCAGACAGCGAGCAAATCGACGACCAGATAAAGGCGGAGAAGATGGCTATGAAGAAGCGGAGGCCTCCAATCAAGGCTACTTTTAGCAGAGCGAGAGCGGGAACTACAACGGAAAAACTTCCAGCTGGCCTATGCACTCCTTTCTTGGCCGAACGAGCGGCATGGCGCGCCGATCCACCTCAACCTCCCGCTCCCACCCATCTTGAACCCTCGCGAAAGAGCTCCCAGCGACAACCCCCTGGCAACGAACCACCACGGATCTCCATCGACATCGACGAGGAGGAAGAGGAGG…
G41004123	utg4	844235	847813	NA	ATCTGGCACCCTCTTCACCCCCCTTTTCTTCAGCACACTCAACACCGATCAAGGACAAGAATACATCTGCAACAAATGGAGCTCCCGACTCCCACGCACAAACCTTGGAGAGCGAGAACCCCGCCCACCCCGGAGCCGCCTGAACGGCCAGCGCACTTCGACGAGCACTTCGGCTGCTGCCACACCAAGCCGCGATGCAGGGGAGGACGTGGGGATCGAATCTGGCACTCTTAGACCCGCAGACCCAACTCTCTTCGCGCCCCGCGACGGGCGAGTAGCTGGGATCCTCCATGGCAACTTCCTATTGCCCCCGACCAGACGGCGAATGGGGAGATTCGACGAGGCGAGCGGCCTGCATTATTACTACCACACAAACCGGAAACTTTGGGAGCGACCCAA…
G41004124	utg4	848904	849983	NA	ATGCACCTCCACTCCCTCCCATCACACTTACCGGCTCTTCAGCTTCACGATTCACGCGATGATACCATCTTCGACCTCCATAGATACGCTCCCTCTCGATCTGGCATCATATCTTCTCCTTTGCCTGCACCGACGGCGGCCGCACCGGGGCCCGCCTCGCGCGCACCTCGCGCGCCCCGCGCATCAGCTGCCGCACCGCTTCCACTCCCGAACTCTATAGCATCAGGCAGCTCGCCAATCCTCTCCGCACGAAGCCGCTCTCGCCGCCGCCTCCACGGCCAAGCCGCCCACCGACCCCCCGCACCCGGCACCTCACCTTCGCCTTCCTCCCGCCCAAGCGACATGGATCCTCGATGGCGCCATCCACTTCCGCGACTACCACTCCTGGCAGCAAGCCAA…
G41004125	utg4	851608	853505	NA	ATGGCCAGCCTCGATCACCCGAGCACGCTCAAGCCCGCCCAGCGCACGCGATGATTGAGAGCGGACGCGAAGCACCGCACGCGCGCAGATCTCTCTTCAAAGCGCGCGGCAGGAAATGCTATCCTTCGGAGCTGCTCTCAGAGATTCGGGGGTCCGGCGGGATCAACACCTCCAACCCCGGCCTCCAAATTCATCTCAGGAGCCCTTCCCCCGGCCTCATCATGATCATTGCAAGGACAGGAGCTCCTGACGAGCAACATGATGCGGCTACGAATTCAATCTCCTGCCAGGATGCTGACTGTCTCTGCGCTCTCCGTCGCGGGAAGATCTTCCCGATGGCGCATCAAAGGCGCCTTGCCGGGAGCCTGCCTTACAACTGGCTCATCGCTATCCGGGCGC…
G41004126	utg4	860527	862083	NA	ATCCCCCCCCAGAACAATGGCCCCGCCCCGGACGTCAAATGAGCCGCACTAATGGGACGAACGGATCCCAAGATCTCCCCCTGACAGCTGGGATCTGGGCACCCATCCCGACTCTTTCTCCCTGACACTGAGGACCTCGATATTCCACCTCATCGCCCACATCCTGCGCCTCGCGAAGGCGGGCCCGGCCTCTCCTCGCAGGCTCAATGGGCGAAGCTCATCATCTCTCTCACAGAACGCCACACTCATCAAAGCGGCCAGACAAGCTCTCGACGAGGCTGGTGTTTCGCCAATATGCTGGCACTGGCGCCGGCTCCACGCGCGAGACGATCGAGCTCTGCAAGGCGGCCGCGGAGGCAGGCGCGGACTACACCATCTATCGCGAGGCTACTTTGCGGA…
G41004127	utg4	862843	864699	NA	ATGGCGAGCCTTCGACCATTGACCGCATTTCCACGCTTGCTTCATCTATCCGCGCATCTGCCGCACGATCCTCCAACACCAATCGCTGCCATTCACGCGCGCAATATTGGAGACCCCTCTCGGCGATCTCATTCGCGACATTGACCCCGCGGAGATAGCTCTTCACCCTTACAACCACAACAACCAGCCATCGCGGAAGCGGACGCAGGGAACGGAGATCGCGCGGCTCGATCTTAGGCGCAACGCCTCTGCGCAAGCCGCCATCCTCGAAATATGCCACCCGAGACGGCATGCGAGCACCCAGGGAACACGATCCTGAGACGCAAATCGCTGAAGACAAGCCAATCAATCCGGCCAATGCCTCGAGCATCTGAGCAAGCTCTTCAGATCATCGAGCAC…
G41004128	utg4	865594	869171	NA	ATCTGCTCGACCCAAACGACCCTTCCGACCCCCATCCCGACCTCAAGACCCCTCCAGCCCTCGGCTACCACTCCGCCGCGAAGACACTCCCGCCCGGAGCACTAGCCCCCTCCGCTCATCAATGCACAGGCCGCCCATATCCCCACCGGCTCACAAGCAACCACACCTGATGGACCTCCCCTCGACGCATGGCATATTCTCGCGCATCCGCTGGGCTCCCGACTTCCTCTTGGAATCTCTAGGAGGACTTCGAGACAAGCAGAAACCAGGCTTGGAGGGAAAAGATCGCTCTCTGCTTCATCATCATCTCTTTGCGATCATGGGCTTCCTCACCCGGCTTCCAGAAACCTATCCAGACAACACAGCTGGCAATCGCGCCCAAGGGCCCGGAGGATGGGA…
G41004129	utg4	870399	871852	0.5	ATCCCCCTTCAGCTCCCTTCGCACCTCCTCGATCGCATTATCTCCACCCCTCAAGCCGAACTCGACCCGCCTAAACCGCCTGAATGCGACCACCATTGCGCGCCTTTAATCGCTCCCCTTCATTCCACGCTTCGCCTGCTCTATCCATCGCAAACGCTGAAACTTTCCAGCCTCTTCTGGCCACCCAACCACCCTTCTTTGATTTTTACAAGCCGGAAATGGAAGAGACTCTTTTGCAGCCCGAAATATACGCAACTGTTCCCCCAACTTTGGGAAGGGCGCGAAGACGGAGACTCAGCGAGGCGCCTCATGCTCAATTACTCTGGAGAGGAACATGGATTTGCACAGAAGCGATACGGCTCTCCCTCTAACCACCGCGTCCTCTTCTCGGATACATTT…
G41004130	utg4	872349	873121	NA	ATCCGAAAATCACTACTCAACCCGCCTGCCGCGAACTCTCTGACGACACATCCACCCCCACCGAGAGCGGACACCGCAGCGATCCGCAAAACCCTTGACGCTGTGGACACAGACCTGCGGCCGAATTAGATACGACGGGACTCCCATTCGCTCTCGCCCCAGCGAACCAAAATCCCGGCTGACACAGAAGCTTCTCAAGCAGCTTACGCGCACCGCCAATGCTGCTGCAGCCCGCTCTGCGGGAGCATCCTCGCAGGGAACACTAGCGACGCCGATGACTTCGGACCGCTATCTATCTTGGCCCTGGAGACTATGGGCGGACATGAACGAGGCGCTCCAATCGCTGGGGCTCGAAAATCGCGATCCTCGGATAACAGCGGCGACCTCGCCAAAGGATAT…
G41004131	utg4	874243	875573	NA	ATGAGCACCCCACTGACCCCAGCACCGGCCGACCCGCCCTCGCGGGACGGCAGCACCCCCATCAGGCGCCCTCGCTTCGGGGCTAATGCCCCCACCACCTCCCGCCCCACACAACCGAGCACCAGAGAATGCGGACGGACAGGCCCATCCGCCACCACCCCAATCGGAGCTCGCAACGCTCCGGACACACATTCTCACCCTGACGGAGCTCAACAATCCTGCAGGCCTCGCAACATCCCTGCGCATGCTACGCCCCCCTGGATCTGACCCGAACTCGACGCTGCTTACACATGGCTACAAGGAACTCAGCGCCATCGCAGAAGCTCCGCACAGACAAACCAAGATGCGCTCCAGGCCGCGCGGAAAAGCGAGCTCGCCGACTCGAGCGGCCTCAACGCA…
G41004132	utg4	877235	879344	NA	ATGACGATCCTTTCGGCGCTGCCAGCCACTCAGCACGCCTCACACACCCTATCACGGGTCATCCTGCGCCCTCGACTTCTACTCCTCCCCCCTGCCCGACCCCGCTATTCAACTGGCGCGATCCGGGAAATCGCTGCCTCCCTTCGCCCTCGAGCGCGACCTCCAACCCCACGCACGCCATATCACCTCCCCCGGACAAATTCAGAATCCTCGGCTATACCCCGCAGGAGGGGCCGGCGGGCACCTCGATTTGGCAGCTCATCAGCCTCATACGCGCAGAGACCACCTTTCTCCGGATCCCGAATCGCGCTGAGCACGACGGCGAGGCCAACGGGGCAGGAGAACGAGGGAGCTTGGAGCCCTCCCGAGCTGGAGACGCTACGGATGCCTGGCTCATCC…
G41004133	utg4	880048	887425	NA	ATGGCTGGCACTCTTGGCCAGCGAAAAGGCCTGGGAGCCTCTCCCCCTCATCATTTACGGCTACGCATCACCCGCTCTCCCCACAACCGCCGAGACACCAAGCTATCTAGCCGCACCCATATCTCCACATGGACCGACGCTTCCGGAGACGAGCACCTTTCACAGAGATTTTCGCTTGAGTGGAGACAACATACGCTTGAGAAATACCCCAAGGGACAAGGAGTGAGGTTGACCGCGGACCCTGCACCTCTCGACGACCGCAACAATTGCACTATCCTCGGACCCCCACATCAAATCCCAAGCCATCCGCGCGCGCGGACGAACTACAGCAACTTTATTGGCATCTTCCCTGCCCCACATATTCGCGAGATGAGTTCGGACGCGGAAGGACGCCTCACG…
G41004134	utg4	888154	893186	0.5	ATCCGCCCTCGAAGACCAAGCTGAAGGCTGCTCGAGGCCATCGCAAAGAAAGACTTCGAGAAAGCGCGACGCGGCCCAGCAAGCTGGAACGAGCCAGATACCTACTTCGCGAACATTTCTTGGAATTGCATATCGAGGCTTGAAGGACTATGAACAGAGCGAGCAAATCGCAAGGCCATAGACTCCAATGGGCAGCAGCTTCCTGCTTGGCAGGCTCAGCCAACTATATGAACAGACGGAGAACTCGGCTGAACTTGAAAACTGAACAATGGCCGAGCTATATGCAGCTGAGAATGAATCGACCAAATGCGCAGAAACTTCAGAAAATCATTGATCTTCGCCGACGCCGACCCGAGCACGCCGATAGAGCTTGCAGAAGCTCTCGCCCTTCTACTCCCC…
G41004135	utg4	893425	894991	0.5	ATTAGCTTCCTTGAGGAATGGTGGCGGACGCTTACTGACAAGAAACCATCGCACGGCCTCGGCGACGCTTTCGCCCTCGCCACGCACCTCTCCACCCGCACAGCGGATGGAGCCCTGGCGACTCCGGCTCCCTAGCCGCACCCCCGGCTCGCGTTGTCCACCACTCCCCCACCTCCCACGGACTCATTCGAAGGACCCCGCCTCTGTTCCAATGCCCCCGAGGAAACACAAACGAGCTACGACCAGGCCCTCAAGCCGCCGAAGACGCCCTCGGAGCACTCACTCCCCGAACGCCAGCGAGCGCGCCGCCACTTCAATCCCGGAAAGCATCTCCACCTTCCGGCCAGCTCGCACCGCCCCATAATGCCACACCTGCTCAGCACAACCACTCCGATCCAG…
G41004136	utg4	897284	899424	NA	ATGAGCACTGCCCAGAACAAGCATATCCGAATTTGCACCAGGCTTGGGGCCACACCCGCCCTCTTCTTGGCTTGGCAGCCCATGCAAGCTGCGCCCGCGATGACTTAACTACCAACGCTCTACGATCGGCAAGATCGAACTCGCACCACTTCGAGGCGGGCGAGGAAAAACTTGCAGCACATCAGACATCTATCGGGAACTGGTCTTGAGATTGGGAGATGGATGAGGAATTCAATAAGCTGGAAGGCGCTCCTCCGAAGAAGAGCTTCAAATCCGGCGCCCATCTCGCTCCGCTCACGAAACCCCAGGCCAATTCTGGATTTTCGCGATCGACCCTTTCAACTACATCAGGGAGCTGCGGCAACACCCAAAATATGCCTGGGAATCTGGGATGGCTGC…
G41004137	utg4	900202	902499	NA	ATGACCGGCTTTCCAATCGCGAATGACTTATTCCCGCGCTCGATTCGGCTCTGCTCCATTGCTGCTCCACCTTACACGGACCGATCGCCCTGCGATGACCACTCTTCAGAGCCATATTTGGATATCCATACCAGGGGGGCATGCACCCTCTCATCAATTTATGCACGCTTCCAGACTCCGGCCCTACATACCCTTATCGCCGCAGACGGCTTCTATGATCATCAAGAACGATGGCGCGCAGCTTCGATGCAGACGAGGAAGAGCTTGCGGCACGCATTAGGAATCGCTATTGGGGATCCATCTTTTCGCCAGATGGATGATCACTTCAAGAAGGCCTGGAACAATTATTGCCGAAGAGGAGCTTTTGCACGAAGACTGGCACACGCTACACCCCCCTCC…
G41004138	utg4	902971	908889	NA	ATGGCGAAGCCAGGGAAATCTGAACCACTTGCGCTACGAATCGCGCCCTCCGGAATGGCTTCCTAAGACTCACTCTTCCGCTGACCTTGTATGGGATTTTTTCCTCCTAGACCTCGCCAGCGAGGAGACACTCACGGAATCGAATCAAGAACGCTGGCTGGCGCCAGCTCCCTGCGGAGACATACAGCGCTCAAGACTCCATCAGGAAGCGCTTGATGCAGGAGAATGCCCTTAACGAACTGGAGGACTTGATGAACCAACTTCGCGCGAAAGGCTGAGAGCCGGGGATACCGGCTTCCATTCCGCCTGCCCTAGATACGCTGAATGACGCCAAGCCAGGCATGTCGCCGATCTGGCAAATCCCGACGCCGCTCGAAGCTTGGCAAGAACTCCGCATGG…
G41004139	utg4	918685	919326	NA	ATGCGCTTAAATTCCATCCCCGATCCGGCTCTGCTCCGGGCCCCATCCCTGCTCCCCGCCCTCGCCATCAACACTGCGCCTCCCTCGCATGAAGCCGCGACAGCGACAGGAGGGGCTACGAGAGGGCACCTGCGAGAAGACGGATAATAAACTGCGCGAGGACCGGAGACGACGAGGCGGGGATACTGGACCCTCGAGGACTACATTGACCCCATGCAGCACGCAAGCTCCGGATGGCCGCGGGACATTCCCTTTCAGAACCTCAGCAACATCCGCGGCGGAGCATCCGCTCACGCACCTTGAGCACCTCTGGGAATCAGGCATCCTGAGTTTCGGATCACGGAGGACGAACGGCTGGCCGCCTCGCTTGATGCCAACCACCTCGCTCCCGCCCCGAAG…
G41004140	utg4	931212	931853	NA	ATGCGCTTAAATTCCATCCCCGATCCGGCTCTGCTCCGGGCCCCATCCCTGCTCCCCGCCCTCGCCATCAACACTGCGCCTCCCTCGCATGAAGCCGCGACAGCGACAGGAGGGGCTACGAGAGGGCACCTGCGAGAAGACGGATAATAAACTGCGCGAGGACCGGAGACGACGAGGCGGGGATACTGGACCCTCGAGGACTACATTGACCCCATGCAGCACGCAAGCTCCGGATGGCCGCGGGACATTCCCTTTCAGAACCTCAGCAACATCCGCGGCGGAGCATCCGCTCACGCACCTTGAGCACCTCTGGGAATCAGGCATCCTGAGTTTCGGATCACGGAGGACGAACGGCTGGCCGCCTCGCTTGATGCCAACCACCTCGCTCCCGCCCCGAAG…
G41004141	utg4	945230	946902	0.5	ATGCATCGCGCGACCTCCTCCTCCTCCTCCTCCTCCTCCTCCTCCTCATCTTCCTCATCTTCCTCCTCATATAGATCCAGGAGACGATGCATTCCCCGCGCTCCCACCGCCTCGCTCCTCCGCCTCACACCTTCCTCCACACCACTCACCCGCGAGCAGCTCTTGAGGACTTGAGATCCTCGGGCCACAAACATCCACTCCCTTTCGAGCTCCCACCATCCCCTCCCCCATCCCGCGACCTCTCCCGCCCCCGGCACCAAGCCGACATGAGCCAGACTCAGAACCACCGCACAACAAGAAGCCCCGAACATCCTCTTCCTCCTCTGCCTCCCCCCCAGCTACCATCCCGCCCCCCCTATACACTCTTCCCAGGCACGAGCCTTCTGAAGATGGCGAAAA…
G41004142	utg4	951244	952086	1.82479e-08	ATGGCCGCGATTCAAGCTCTCCCCAAGGATCTCCAAGCTTGCAGGAACAAGCTCTTCGGCCGGGGACACCCAGGATATCGAGCAAGGACATCTCCCTGGCCGACTACATTCAGATCCGCCACGCCCTACCTTCCCCACACCGCTGGCCTATGCCAAGAAGCATCAAGAAGGCGCAAATGCCCATCTGAGCGATTGTGACATTGATGATGAAGGGCCAACAACGGCAAGAAGCTCCTGGCCCCGCATCCGCGCACGCTTGAGATCATCCACCTCTTCACCGACCAGAACCCCATCCAGATCCTCCGATGCCATCATTAACACGGCCCCGAAGACTCCACTCATCGTCTCAGGACCCCCCAGGCCCGATTTCACCCCTGCGCCGACAACCAGGCGTGCCCT…
G41004143	utg4	952805	954484	NA	ATGCTCCCTGAGCGGGCAAAGCACCATTCTCAGAGACCCTTTACCCCAGGCGATTTGAGGGCCGCATTCAGCCAGCGTATACGGCATATACGCTGCGGGAGACGATATAGCTCTTCTCCGCTATTATGGAATCGACCCGGAGGCTGGGACGCCCGCACTCTTCAATTCGGGGGAACAGCTACACCCTGGACTACCCCGATCTCCAATGATTTCCTCGCTAGCTCAACCCGAGCTTTCGGAAACCTCTCCCGGACCCTCGTCGGCGGCGCTATCCCCAACCCCACAAAACTCGGACCGCCCATCCAGAAAACCAAAACCCCCGAGCACGCGCTTATCGAGCCCGCCACACCCACACCTCAATCCCCCCTGCGCCAGGCCTTCCTACGAACGCGAAGATTC…
G41004144	utg4	955054	956063	NA	ATGGACGGATCTAGCTTTTGGATTTACCCTTCACCCGAAAACTCTGGGCTCAATAAGCCCAACTGGCTAATATTGCATACGGAACTTCGGATGGATCTGGATCCCAAGGAGAGGCTGGACTTACCTATTCAACACTAAAAGAGGAGGCCCCAGAGGACGCTACGCTCTTGCCTTCAGCCCATCCCTCCGACGACGCTTCTCCCCGACTCGATTATCATCTCCTCCAATCACCTACTTCTACCCATCGCCACCGCATCCTCAACTTCCTCCAACGCCTTCCTTGGACAATTCCTTCATGAAGACCTATTCCCCACAGCCTCCCTCTCCCCCACCTCCCCGAGGACGGCGACCCAACGCTCCTCCACACCATATGCTCCCCTGCATCCACTTCCACCCCAC…
G41004145	utg4	957122	958698	NA	ATGTACCGACTCCTTCGACACCTCCCCTAGGAGAGAGACATTCCGCCTGGGCGATCGAACTTCCACGACTCTTCAACGGGCTGGCAACTATCGAGCAACTCGGGGAAGCACCCGCCGCCAAGATTCGCCCAGATGGCCACCTACGCAGAGAACGGCTATACGGCCTTTGGATTCAAAACATGATGGGCCCTGAGGACTCCTGATCATCGCTTCGACCCACATTTAGCGGACCACTACGCCTGCGGAGCCTATTTGGCGAATTCCGGGAGAAGCAGACCCTCAGCGGATCTTCGGCGCCACCAAATATTGCTTTCCGGACGAGATCCGACCAGAGCGCTTAGAGGCGGCGGGATGATCGACTATCCCGCATGCATTCACTCGATCTGCTTCATCCATTGG…
G41004146	utg4	960303	960935	NA	ATGCGACACGCTTATCGCGAACCTCGAACTTTCGGACAGCCTTCTCTACTCTACCCTAACCGCCACATCTCTGACTGACAAAACCTACAGCATACAAGCCATAATCCGCGCACACCTGCACCACTCCACAGGACCACGACCCTTCATGGCGGCAGCGCGAACGCGTGAACAACGATGAAGGCACTGAAGTCCAGCCCCGAGCGCCCTTTTCTCCGAAGCCGGAGATACCAGCAACGCCTGGAAGCCCACGCCCGAGCTCAAGGAGACTCCGCACGACCCGCATCACGGCGCCGATGGGCCTTGCTGGCCTGAAACTCCTGACCGCTCAGCGGGGACAGGACCCAAGATGGAAGCCAGATAACGAAACTGCAACTTCTGGCCGACATCGACCGATCTCTG…
G41004147	utg4	963200	965330	NA	ATCCACCCTTCAGACATATTTGGATATCCATACCAGGCGGTACCCTCATCGCTACAAACGCCTTCTATGACCATCAAGAACGAGCTGGCCCGCAGCTTTGATGCAGACGAGGAAGAGCTTGCGGCACGCATTAGGAATCGCTATTGGGGACCCATCTTCTTTTCACCAGATGGCGATGAACACTTCAAGACGGCTTGGAACAATTTGCCGAAGAGGAGCTTTTGCACGAAGACTGGCACGCGCTACACCCCCCTCCCCAAACCAAAGGCGATCATTATCGACTTTTTCGCCCGAGCCCTTCAACTCGATCAAGGCTCTTAGGAAATACCGAAGCTTCTCTTGGCACCCCGGACTGACATATGCCATCTTCCACCTCTTCGCCTGAACACCTCGGGGGAA…
G41004148	utg4	969165	970402	NA	ATTTGGATCCACCAATCGCTCTTCTCGCCACCGCCCGCGGGGCTGCAGCTGGCTGGCACCTCTGCCCAATCCATTTCCTCCAAGCCACCACTCTTGCTTCCATCCTCACCTCCTCGGACGCATCCTGCTTGAATCCCCAGAGCCTCCTTGGCCTTGCCGCGGCCAGCGGCAACACCTCCCCCCCACCATTAACACCTGGCTCACCGGCCTATGCCAAGCCTGCATGCACCAACCAGACCATCTCTGCCTTGTCAAAATCACTTCGGGCTGCCACCGAACTCAGCTCCATGGTTAAGGCATCGACGCGAACGAGCTCACTGCTCTCCGACCGCCTACCCAACCCCAAACGCCTGCCTCACCGACACGAAGCAGAAATGAGCTCTGCGACTGATCCTCACT…
G41004149	utg4	971720	973277	NA	ATGGCGCGCTTCTCCCCTCCTTGCTCTGCGCCGGCCACCGCCGCCGGCGACGCCCTTTCACCGCGCGACTCCCCGGACGCTCCCGCTAGCGCGGCGCTTCAACTTCACGGGCTCCTCCAAGATCGGAGCTGGACCGCGCCCGCGCGCAGGCTCAAGACCCGGCCACGCCAATGCGAACGCCAAGCGGGCCCCGAGCCATGGCGGAACGAACAGACGCACTACACCCCTGGGGCCGGCGCCGACGCCGCAGACGATACAACCTGCTCCTCGACACGGGCAGCGCGAACATGCATCGGCGGCGGCAAGGCACGACAAGACCGACGAGCAAGGACACCGGAAACACGCGCCGCGACGCACGGCTCTCGCTCACCGGCGAGCAACACCGACACGCACGCTCGG…
G41004150	utg4	974319	976070	NA	ATGCCCTCACGCTCTTTACGCTCCTCGCTCTTTCCGGCCTCTCATCGCTCGCCCAAGCGGCACACATCAAGCCCGCGCACCATGCCCGCGCACCCCCCCCCCCCCCCCCCGGCTCCCCGCTTCCCCCTGCCTCCCCCGCCACACATTTGAGGCAACCGCTGCAACACTAGGCATCACACCTCCACGATCAGCTAAGCCTGCCCACACCGCACACGAGCACGCACACAAGCCGCCCCCAAAGACCTACGCCCCGCCCAAGCCGGGCAACGCGCCTTCGACCGGCAGCAGCAGCGTGCTTCCCCGCGCTGGGCTTCAGCCCGCCCGCCAACCTCCCGAACAGCCTCGACGGATGGGCGACGACAAGACCGAACGCCTTCCTCGGTCATACGAGCAGCGCCT…
G41004151	utg4	976731	978195	NA	ATGGCTCTCGATTACTCAGCCCTCGCACTATCTGCACTCGCCTACGCTGCCCCCTTCGAGAAGGACAGCCCCACGACTTCAAGGCCTCCACGACCCCCGCACACACCAACGCGACGGCCGATGCGAAGCCCGCACCATTCTTTCCCAGCTAGGCTTCATCCCGCCACTCGCTGCCCTCCGACAACACTAACTGGGCGACCCGCACCGAATATGCTCCTCGGCTTCAGCTACGAGGACGGCTTGCCAGAGCAACGCAGCTGCAGAAGGATCGCGGATATTCGCATCCACTTCCATACGCTACCCGCTTACGGCGCTTGCGACCGGGAGGGCTTCTATGACGACATTAGATGCTGCTTGGAACAACGCTCGCCACGCGCTCCTGTCGGCTTCGACGGCTCC…
G41004152	utg4	978913	983622	0.5	ATGGACCGCCAGCACACTCAACATACCCGCGAAACCCGATGCATCATTGGCTGAATGGACAAAAAATCAAGGCTGCAGAAGCAGGGATGACGACGAGGAGAGAAACCAGGAGGCTCGAAGCTGAAATCACGGCCTCGAGGCAGGCTCGCATGCGGAGGAACCAACATGGGCAGCCGGACCAACAGCATCGAATTCTCGAACAGCGCGTGCTGCTAATAAGGGCTGAAGACCAAGCTGTTCGGACGAGCCATTCACCGAACTGCAGAAACAACGGAACCAGGATGATGCCCTACGCAAACTCATGGGAGGATGCTGCCGAGGCCTCCTACTCACCTGCCCCTCCTTCACCCGCGCCTGCTTCCCCACCTGCACCCCTTTCCCAGGCGCCCTACCTCGCCT…
G41004153	utg4	984112	985777	NA	ATGCGCTCAGCCATCCCGCTGGCATCCGCTCTTTTCGCAGCCTCTCCCGCTTTCGCGGCGTACAACCTCATCAAGGAATACCAGGGCACAAACTTCTTCTCTGGCTGGGATCTACGGAAACTATGACAATTTGACCAACGGCGATCACCTACCGACCAGGCGAACGCGACTACTTCCAAGCTGGCATACGAATGACGCGGCACGCTATCATCAAGCGACGACACCACGCAATATAATTACAAGCAACTCTCCGGATCGAGACTTTGGACTACTTCCCAATCGGCACCATTCTCTTTCGACGCTCCACTCCCTATGGCTGCTCGTTGGCCCATTCTGGACCAAAGGCCCTAACTGGCCTGCCGGGAGATTGACCTTGGAGGCCCAACCTCATGACTGCGA…
G41004154	utg4	986061	987469	NA	ATGGCGAACGACTTTTTGCCGGCTGCAACACCTCTGAATCTCGCTGCATCGGAGCGATGAAGAGCAATGAGCGCAAAATGGGCTACTACCTCACCACTGGGCAGACATTCCCCCGAATCCGGGAAGCCCCGCTGCCAGCCCCCTCTTCACCTTTTGCTTCCCTATTTCATAGGGGGCCGGAGGCTAGCGTGGCTGGCGCATATGCTTACTACCACTTTTCTGGGGCGAAGAAATTGAGAAACACTGCGGCCAAGCAACGATATGACGATGCTAAAGCGACTGGGAGCAAGGGGGGCACGCGAGAAGCTCGAAACAGCGAAAGATGCTAAAGGAAGGCTGCAGTGGCGCGACCTATGGGCTACTCGCGTCGCGCCGCAAGGGAGACGGGGATCCAATCCC…
G41004155	utg4	988829	991108	NA	ATGGCGAGGGAACCCTACGATACCGATATCGATTTTGGTTGGCGATGAGGCGAACACCTTTGCATCATCCTCGGATGCGCAAAATCTCCCAGCCTTTCTGGGACATTCTCGCGGCACTGAATTCAGGATTGCCATCGCTTCAGCGAGGAGCCCAGGAACGCACCGACCTTTCCCTTATCCCGCCGCTCCCTGCTTCTCCCGCCCAGACCTTCCACTTTCTACTACCCATTTACAACATCCTATCACTTTGGGGCTTTCGCAAGACCACCTCCACCTGCCCGCCCATCCGACACCATCCACATCCATGGCATCCTCTGCTTCTCTTGCACCGCCAGCTCCGAGCCCAGAACAACACCCCTCCCGCTCTCCCTCCACTCGCCAAACGGCCACGAGAGCAAA…
G41004156	utg4	991296	992102	NA	ATCTCGACACCCTGCACTCACCCTCTCCGCTCGCTGCGCTCTGCCAAGCTGCCCGCGCAATGCTCGCGCCCGCGCACTCGCCACCTTTCCCGACCCCACCCACCCCACCGACACGCAGAGCGACGCACCCAAGCCCAGAGGAAACAACAACAGACCCTTCTGGATCGCCGGAGGCCTCGCGCATGGCGGCGGGAGTCCTACTACTACTATTACTACCGACCAAGCAGGGCCCCTCGACCCCCACGCACAGCTCAAAGCGAACGAAGAGCTCCTGAAGCAGAAGGCGGAGGATCCGCGAGGCGGGCAAGGCCACAGCCCACGATGCCGCGCGCGACTGCCACCAAACGAGGAGACCAACATCTGGACAGGATAAGCTCGCGCATGCACGCTGAAGGGCAA…
G41004157	utg4	992418	994285	NA	ATGCTTCCCACTTCTCTTCTCCACCTCATTCCGGCTTTTCCCTCGCTTAGCGCAGGGAGCCTTCGCCAAGGGCACCCGCTTCAACATTCAGGCCCATGGCACTGGTCAAGTCTGCCTGGCAACCTGACCGCCTCCAATTGGCGACCACCTCGGACGACCTTATGTACACCGCAGATTACTTTGGGGCCAAAACTTTACTCCAGCTGGACACCGGCTCGTCCGATCTTTGGCTATACACCGCCGGCCGCCCGCCAGCTCACAAATTCCACCGACCTGGGCTATTGAGGCATGGGAAGGGACAGCCAGGAACATCGCTCGCGCAGCTTCAGATCGGGGACTTCACCATCGACGCAGGCATTTTTGAACGCAACGGACTTGCAAGACTTCGACTTCGAGCTT…
G41004158	utg4	996584	998644	NA	ATGGCGCTGGGCGCCCCCGCCCCCGACGCTCCACCTGCACGACACGCGCTCGGCCGCACCGGCAGTACAAGGCGAGCGGCGCCCCCGACGCGAACGAGGCTCAAACTCCGCATCGCGCTTAAGACAGACAACACCCCACTAGCAGAAGCTCCTAGACCAGCACCCCGGGCAGCAAAAACTACCGCAATCCTCACCAAGGCCCAGCGCGCAGCTCACTGCGCCGAGCGATGATGCCTTGAAGGCGATTGACGCGGCTCAAGAAGAATAACCAATGCGACACCGGGCGACGAATCAATGGCTAAACATCGAGCTGCCTGGCCAAGGCGAACGCGATGCTCGATGCGGACTTCACTCTTTGAACACTCCACTACAGACAACTGCGCCACGCGAGCACTCATC…
G41004159	utg4	1002715	1004897	NA	ATGGCTCAGTATTCCGGCGGCTTGCTGCTCTCGGCTGCCCACACTCTGCTCGAGCGCGGCGCTAATGCTGCTCCTCGACAAGCAACCCTTCATGGGGCAATTCCACCAAGGCGACCCGGCATCAACGGCGCGGGCACGCAAGCCCAACAGGATGGATCCCTGACAACGCGAAGATATTCTTTGAGGACACCAAGCTCGGCTCGATCTCGCGCGCGACGACCTCATTCCCTCACTGGCTACTCTGGCGATGCCTAACTGGCTCCAGGACAATCGCGCTTGACCTCTCCAAATGCCCCTCGGCGCACTCACACCCCCGGACGCACCGCGGCAACGCGCATCCCCGATGCATGACCTACGCGCAGATGGAGCTTGGAGGACCTTGCGGAGAGCACGCCCGAC…
G41004160	utg4	1005146	1006342	NA	ATGAAGACACGCAATTTTAGGGAATCGGAGGGGCAACGCTCTGGGAAGACGACGCTTGCCAAGCACCTCAAACGCATTCTTCCCAACAGCCATTACATCAGGATGACTTTGCCCCACCACAAGAATTAGCCAGCATCCCATTTACGGCGCAGGACTGGGACCGCGCAGAAGGCGCAATAGAATGGCCCAGGATGCAATGCCTTAGAGCGATAAACAAACCGGAGATACCCCTAGAGCATCGCACGACCATCTAAACGAGCAGAAAGACATTCCCATAGAAGACTCAATATTCCAGAAGGAAGGCCCACTTCGAGGGACGAACGGGAACACCAAGAGCAGGGGGAAGATATCAAGGTATGCGACGGCTTTCTATTATACTGGGACTCGCAAAAGAAAATA…
G41004161	utg4	1006747	1008110	NA	ATCCGACGATTCCGATATCCTTTCTCACTTCACACCTGGACGAACTTATCCAACCTACCAAGGCTCCGCACGCTTCTATCCTCCTCAGGACGATGCCATGGACACCATAGGCTTAACCGGAGATGAGGGAAGATGGGCGCGGAAGGGACGGACCAGGACCCGAAATACAATTGCAGAAGCTTCGATTCTCCTGGAATCCTTCAGACAACATGGCGAACGCCTTCTCAGGGCAACTACTGGGAGACTGGAGCCCTGCTCGGGGCGCCGACATTGATGCCTCGGGACCACCGCAAAAAACCCTATCCGAATACCCTTAATCGAGCTCTCCGCGAAGGAGGCTGCCATACGCCACCAAGTTACAGAGATTGCGCTGCAAGCTCACCCGAAGATCGCCTCCAT…
G41004162	utg4	1008739	1009380	NA	ATGAATACCCCTTCTCAGGCTCCGCGCACCGACCTCGGCCATTTCCCCGACGAACGAGATCCCGCCCACTAGGACAGACCACTCGGCTCACTGCCCCCCATTCTCTCCAACCCGCAACGAGATTTTCACTCCAGGGACAGATCCTCCCAACCCCCACCTCTATGCCTGGGGCTGGCTCCGGCACTTCTCCATCCTCTGCGCACTTTATCCTGCGCTGGACCTCGCGCGCCCCCCAGATTCGGCTCCTCCTCCGATCCTCCGCTTCGGACGGCGACCCGCACCGCCACACTCCACCCATCCAGTTTCATTTTGATGGCCGCTCCCCCCTTCGCGCGCACCCCGCATGCCAGGCGGCGGAGCCTCGCGCCCGCGACGAAGCTGAAGCAGCGATGGACGCTC…
G41004163	utg4	1010015	1011455	NA	ATGGACGGCGACGGCAGGGCTATCAAATGGCATTGCGCCCCCTCCATTCCAACTCCCGGCCCCGGACAGCCCGGATAATCACGGCGAACATGATGAAACTCACGGAACTGACTCGATAATTTGACCACTCGGGAATGGGAAGAGACCATACTTTTCCTGACCCGCACCGCAGAAGCACCCCTATTCGCCAAGATCATCCTTCTCCGATCTTGGGACTCTGCCCTTAGATGCTCAACAACCCTCCGGACAGGCCACGGAGAACCTCGGACCATTCTTTACCGAAGACGCACCTGACTTGGCAAACGGCGACTCCATCGCATCCGAGGGCAAGGGAATATATATCGAAGGACGCCCTGAGGACGGGACGCCCATTCCCAATGCCACCATTGAAACGGGAGA…
G41004164	utg4	1012020	1014344	0.5	ATCTCGCCGACTACCATGACCCAGAGGCCGCTCCTCCACCTCTCACGCATCGACTCGCGGAAATCCAAGGCGGCCTCTACGATCGACCGATACCCAGGATCTACACCATGGCATCAGCAACGCCTGGGCGCACTACCCCCCGCCAGCAGACAAGAAGGGCTTGCATAGAGCGCTCTGCGCGGCAGTTCCATGATCGCCATCGCTGGGACTATTGGGACAGGCCTCTTCTTGGACGGGACTCTCCCAAGGAGGACCGGCGAATACTGCTATGCTATGCGATTCGGTCATCTTACATCACGCTGCTTCTGCTGGGAGAGATGGCCACCCAATACCCGTGCTGTCATTCAACGCATATGCTACCCGATTCTTCTCCCCTTCACGGCTTCGCTCTTTCATGGA…
G41004165	utg4	1015262	1016220	NA	ATGCTCCCCCGCCTCAGCGACCAAGCATCAGCAAGACGCACGTACGAGAAGACCGCCCAAGCGGGACTTCTCTGGAACGTCGGAAGAATACATTGATCTCTTCCTTATCCACGATCCACACAAAGGGAGGGACCTGCGAATCGAAACATCGCCCTTCTCGACGCGCAGAGGGCTGGGAAACCGCACGTGGGATCGAACTTCGCAAGCACCTGGAGGAGATACGGAATGCTGGCTTGCAGACCCCCGCTGAATCAAATCGAGCAGCAGCCAATTGGCACTGCCGCGAACACGGCATTCCCAGGCATACTCTCCTGATCCGCAACTCGATCGGCCACTTCATTCGGCTTGCGGAGAAGCACAACCGAGACCCGGCACAAATCCTCCTGCGGCTGCAGAAGG…
G41004166	utg4	1016899	1018114	0.313078	ATCTGGCGACGACGAATCAAGCGTGGCAGCTCACCGACTGATCCCGCTTTACGGAGCTGCTCAAGACTTTGGGCGCCACTGCGGATGATCTCTATTCCTTGGACGCCGCGGCTCTCGGATTCAGCCTCTGCACGCCCTCATCTTCCTTCAAGGGGCGACCGGCCGCCCAGCCCCATCGGGGGCCAACGACCCGGACTTCCCCGGCTTCTTCGCCCACCAGCGAACAACGCGCCACCCTCGCGGATGAACGCCATCGCGAATATCCCCGGGCTCCAGATGGGCGCCCAGCTCTCGGAGCTTTTCTCTTACTGCGGGCATGGACCCCCAGACGAGCGGCATGGCCATCACCAGCTCCGACTGGCTGCGCGAGGCGCACAACGCACTTTCGCCGCCCCGCGA…
G41004167	utg4	1018324	1018874	NA	ATCCCAACCCGAGCCGCCCTCGGATGCACGGAGCGAACCGAGCGCGCTTCGAGCTCGAGCTTGATCCCACGCTCGCAAACCCTCTATCTTCACTCTGGCCCAGCAAGGCATCCTGAACCAGCCCGCTTCAACTTCCTGAAACCTACTACTGGAAAGAGAAGGACTACGCACGATTCATCCTACCCGCACGCGCTCCATCACCTGGATGCTCCAACACGCCGAATTCAGAACGGAGATCGGCAAGGACGAATGGCGGGAATATCTCAATCAGAAGCATCGATCACTGGCGCACATCGGATCTCCACTGCTCCAGCCGGCCGACGCGCTGCCACCAGACTCCAAGGCCGCCGAACAGCCCGCGGGAGCAGAACGGCCAATCAATGATTTGA
G41004168	utg4	1019557	1021454	0.5	ATGCTGAACTCAAGCCATGAGCAGAGCCTTCAGCTCACCTCGGCATCAACTAGCTGGAAATCCCCCTAATAGCCACGAACTCTCCACATCGCATCCTTGGCGGAGAAGAAACGGCTATGGGACCAATGCGCTCATCAACGCTCTTCATAGCGGCATGTCTTCTTTGCGACTGCTTTCCATATAACAAATGGATTTTCGCCGGATCGCTATGGCTTTCCATCGCCAATCTTTTACGACCGCCCATATGGTCAATTTGCGCTAGCCGCCTCTCCGGTACACTACCTGCACTTTCGACCAAAACATATTCCTTCTCGAGGACTACATCCGCAAAGCCATACCCACCGGTCACCACTGCACTAGACATCGGGCTCCAACCTATCCCTCAAACTAATTACGCTA…
G41004169	utg4	1022360	1023886	0.5	ATGACAGACATAGAATTCTATCGAAGCCCCCCAGGCTACGAACGAACAAGAAACGGCCACTTGTACCTCCTGCGACCATTGCCGCCAAGAAAATCAAGCCCAACGGTCCACGACTGGCAAGCGGGGCCTATCTCTTCGAATGCCCTCACTATCGCGATCGGGAGCAATACTTCGCTGAGCGAACCCATTGGCTGGCGCGGGGCCCGCTACGGGATGCCTGCCAACGCGCAAAATACGGCGCATCTATCTACCACAGATGCCTACCCCCAGCTCTTCGCGCGGCTCATCACCGCCACATTTCTCGCTCTGGCAGCAATCCAACACACCCAACCCCTCCTACTCCCCTTCCTTCACCTGCAATATGGACATCAGCAACCTTGACATCAACCCATTCCGGAC…
G41004170	utg4	1024552	1025995	NA	ATGCAAGACTATCATGAAGCTCGGCGGAACCGCTACCGATCACCATCGAGATGCTCATGGACTTATGATGATGACGGAGAGACCCGAACTTCCCCCTCCCTGATGAGGAAGCTTTCGATACCATCAAGGCGGCGACGCCATGCCTCGGCGAAGATGATGCCGAACAGCGGCGATCTATGGCCCTAACGGCCTCTGCGAACCTCGAGCTGCTTTCTCTTTTTCAAGAAACCCCGATTATGCCAATAAGACCTTCTCCTATCTCCCCGAATCCGCCTAAGACATGCAGGGAGGCAACCGCGGGAGGGCAATGACGCCCGATGGCTCTCCAGAGAGCCTCAGGCAGCCACCTTCATCAACGAGAAGCTCGGCGGCATCAAGAAGATGGACCTTTTTGACCGC…
G41004171	utg4	1028244	1033297	NA	ATGGACGAAAAGACCACTGGAAGACACGATCGAAGATCTTGACTATGCTCTTCGCACTCCCGGATTTTGACCCGAACGACTACGCAAATGCTATCCTAGCTGGAGACACCCTCCACAGCCGGGGAAGAACAAACCTTTGAAGACTACAGGCTTAGCCCCTGCCAGCGAGGACCTCTAGCCATTTCAAAGCTGACTCACTGGACGACGGAGAAGCAGCTGAAGGGTACTACGCATCATGAGCCTCCTCGCAGGCCGCTGGACTCAGACCTAGAAGGATCATTGGTCGTCATACTGGCCTAAACGAGCTTGATTCCTCCCTCGAGAAACTCCCAAGATACGAACCCTATCAATCTCTTCAGAGACATTTCCAAACTCGACCGCCCAGCAAGCCGGACATCC…
G41004172	utg4	1033467	1034779	NA	ATCGAGCATTCGCCGGCGCAGGGAGGGCTTTGCTGCTGCTGCCCAGGACGCTCAAGCCCCGACTTCACCACCGCTCCGCAGACACGAAGAACAGAATGCGCCCAAGCCCCCTCCTCCCATAGATGACTCGACCTCTGCGCTCGACTACAAACGGACGCTGAGATCGGCCGCCCCCTTTGCCGGCCATGGACCTCCCGCGCTCGCGATCTGCGGAGGAGGCTCACGAACATCCTCTACAACACCCCACCCCCGAGCCTCCAGCCTCAAAAAGCATGCTAAACTCTCGCAGAACGAACCCGGAGCTCTCGCGCCTCTGGCATCCTAGCTGGCCGCGGTCAACATCGACTCGCTCCGCCGCACGGAGATCCGCGACCTCTCGAGGATGCCTCCCTCCGCGGA…
G41004173	utg4	1035681	1038579	NA	ATGCTCAAGCTCCAGATCATCCCCCGCCGGACACCACTCATCCCCATCCGACACTAGCGGACCTCAGCAGGAACGCTTCTCATATCCTCTTCCTCCTCCAACTCTTCCTGCCCAGACCTTACTCAGACCACTCCCCCGACCGCGCCCCCTTCAACTTCTCCGCTCCGAGGACAAACCCTCTCGCGGACCACACTCCCCAACCACCCCCCATCGCACCCGCCCCCCTACATACTTAACCAAAGAGCTCGGATATCCCGAAGATGACCCAGCTCCACTTCGGCCCCCCGCCTCGGACCCACCAACTCGCAACAGCTCTGACTGGGAGGATGACCAGACGATTTCGATCAAGGAGGAACTGGGGCAGGTCATACTCCACCGACTTGCTGCGCAATTGCCCGC…
G41004174	utg4	1040645	1043599	NA	ATGCCCAACTCCCATTAATCATGCTGCGAATAGATATCCACCTAACTTACTCTGCTCTCTCTCGCCACACATGGGCTCGGCAAACTCGCTGGACTCACGCCAGGATGCCACCGACTATATACACTCCTTCGAAGAGGGAGCCGGAGGCCGAGAAGGAAGACAAGACAAAGTTCATTCTTCGCTCCTCATTCCCTCTCCTTGCTATCCGGACTCTTCGCAGCTAACTCTTGGACATGATTGGACGAGACGCAGCTGCACCCTAAGCATTAGGCACACCCAAGCAGAGGAAATACGCGGAGAAGATTCTGCCTATTCGAAAGAATGGCCACCTGCTCCTCATCACGCTCCTCTTGGCCAACATGATTCAACGAAACCCTTCCTATCATTTCGGAACCAGCC…
G41004175	utg4	1045733	1047097	NA	ATCTCGCACCCCGCCCTCCCCCTCCACTCCCAACGATTCTCACAGCCAGCAGCCCCACTCAGCCGCGCTCCTACACACTCCTTCCATCTTCCCAACCGCGACGCGGCTTCTCAGCGAGCCGCAACTCCACCCATACAGCCTCCAATGGGCGGCCCGCCGCCAAGCTCCCCCGATCTATTCGCAGAGCTCCTCTTGCCGGGGGATCCCAAGAAATTTCCCAACGCCGACGCACGCTCATCGGATACGCTTACCCGGACCGGGAACAGCAGCTACGCCGAGGATTCTTACGGCGCAATGGGAAGCCCTGCGCACCCTCGGCCCAGATAGAGCCCATTCCCGCCGCACCCGCTTCTTTGGCTCATCCTGCGGCGCCACCGGCAAGCTATCCCTCCTGCGACA…
G41004176	utg4	1048462	1049563	NA	ATGCGCCCCTTCACCGCCTCTCTCCTGCTTTTCTGGCTCGCATCCGCAGCGCCTACGCCCGCACCGCTCTTCGGCATCCACTTCGCTTGGCAAGACCGCCAACGAAGCCACCCACCCACAAAAGGACATCGCGACCGCGCTCGCGCCCTGCGCTTTTCGCGCGCGCAACTGCTCCCCCCCATCAAGAAATGCGGGGAGCCGCAAAGCACTCGGGAAAAACCAAGATCCTCATCGCGGGCGGAGACGGCGAGCGCGCCCAACTTCTTCGGCGCACGACAGAGACAAGAACACGATCCCGCGCACCAGGGGACGGAGCCGAAGAACTTCCTCGGACCTCAACGACCTCAACTTCATCCAGGGGCGCGAACACTACCCTTGCCGAAGGCTGAAGGCCGAAGA…
G41004177	utg4	1051224	1053344	NA	ATTCTCCCAGGCCTTCTTTGCGATCTGCTTCGCTGCCATCGCCCTTGGCAACCCCCGCCCGCAACTTGCAGGCACGAGGCACGCACGCAGCCCTGCCGCTCTCGATGGCCGGCGCCGCCGCCAGACACGCCTGAAGCTGCGCATTGCGCTCTTCAAGACATGGCTGCTCGAGAACCCTCATGGACCAGCACGCCGGGAAACGCGCTCTACGGCCAGCACCTGAGCAAGGAGGAGATGGTTCGCCTTGCTGGAGCACCCGGAAATGACTGACGGGATTACGGATACAGGGAGCAATTCTGCGCCGACGCAGGACACTGGAGGCGTACCGCTTGGCTCAAGGAGAACGACCGAAGCCGCCCAGGCTTCTCCCGCCGGACTGGCTGAGCTTCTCGATCCCCC…
G41004178	utg4	1054143	1056914	NA	ATCCGCGATTCCCTCCACTGACCCGGAGGACATTACATCATCGGCTTTCGACTACGAGCGCCGCCTTCCACATCCCAAGGCTATGGGTACTGGCCACAAGCTCGTCCCTCCCAGCATGAAAAGATGCTCCAAGCGGCATCCCTATATTGCAGCAAGGAATCAACGCCGGCCTACGCATAACCGCCTCGCCCCACGACGGAGCATCACGCCAAATTGACGAAAGCCTACCAGAAGGATGGACATCCACCACCTTTCCCTACACGCGCTCTCGGGGGCTCATAGGCTACGGGCGGCAGATCAACCTCTCCAATCCGCGATCCCTTGCACCCTCTTCCCCCACACCGACTCTTGGGACAATGGCGACCCCGCCAAATGTCTCCCCGACGCGAGGATCTGACA…
G41004179	utg4	1057831	1059154	0.5	ATGCTTCCCTCTGCTCACCATCCTTACCACCTTCACGGCAGGCTTGCGCAGCAGATCGCCGACGCGACGACTCTGGCTTCTCTCTACTCCCTCACGACGAGCACATCCATCCCCTTCCCCACCGCGACGCTCACCAGCTCCGATGCGCAATCCTTTATCCAAGGACTGCGCTCAGCAAGGGCAAGATCCAACAAGGCGGCGGGAACATTGCCTTCGAAGGACCCCTTCCCGAACAACCCTGCCCCCCTCCACCTCCAATATCACCGGGCCCGCTTCAGGAAGTACCCTGCTGGCGCGAGCGAGGCAAGCGGCATGCAGCTCTTCTCCCTCTGGAACACCTCGGACGGCTCCGCTCCAGAGCATGCTACTCACACGAGCGCCTTCGACTCCAACTTCGAC…
G41004180	utg4	1061006	1062159	NA	ATGCTCCCCATCGCTTGGATCACCTGCTGCTTCCTCCTCGGCGCTCTCAGGCACCATCAACAAGGCTGGAAAGAGCCCCTTCATGCCACAGAAACACTAGCCATCCTTCGCAGATGTGATCGCGCACAGCCCCGCGGATTCCTCCCAATACTTCGCACTTCTGCCCACACCCGCTCGATTGCTGCCCAGCGGGCCGACGACCAAACAGAACCATCCCCACTGACTTCGATAGGATACGCGCCGAACTGGCAACTGCGGAAATGCCGACGCGCTCCGCGCATCTCCAAGGCCAACGAGACGCTGCACGAGCTCAATGCCACTCATGAGGAACTCTGCGACATCCTCGACAATTAAGGACCGATCACCTAGGCTCCCCGGACTTCTACCTTCTTCCTGGAA…
G41004181	utg4	1064245	1066241	NA	ATGGCCATGGCTTCTTCCTCTTCCTCCTCCTCCACCCTTCCTCGCCCGGCAAGGCCCTCCGCCGGGGGCTACCTCCCTCGAACCCGCCTACTCCGGCCCTTCCACCACCTCCCGCTTTTACACCCATCGACACAATCTCCGAGCCCCCTCCCTGCGCCAGATGGCCCGATTCAGATCCGCGAGATCACCACATCCTGGACGCGACATGGCTCTACTTCCGATCGATGGCCCCGACCCCCGAGCAGCGCTGACAACACGGGGAGCGCCTCGGCCACCAAGAACAATCCCATCTGGCGCTGCAGCGGACCCTGACGCTCGCCACCGAGCGCAGAAGCGCGGGGACGCTGCAGAACTCGCTCTCCCATGGCTTGGACATTACCATTGGGCGACAATGACTTC…
G41004182	utg4	1066825	1068897	0.5	ATGCTTGAGAACCAGCAGACCGCGCGGCCGCGATGAAGAGGGGGGAACCAGCCCCTACTTAACAACTCCGACGAGGACCTCCCTACTTCTGGCTTCGGACCTACTTCTCATGCGGCGCGCCCAAACGACACCTCTTTGCACGAGGATGGAAGCGACGACGACGACGACGACGACGAGCTGCTCGGAGACGAGGATGCGAACAAGCATACACGCAGGCGAGGGGGCACGGCCGAGCCATAGCGCGTCCAGGAGGATGCAGTATCTTGCCTCCACTGCGATCAACTCCAGAGCCGAGAGACCGATCGACCTCGACGATGACGACCTTGACGGCCGCGCTCGCAGCTCCAATCTAGCAGGCAAGATTCGCGCTCCGGCCGCCGGAGGGGCGAACACTATGCC…
G41004183	utg4	1069173	1070425	NA	ATGCTTCCCCCTGAACTACGACCACATCCTCGACTATCTACCATGATACCCAATCTCTCGCGGCGCGCCTCTGCCGCATACTACTTCATGCCTCTCGATACTATCGCTTCAACGGACGCCATCTGACTTACGCGCGCAATGACGCTCGAGCCGCTGCTTAGCATCTCCCACCCTGGCGATCGATACCCTTTGACATATCGGCCTTTCGGCAGCTTACAGGGACAACATCGCAACTCCCGGCCGCATTCACATTCCTTCAACTCTTACCGAATCTGATCGACCTTCGGATCCAAGCTAGAGCATTACCCTATATCGGACACCTAGGATCTCAATTGGCTTATCTGCGCATTGACGATATGGGCACAAACGCGGAGACCTCCTGGGGACTCTCCCGTCCCC…
G41004184	utg4	1071210	1075593	NA	ATGCGCTACAAAGGGCAGCCGACGGCATTGCTACGAGCGCAACCAGCACTTTGCAACCCTGACCCCGGCATCACGATCGGGCTCGGATGGCGGAGGCCACGCCTTGACCCATTCGGCTAATGACAATCAACACTTTCGGAGCTCGATCGGCGACGCGGAGCAAAGCGCAATGCGGAATGGACGGAGCGCAATTAGGCGCCGAAGCAAAGCGGATATCCACCCCATTTAATCGAGATCCCTCGCTCAGACGCCATTTCTATCTCAACCGCTTCCTACCAAACCCACTGCCTGCTCTCCACCTCATCCCCATTCAACACCACCTCTTTTCTTGCTTCCTGCTCTTTTCACCACCGGCCTCCGGGCAAACTACCATCCAATCCCCTCATCTCGCCCATTCCA…
G41004185	utg4	1076164	1078444	NA	ATGGCGGGAGCAAAGACCAGCTGGCTAGCTTTCGAATGCGACCAGCTTCGAACCCTCTCTGCTTTCCTTCTGCATGGCTTTCTGGGGCGCTGCGCATCAAGCCTTGAGCACGCCAACAAGCCGGAGCCTTTGGACGCAGGCGCTGCTGCTACTCAAATCCAGCGATTCGGGCGGCTTACTACGAATTCCGCGAACGGATCTGCAGCCGCACGGGAGGGAGCCACGAAGCATAAGCTGACCACGGCTGAGATCACTGAATGACTCTCGCATGCAGCGGGCATCACCTCTGCGGACTCCTCATCACAATGCAATCCCACGCAGAGCCTCAACCCTGGAGAACAACCCTCACCCAACATTCCATCATCACAAGCCCTCATATCCATTGCACCCCAATGCCTG…
G41004186	utg4	1079061	1079557	NA	ATGCTGCCTCGAAACCGAAGGAATCAAACGGCTGCGGCGCACTGACAAGGAAGCTGCAAGATTGACTGCGAGAACGCACTGCTACAATTCTCCGCCACCGCAACCCCCCAATTGCATGCGATCGCTATTTCGGACCTGACGCCTCCGAGACTTACCGCCTAGACCCGAATTTTCCTGAATGCTACCCTTACTATAGCCAACGCCGGCGAG
G41004187	utg4	1080578	1080796	NA	ATCCTCCTCCCTCTTCCCTCAACCCGACCACGCGCTCTCGGACCCTCCTCTTTCTCTCCTACAGGGACTCCCGCGCAGGCCTCGCGCTCACGACTCACGAATTCGCAACCTACGATGAGGCCCAGAACGAGGACGACGAGCACGAACGCCTCATAAACGCCGACTCCGGCCACATCTCAATAGATGCAGACCTTCCGCCTAAATGGA
G41004188	utg4	1081430	1083450	0.5	ATGCCCCTTCTGATCAAATCGACGCCCTCTAACTCATGCTTGATGATTTGGGATATCGCTGATCAACAAGGAGATAATAGCAGGCATACAGACTAAAATCGCTGCCCTCGACAAGCTTCACGCAAAGCATCCTCCCGGGATTTTCGGACCGGACCGCAGAGGAAAGGGAGATCGAGGCCCACTACGGACATCACTAAAGACTTCCGACAATGCAGCACTCTGATACAGCGGATAGGCAACCAACCCACACTCCCACCTTCCCATACCGGGGGCATCACACCACCACGAGCTCGCAGCGAAGAACGCAGCGAGGCCTCGCTGCGAAGCCAGGAACTGAGCGCCACCTTCCGCAAGAAGCAGCGAATATGGAAAATGCAAGGACACGCGATCAAGAACCAG…
G41004189	utg4	1084613	1087956	NA	ATGGCCGCCTCGGGCCAGCACGACCGCAACGACTTTCATCCAACTCACCCTTCAACGATCAAGCACCCTCCGCTCTATCCCCCTCAGCACACGCGCCCTCTCTTCGCACCCGATCCCGCGACCGACCTCCCTGCTACAGCTGGAGAGCGCCTAGCATACATGCAGGACGAACCGCTTGCGCACTCCTACAGCCAACGACGCCGAGCGCGGACACAACTATCCACTGGGCCACGCGGGGGGAAGAAGCAACCATGCCGATCCCAGGGGAGAGCCGATTTTGGGAAAAGGGCTAGCAGGAACGGGAGCTGGGATTTTCGCGGGCGAAGAATCGAGCGGGGACGAGCATTGATACGAGGAACGCGGCCGACGCACCTCACTCGCAGACGGGGATGCCAAAGA…
G41004190	utg4	1088257	1089971	0.5	ATGCACCAGATGGAGCCCATCTCATACGCGACCTCAAGAAGAACTCCCAACTTTCCTTCAAAATCGACCTCTCATTCGCGAATTCTCCGGAGACGATAGCAGACATTCCCACCTGCCATCGACATGGGAAATCGAAACGAACACGACCGCTGCCGGACGATCATCGCTCACCGGCTCGGCATGATTCCGCTGCAGCACGATGCGATGAGGCTATGCGACACACGAGACTGCACATGCGAACCGCATCTGCGCCATTGAACTGCGCCTGGACCGCCACGAGGCGAACAAGACGATTCATCACAAGCAACATGCTCGAGCCCCGACGACCAGGCCAGGGGCATACAACTCTTTTGACCCAGACGAGACGGGCGAGGAGCTTGCGAAGCGGGGAGAACTTCG…
G41004191	utg4	1090699	1091832	NA	ATGCCCGCCACTCGCTCCGATCAGGCAAGAGCCGCCAGCCTGCACCATACCCGCAGGACCGCAGGCCCCTCCAACGCCAATGGCTCTTCTGGCGAAGATGACGCCACCCCGCAAGCCAGGCTCGAGCGCAAGACTGCCAAACAGCGCTCGAAACAGAAGGCGAAGGCGCCGCTGCCGCCCGCCTCCGAAATCATCGAGATCTCCCGACGACGACGAGCCACTCGCCAAGAAGCCCGCGTTCGGAATGCCATAGAAAAACGGCAAGGAGCTGGAGGAGGAGAACCGGAATGAAGGCAGCGCTTGAGGCGGCAAAAGCTGCGCGACCATCATCCATGCCTGAGGAAGGGCCGCACCAGCTCCAGCCGCGCAAACCGATAAGCTCCTATCCGCTATTGAGGA…
G41004192	utg4	1092419	1094011	NA	ATCATCTGCGGACGCAGCCGCGGCCCTCTCCGCCATTCCTATCGACTCGATCCTGGCCGCATGCTTGGGATCAACGCCTTCTTATACGGTCAGCCCTCCATCCCAATCGCACAAGGCGACCAGGACGATTGGCCAACGCAGCTGCTCAATTTGGACTCCTCCGACACCGCATACAATCGCGCTCTTGGATGATATGGACATATATCCGACAACTTCACCAACCACACCTTCGGCGCGCCATGGCCACACGGCCACCCCCCTTCCTCATCTTCACCTCGGGGCCGATCCAGATTTACTTCGCGCACCGCACGCACCCTGAGCCGCTCGGACATGCTCTACTGGATCATCATCCTGCTATCAACAGCGGACACGTCGATGGGCATCTGACTTTTCGCTCAC…
G41004193	utg4	1094944	1095969	NA	ATGCAAGCTGCAGAGACCTGACACTCACCACATCCTCACCGCGCAGCGATTCACCATCTCTTTGCCTCGCCCGATGGCGACATACTTGGGCTCCAAGGACGGCCCTCTTCCGCCCACTCCTACACCCTCAAGACCACCTCTGGGTTCGCGCGATACTCCCTTCCGCAGCGCGCTCCCGACGCTCGCACAGAGCTCAAGCCCGCGGACACCACTCCAGACATCATCTACCGACGAGGACTCGCGCTCTCGAAGGCCTCCTGCGCATGCTGCGGCTTGTATCCCCAAGCTCGACTCTTATGACTATTGAGCCCATCCTCCATGCCGCGGAGAAATACGATATGCCTGGCCCCATCTATCATCCGCGCGCTCCTCTCCACCCCATCCTTAATGTCCGACCCA…
G41004194	utg4	1096843	1098209	NA	ATGGGCCTTCGAAGACTTGCTTGGAGGGCTTCTAAAGCCTCTGCAGCAAACCGACCACCGACCACCGAATGACATAAACGCCCCCGCCGCTCCCTCACAAACAAGAGCACCCAACAGCAACCCACCCCTATATACCCACCTACACACAGCGCCCTCCTCAGCAACAACCCCAGCCCCAGCCCGACCTATGCGGAACAAATCTCACCCCGCCGCCGCCACCGGCAGAGGAGCCATGGCAGCCCGCTCTCGACCACCACAAGAAGCACAAGAAACATCCTGGACATGAGCAGACAAGACTACAGCACCGCCGGGGGGCGGAGCCAAACGAAAGCCATGCGCACACCGCGACGACCCCGCAGCCCGAGCCCGCCATACAAGCTCCTCGCCGTCGCCCGCGGC…
G41004195	utg4	1098738	1100178	0.5	ATCGAATCAACAATCTAATTTGCCCCACTGGCGTTTGACCTTCCCACCGCAAAATGCCCTCCTGACCGAGGCCAGACTGGGACAGACACTGGCGCCATCTTCCTTACCCCCGCTCTCCTCCTCTCCCACCTCTTCCCTTGATTCTTACAACGACGCCTCCGACTCCACGCTATTGCCTCTTGGGCCCCATCCATCCATCTTCAAACCATTCCGCACCTCCTTATAACTATCCACCGACCCCACCTCCGGAGGAGCCCTCTCAGCCATTCCCCGGAATTCTCGCATTTCGCACCTCCCAATGGCAGGCCCCCGCGATCCCTGAACAAACCCCAGCCGCCGCACAAGCTCGCTGCAAGACCGGACTGGCTACTCCTCCCATGACCCCGGACAACGGAGGAG…
G41004196	utg4	1110167	1112217	NA	ATGGAAGCATGCTAACGCGAGGATACCCACCAAAAGCTAAAGGCAGCAGCTTTCGGCCTGCGACGCTCTTTTCTCTCTCAAACCACATATTGCTCCCAAAACTGACTTACCGCTATGCCACCACCGCGACATCCCTCCTAGAAAACCCACGCGCAAGAGCCCCGGCGAACCGCGGGCCCCTCTCGCCACGGCGCGCTCCTCCTCAGCGACGGCCACAAAGCGGAGCACGCCCTCGCTGAAGCCATCCAGAGCCTCAACGCCCCACCAGCTCCGCCGCTTCTTCGCACCTCCTCGAACGACCACCGCCCCCCATCACGATATGGAATACCTTCCAGGACGCGCTCGCGCACGACTTCATCCTCAAGCACGACAACGAACTTCGGCGAACGACGCGCTGCA…
G41004197	utg4	1112596	1116021	0.5	ATGGGGACATCAACGCGCGAGGACGAGGACTGGGCATTCGACACGCGATCCTCCGCTCTCGCCGGGGAAACCCATCACCTTCACCCACACACTCCCTGCCACCCAGCGACGAACCCGCGCGATATCGACGGCCGAGATCAACGGATGACCTCGCCCGAGCTGTTGAAGAGGATGGGCGAAGCTCAAGGACCTCAAGCGCGATGCTACCGACGAGGACCTCCGCAAGAAGGATCTCGAGGCTGAAGCGCTCTGCTGGAAAGGGATTGGAACCCGCATGCCTAAGGCGCACGCGACACACTACCTGATGCCCACAGACTCTCAAGGATTTATCACCGAGGAAAGGCCAGCAGATTGACGCTCCGAGCAACAAAGATGGCTCAACTCTACGCATCCCTCTTC…
G41004198	utg4	1116571	1117047	NA	ATGCCTCTACCAGCTCCTGCATCGCCGCCCATTACCCCGAATATAAACACATCAAGGACCTCTACTCTGCCGCACTCTGGATAATGGCGGCAACGCAAGCTGGATTCGGGACCCGCACTCTTCCCCAGCGCATGCGGAGAAACAAGCAACCATTTCATTGGCGATTATTGGACCATGCATCGATGCTTCACCAACAACATTGCGGCTTGAACACCATCATGCGGCATGATCCTCGAATCATTCGGGACCAACTTGAAGATGGGCGAAAAAGACCGACGCGGCTTTTCCTCGAAAAGACCGCCGAGAGGATATAA
G41004199	utg4	1117258	1118454	NA	ATGGCTATCCGGCTTGACATTCGACGCTGCACACCATCATAACACCCCCTGCCCATCTACCCAACTCGCAGACTCGAACCCAACCTCGGCATCCTCGAGCCCGACGCGCTCAAACGCCTTCAAAACCGCCCTCAAGCAGGCAACAAGAACAGCCCATACCGCGGCGGGGCAGAAGAGGGGGAGATCATCAAAAGGACCGCGATAGGCCGGCGCGGATGCCCAAGCCGGACCTCCATTGGCGAGATCCCCGCGACTGCTCAAGCTTCAGCTCGCGGGAGGGATACAAGCTCTTCGACGATACGCTCCTCACACTGCGGAGGCTGAGAGAGCTCAACTCTCATCGGGCATCAGCAACACAGATGGGCGCATGAGAGCTAATCGAAGACCTCGATCATGCCC…
G41004200	utg4	1118623	1119390	NA	ATGACCGACCCCAACTTCTACATCGACCCCCCGCCTCTACCTCTCCTATTTCCAGCCCGACCTTGACGCGCACTGCAACTTCCTCCGAGCTCTACAACACCCCCGATCATCCGCGACGCGACCGGCGGCGCCGGCACCGCCATCCGACCGCGCCGCTGCGCACGAGCGCCTCTCCACACGTTCGCAGAGCACGAGCGCAACGGCTACGGCACCCTCCTCCGCTCAAGCCTTCGAACCCCGCCGCCGCTGGATGGCGATGCTCCCTTCCAGGAGCGGCTCGCGCGCTGCAACACGGGACCCTCCCTTATGCGCGGGGACACCGACGGCACGAGGCCTGACCTTGGTCGCAATCCTCCCGGAGGCGATGCGGAAGGGACGCGAAGGAGGCGGCGACGGCGC…
G41004201	utg4	1123244	1126409	0.5	ATGGATCTTCACGCTACCTCCCCACCACCAATCACGGAAGATTCTTCATTCATCGACAAAAAGCCCTCCCCCTCCTCCTCCATTCCACCCCCTCCCTGCCAAACCTTTGGCTTCCGCATCACTACGCCCCTCATCTTCTCTTCCTCTCCAGGGCCCTGCCAGACACCGCCCCCACCTCCCCCCTAGACCTGGCCTTCTCCCATCTTCGCCGACTAAAAAGGACGGCATCTTAGACCTCGCCCGCCGCCCGCCATCTCTCCTCACCCCTCCGCTAACGCCCTCCATCTTTTAACGGAGCGACCAACGATACCCCTTCCACACCGCCGGACCTTCACTCTCCTTTGCGCTGGCTCCTCCTCCGAACGCGACCGCACCTACTCCTCCGCTCATTCTGCATAT…
G41004202	utg4	1129764	1131059	NA	ATGGCTCCCCCTTCTCAGAAGGCACTCATTCTCCCTGCTAAGCGAGGCAATTTTTCGGCTTGGCCAATCCCTCCCCGCCATCAGAACCTTCCGCATTGAATCGGCAGCCCTCAATCCTGGAGGAAGATCCAAACATATGGAATACTGAGACACCCCGCCATCCTAGGCATCGACGCTGCCGGGATTGGAGGAGCGGATCGGAGCACCGCGCTTGCGAAGGGCGACAGAATGCAAACCTATCGCAGCCCACTCAACCCCATATTTTCTCACCACACTTTGCGCTCCATTCTGGCAAGTTCTTCGAGCCCCAGCATGGCACCTATCAACAATTCCCCCCTGCAGATGGCTGCGAAGGGCGCACACTTCATCCCACCCTGGAAGAAAGACGGACCCACCGAA…
G41004203	utg4	1132507	1133379	NA	ATGGACTTGATTGCCGGGCGGAAAAGGACAGCCCATGAGCCTTCTCATCACCACTACCTACGCCGGCTTCCTCAGCACAGGACCCTGCTCAATGCTCGCGAAGCCAGAGCAAGACCCCTTTTACGGAAGACGCTCTCGGCCCATCTTACACCTCGACCCCATTCTAGAGACTCGGCCAAACGCTTCTCAATCTGGCACGCTTGCTTTCGCCCTCCTCGCGCGCCTCTTTCCTGGCAACCTCTCACGCGCCTCCGAAGAACCTCTACAAGACTCTGATCTCAGCACACCTCTTCCCTCAGCGGACTGGCCGAATCCGCAGGCGCAAGCCCCTCTCACCATGCGAGAACACACCTCCTTCCCCTTCGCACCGCTGGCGCCTCTGCTCATCTCGCGCGACGA…
G41004204	utg4	1135722	1142089	NA	ATCTTCCAACGACCTACCCCCGCACGCAATTATTGCAGGCTGCGATGCTGGCGAGCTTCACGGGAAAGGCATTTGAGGACCAATCTTCGCTTTCTCCAGGCGCATGCGCGGGCATTTGACCAACCCAACACTGGGCCAACAGCAGCCTTATTCGAAAGACAACGTCCCATTTCGATCCATCTTGCTGGGTTTCCGAGGAGCATAACGGACATCGAGGCACCCTATCCATCAGACCGCCCTCCACGCCTGGACGATTACGACTGCGATAGACCTCGAGGATGAAGACGGGCGCAAGAGAACCTCGCTATGAAGGACACCAAGCCGAGCGGGAACGGAGCGGAACGACGCTCGCGATGCCCCTCCCCTCCCAGTACATCTCGCAAGAAGGAAGATGGGGCG…
G41004205	utg4	1143828	1151131	0	ATCTTCCCCCACACACTCTGCGCCTTTTAACTTCGCCAAGGAGGAGGAAAAGCATCGAACTGGAGAGAAATCGATGCCTTTCAGACAACTCAAGCTCTCAGAAGGAAGACCCGATCACTCTACGATGGGCCTCCATTTGCTACTGCTTCCGCACTACGGACATCTGCTGGCCGGAACCATCAAGGACATTTACAAGACATGCGCACGCGAGCGGCCACCATCATCCCTTTGGCTGGGATACCCATGCTGCCCCGAGCACGAGATCGACAAAAAGCTCGGAATCACCTCCCGACGATCATGAAGATGGGCATCGACAAACAACGAGGAGCCGGGCCATCCATGCGATGCCCGAATGGCGCCACACCAGAGCATGGCGCTGGATCGACTTTGACAATGACT…
G41004206	utg4	1151837	1152516	0.5	ATGGCCCCCAAGATTGACCCCAACGAAATCAAGATCATCTACCTGCGGGCGACAGGAGGAACGGCCTCCGGCACTTGCCCCCAAAATCGCCTCTTGCTCTCACCGAAGAAGCGGAAGATATCGCAAAAGCCACCGGCGCCTGGAAGGCTCCGGAACTCCAACTTACGATCCAAAACCCAAGCCAAGCGACCTCCCTCGGCATCATCGCTTCATTAAGGCTCTCAAGGAGCCTCCACGCGACCGCAAGAAGGAGAAGAACATCAAGCACTCCGAACATCACCTTCGACGAGGCTCGACATTGCGCGCACCATGCGCAAAATCGCTCGCAAAGACGCTCGCGAACGGCGCGAAGGAGATCCTGGGCACGGCACACGCGGCTGCACATGACGGCCAGCCTCC…
G41004207	utg4	1153039	1154067	0.5	ATGATGGAACTTGATGGCTCACAACGACCAAACCTCTCTCCCCCAAAACTAACACGCTTCCACTCGCGCTCCGCCCCAGGCATCTCCCATAGACTACCTACGGCGCATTCAAATTCACTAAAGCTGAGCGCATGCCTTCTAATCACCCTCCACTATATCGATCAAATATCCTCGGATGCCCGCCTTCCCTCTCCTCCCTCACCTGCCATCGCTTCGATAACATCTATATGCCAAGCAAGCCTCTGCGATGCATTTCACAGCAACATTACGCGAAGTGGCGGCATACCACACAGAACTCAACCCTCGAGCGCGATCTTGCGCATGATCAACTGGAACCTAACGCACCCGCGAAACCCTTCAGGAATACTACGAACCTCCCGGACCTACAGCAAGGGCGGC…
G41004208	utg4	1155440	1158958	NA	ATTGCAACCCACCAGCTCCCCCCACTCTCCCTCTCCTCCTCGAAGCGCGCTCCCGCAGAGAGATAGAGACCACGACGATCGGCGCAATGGCCTCTCTTCCCGACTCACAAAGCTCCCCATTCACGAGCATCGCCTCCTCGCCTCGACCCCCCTTCCTCCCCAACCCCGCTTTCCATCACCACTGCTCTATCTCCCCCATCCGGCCTCTGACTCCACCTATCCTTCCCCCTTCCCCTCCCCCTTCCCCCCTCCCGCAAAGCTCATCCATCACTCTTCTCTTACTTCTTCGCCTCGGCAGCTCTCCACCCCTCTCTCTCCCCACCCTCTCCGCTCAAACCTCCCCTCTTGACGATCGCTCGCGCTCAAGCGGACACTCCGCTTCGAATCTGACCCTCTCTC…
G41004209	utg4	1160706	1163794	NA	ATGGAGCGGGCATTCAACAAGAGCAGATGCTCAATGAGCTCAAGGACCTCATCCAGAAGGCTTCTCACAAAAAGAGGCCAAGCAGATAATGCAAAAGCGGACCGCTCGAGACCGCCCTCTCGCCGCACCCAAGAAAAGCGACTTCCTACTACGCGACTTACGAAATGAGCTTGGAGGCTCTGCGGAGAAAGCGCCGAACGCCTTAAAATTGCCAAGGGATCCCCCTCTCAGACTACGCGCTTCCGGCGACATCCAGATATTCGAGCGCGCCCTCAAGAATCAAGGGAGACTGGACTCTGGATACAACATCCAACGCGAAGAAGGAAGGCGCGCGCGCATTACGGCCGCATTACCGCACGAGCTGCAACTGCACCCCAACCCCTGCGCTCTACGCTCGCA…
G41004210	utg4	1164219	1165750	0.5	ATGCCCGCGAGAGCCCACAGACCTAGCGGCCAGCCGCTCGCACTCGCGCTCCTTCCGGTCCTCAAAGATCGGCCAATTTGCAGATTACCCAGAAGGACCCGCCGCCCGCGAGACTGATAAAGCAAAGAACCGCCCACTTCCATCACGAGCCCGCCGCACGCGCCGCGAGCTCAATTCACTCGCACCAACAGGGATCCGCCCACTCAAGAGAGAACCTCCCAACCGCAGCTACAGAGCCCCAACCCCCAACGCAGCCACGAAGCAGAACGGATTGCGACAGAAAGCTGACTTTTCCATTTCGAGCCCGGACGAGGGCGAAGACGATGACGCATGGCAAGAGAGCGGCGCTGCAACACCCGACAACGACTGATGCGGAGACTACGCCGCGAGCAAGCCAAA…
G41004211	utg4	1169691	1170927	NA	ATGCCCTCCGACTCTCTCATGCCCAAGAGCGACTCCTTCAATGCCCGCCCGCGGCGCATCCCACATCGATTTTAAGACCCACCACCGGCTGCCGCCAAGGCCATGCGCAACGAGCTCAGCCCTCCAACACGCAAGGATCCCGAGACGCGCAAGGCTCGACACCGAGATGCACTCTTCTACCTCTTTACCCTATCTCTCCGAACGCGCTCGCCCAGGAACTCGACTGGGACCATCAACGCCATCCGAGGACAAGATCTCCCTACGCCAAGCTTTCCCGTCCCCCGCGAACCTGAACAAACTCGCCTGAAGCAATGGGCCTCGGAACTTCTATGGGCTCGACGACAAGATCCTGCAACACATGATCGACTCCCAGGCCGATCATCATGGAGGACCGACAAG…
G41004212	utg4	1171118	1171678	NA	ATGGGGGAGAGGGCGAATATCGATCGAATTTGGAGGGACTGGAAGGAACGCTTCGCGACTCGGGAGGGATTCCTCTGCTGGGCGACGATTCTTCCCGGATAGGCTCACAGATCGATCGCCGCTGCCGCTCCCTCATCCCCTGCACACGGCCCCGCCGCCGGCCGCGCGCCCGACCTCCCATCGGCCCCCAGCGACAGCCGGCCAATTGCAGACGCTCCCCGACGCCTCGGCCCAGACCCACCCTGCGCTCCTCCGCTACCCCCGACCAACGCATCGACATCCATTCCCCCCCCACCCAGCGCCACCGCCCAGCGACTTGCTTCGAATTCGACACAATCCAGATCAGCGATGGGCCTCCGAGATCCCGCCGGGAAGGAGATAGAGATAAAGCAGCGCAGG…
G41004213	utg4	1173684	1174068	NA	ATGATCCACGACGGGGAAGACGCCCTCTTCGGACATCGCTCTCTAAACGCATGGAAGCGCCCTTTGGCTGCGCGAAAGCAGCGCGATGGCGCTGGTATCTAGAGCTCCAGCAAGGCGCTTCCTCTGCCCCTGCTGCACGCACACGCGCCGCTCGGACGAACCCGCACTTGCCTCCGGGCGCCGGAGGAAGCGCGGGACCTCGACCTCGCTCTCTGGAACCGCGCAATCCAAGCGCGAGAGGAAGCTGGCGCTCGCAAGCGCCGATCGAGCGACGGGAACCCAAAACGCAGCAA
G41004214	utg4	1174168	1176042	0.5	ATGATGGACAATGGGCTATGCTATCGGATGACGAATACGAGAGACTTCCGAAGATTCAAGAGCATATTCGCCCGATGAACATCTCCCCACCACCTCCCAGGCAATCACGATATCGGATTAGGCATCCTCTCCAAGATACCAATTCTCCGACCGCGCTATAGAGCGATATCACATTTCGGCGCCCTCAACGAACGCACCACTTTCGGGGACCACACGATACATGATAGATGCCCCCGGCCTTAGACGAAGACCGCGAGCGAGCCGCCCGGGATCATATGCTCAGGGCGCAATCGCGGCCCAACCGCACGCGCCTTCCTGCAATCTTCCGCACAAGCTCGCGCGCAATACTGACGATCCTCCGGGATTTTCTCCCAGCCGCGAGCGCGGATCCCGAGCAAC…
G41004215	utg4	1176749	1182428	0.0135493	ATCCAATCCACTCGAACAGCAAAAGCACGCGCGACTTGCCACGCCCGCGCCATGCAAGGGCTCCCATCGAGCTAGGATCTCTGCGCTATGGACAACAGCGCCGGCAATCGGAGAGACACGAATGGCGGCATTGCCTTGCAGACCAAAGCAAGCAGACTTGCACGGACTTCGCCGCATCGACTCCGCAGACATTCCGGCTACTGCAAAAGATCCTGCTCTCTCCCCACCAGGCCCCACAGAAGAAACGGAGTGCAATGAAGCCTCGGCGCAAAATTCTCCGCCAAGCTCTTCGCAACCCATCCTCTCAGCCCCTCTTCCCAGCCCCTTCGCCGCATTTCCGGGCCGCCCCTATCGCAAATTGCTCAGCCCTGAAGAAATGGAACGAGGACGAACCCGAAG…
G41004216	utg4	1182644	1186096	NA	ATGCTCTCTCACTCTGCCGCCAGCTTAGCGATCACTCTACGGCGCAGCATGCCATCTTAGGGCAGGCCGGGGCTGACCATCACGCGAAAGACACGAAGGGGACGCGACGCACGCGGCGGGCTGGCACTCGCACGCTCTCTCCAACCACCTCCTCCTCCACTTGCCTCCTCCCACTCCTCCCATGCCTTCTGCTGCAGCCAGGAAGCCCAGAGCAAAGAAGAGCAAAAGATAAAGATACTACATCGCCAGACTTCCTTACTGGACGCCTTCGTCGAACCTCATCTAAGAAGACTACCCCAGCCACCTCTCGCACAATCCGAGAATGGCTCGACAGCGGGAGACGACATTATAGACATACCTTCCTCCGATGCCGAACCCTTCACGGAGCTGCCGGGATTC…
G41004217	utg4	1187216	1189248	NA	ATGCTCCCGAAGGCGAAAACGACCGGCTCACATCCTCCTGTGCCGATCCTCAACCGGGACCTCGACCAAGGGCTCCCAGTCACCACAGCGCGCCAGCACCTTACCCAACTCGCCATTCGGCGGAACTGTCTTCGCCCCGGAAGAACCCCGATCTCTATTTTTGGGAGACATATTACTCATGGCGGCTGATCAGCTGACGATGATTACAAGCGCAATTACGCCAATTCTGGACATCTTCCGCCTAGACCGACGCATCCCCACCTACTTCCCCTGGGAACAATGACAGGCTTGAACATCGATCCCGCAGCCGCCCCAAGCCCCAAAGGTTTACCTCCCACTTCGGGCCCCTGAACCAGAAGATTCATTTTCAGAATCATACGCTTAATTAGATGCTGCTGG…
G41004218	utg4	1191809	1193244	NA	ATTGGCCCGCAACTTTACTCATCATTCGCCTCTCTCGAGGACTCGCCACCCATGCATCCTCCTTTACACCCCTGCCGGCTATCCTCCACCTCAAGACTGGCCAATCCTTCCATGCGCTCTTTCGGCGCTCCTCGCAGCATCTTTGGAGAGACTTTTCTCGACATCCATCACGTCCTACACCGAATCGATGACCGACCCATCCTACCGCGCAAATCCTCTTTCACCACCCCTCTTATCGGAAATTACGTCCCCGCAACACGACCTCAATCGATAGCCAGGACAGGCCTCTTGAATCACAAAACATCCAGCAGCGCTATCGCGCCGACCGCTGAGAATTTCCCACTACACCGCCCGACGCTCGCCTCTTGGCCAGCGACAACCCCTGGCATTACTGGCCGA…
G41004219	utg4	1193738	1195538	NA	ATGAACTTTTTTGACACATACGATCTCGGGGACTGCTACGACTCCAACGAATACCCAGCCCACGCAGACTGAACGAGGAGCTCGGAGCCGGGCATCAACCGATTCTGGGGGCTTCCGGAAACAAAGCCAACGCTTGAGGCGGCGAGGAAGGATCTCGGCTCGCGCAGCAGGCGCAGAAGGAGCTCACGAAACTGACGGCGGAAACGCCAGCCGCATCTTCGACGACCCCGGAGCCTAACCCGCAACAGAACAAGCACCATCTGCATCCCGACGCTGCCGATGCACCCTCTACCCCCTCATCCGGCAGACTCTACCTCTACCGAACCAACCGACAAAGCCCCCCGACTTCTACATTCTCCCCATCACACCTCGCAGCCTCAGACGATCTTCGCCCGGCTG…
G41004220	utg4	1195883	1199147	NA	ATGGACCGACTCGCACTCGGCTTTCTTCGACTCATCTCTGAATCAAGCTCAAATGGACACGGCGACTCTTGGGAGCTTCCTCAGCACCGCCTTCACCTCTATATCCCAGCACCGGCTCTTCTGCTATCTGATACTTCTGGGCCCCGATTCCCCTCCAAGCGACTTAGGCCCTGAGCACGCCGGCCCATCTCGCATCATCTGCATCTCCCCAGGACCCACTGGCGCCGGCCAAAAGGTCGCCCTAAGCCCTCGCCCCCGGCCAGCCTCCCACCGCGCGGGGCAACCCTCGAATACGCTTTCTGCTTCCAATCGCTCGCAAGCCGATGCGACGGGGCCAAGCCCATTTGCTAACTGCCAGAAGCTCTTCGGAGGCAGAACAGTGCATACGACTCGGGGCCC…
G41004221	utg4	1199620	1205413	NA	ATGGATGGCCACAAGCGCAAGAGGGACGACGATGGAACCCCACTCTATGCACCGGACAGGACTTTTGCGCGGACAAAGGCCACCCTAGAAGAGACGAAGGATCTAGCGGAAGAAGCTTGATCTCGGAGGACACTCATAAGACTTGCGAGGCTTCATGAAGGGAAGCATTGAGCTGGATGACGATGAGGACTTCGAAGCTTTCCCACCTTGCACGACATACCCACCCTTGACATCTTCTGGCCAAAATGCCCCCCATCTTCACTCGGCAGACCACCTCACTAGACATCCACGAACCCTAACTTCCAAAAAGCAACAAGAACCCGAGCAATGGCTCCCATTTCTACCTTCACATGAACCTACAACACACGATCACGTCGAGCAAGGAGCAAATATCTAACA…
G41004222	utg4	1205569	1205939	NA	ATGGCTGGCCAACACAGCACCGGTTAACCCGCATCTTCCTGGCTTCAAGCACAGTCCTCGCCACGACGCTCGGCGCGACGATGTCTTCATCTTCTACCGCACGCAAGGACGGCTAAGCTGCTGGCTCAAGCACCCTTGGGACGGCCATGAACATGACCACCATGGACCCGAGGCGGGACATGCAGACCACCATTAG
G41004223	utg4	1206969	1208608	NA	ATCGAACAATGCTGCCTGGCCGCCGCCGCCTCCCGCGAACGAGAATGAGAACGCCAAAACAACGCGATTAGAGGCCGAGCGAGGCGAAGCGGATCAGCGACGAAATTGACCATGCGTTGGAGCAAGAGCGACAGCAGCTACGCAAACCGGCCCCAAACCAAAATCCTCCTTCTCGCACCGACGGGCAACCACCATGCAAGAACTTCCAACTCAAATTCTGCCCTGCGGCATTCCATGCTGAAGCCGAAGCATGGCGCACCCATCCACCTCAACCTCGCGCGCTACCAACTACATTCTGGAAGGCTTCCACTTCCACCGGCGCCCAGGGAAAACCACCCCGATAAACACAACCGCGCTTCAGATGCGCCTCCCCCCTCAAGCACCGAGCATTCTGACCCG…
G41004224	utg4	1211703	1212353	0.5	ATCTCTCCGCCTGAAGCCCACCAACAATTCCAGCACATCTTGCCTCCTCAATACCAACCGATGGCAAGCGCAAGCATACGCTTTGACTGAGATTAAGGTGCCGCTACTCCAACCTCCTGCAAAAAGGCCGATCGACTTGAACAAGCGCGCCGGCGAGCTTAACTCGGATGAGCTCGAGCATCCACCATAATCCAAAACCCCACCCATCAAGATCCCTCTGTCCTGAATAGGCAGCGGGACATCTGACGGCAAGAACTCGCAGATCTTCCAACGTGACTCGAAGCTCCGATGACCTTGAGAGACTGAAGAAGATTCGCGCACCGCTCCCACTTCTGGGCTCCCAGGGCAGCACACCAAGACGACTGCCGGGGAAAGACCCGCGAAGAAGCGGCTAA
G41004225	utg4	1212706	1213812	NA	ATTGACCTCAGCGGCCTGGGCCGATCCTCACCAACTACACCCCTGTCCATGCCTTCACAGAAGCAAAGATCTCAGACGAAGACGACGACGCCTCGCGCGGCACCATGAGCCCCCACTCGCTTTCCCCACCTCCTAGAACCCAAGCCGCAGGCGACCCTCGAAGCCGATCGCAACTGACTGGAGGGACTTTCCTATGCGGCCGCCAGCGCACCACCCTTCCCGGCGACACGGAGGACAGAACAGCGCGAGCCTGACCTCTAGCTACCGCGCCCACCATCCAAATTCCCAATCCCTCCGCCTTCGCATCGACCATCACAACCATATGCCGACGGCCCCCCTTCGCCATATGACGCATATACCCAGAAAACCCACAATTCCCCTCTCCCCGACGGGAAGAGC…
G41004226	utg4	1214318	1216017	NA	ATGGACCCCCAATCACCTCTTCATCCAACCCTTATCAAGACTACCAGAACCCGCTCTACAACATCTACAACCCCCACCAGCACCACCCCCAACCCCACCAGCAACACCCTCAGCAACACCAGCACCAATTCCAACATCCCCATGCCCACCCTCATCAGCACCAGCATCCTCACCCCCACCAGCACCCTCATCCACTGCCCCATCAGCACCCCCATGCCCCCACCCTTCGCCCGGCCTCTCCAGCGACCACACCCATTCCTCATTCCCCCCACCTCTTCCTCCAGAACCATCTCCCTCAAGCACCCCCTCAACAGGAGCCACAGCCTCAGCAGGCGCGAGACCCTGATCCCCGGAGATCAGATTCAGGATGATGCTCCTATGGACGAGGAGCCTCTCTAC…
G41004227	utg4	1216184	1217217	NA	ATGGAGGCCAAGCTCAAAGCACTCAAGCCGATCTCAAGGACATCCTCGCCAAAGCCAACTACACACGGGCAAGGCGAACAAGCAAGACCTCATTGCCAAAATCCTCGGCGCCCCCGACGCCTGACTTACAACAAAATCCACGCCCGCCCCAGCCAAATCAGCGGAGAACGCCTGCTGCCCTCAAGGGCTCTGGAGAACAGAAGCACCACCGCCCCCGAAAGCCTGCTCCTGCATCGCCTCCAAAACCCTCAAAGGCCGCTCCATATCCTCGAAGCCTGCCACAAGCTGCACCGGAAACGCCTGACGCATCTGCGACTACATCCCCGACTTCAACACCTGCCACTGCAACAGCGACCAACGCAGATGCGGAGGAAGAGAGACGCAAAGCACGCGCGGCTC…
G41004228	utg4	1218196	1220966	NA	ATGAGCGCGAATCTCACACCGGAGCATTGCCGACGACTCGACTACATCTTGGCGGCGGGACTGCGGGGCTCCTGCTTCCTTTCCGAGGACCCGAATGACCCGCATCGAGGCAGGAGAATGGGAACCCAACCTCCCTAACATCAACATCCCGGGCCTCAGCGGCAATCATAGGGAACCCGAAATGACTGCCTTCCTGACCGCCGCAGAAGGGCGCGAATGGACGGCAGATCTACCATCCTCGAAAGATTGGCGGATTCTGCGACGAATATTTTGATTTACGATCGCGCATCGGCTCGAGAATACGATGCGATCGAGGCGTTGGGGAACCCGGGCTGGAACTGGAACGATCCTCAAATACTTCAAGAAGGCCGAGACCACCTTACCCCCGGATCCAGACTG…
G41004229	utg4	1221397	1222962	NA	ATGACAGACATCCTGCGCGCAACCCTCCTCAGGGAAACCTTCACTTGCATATCATGCACCATCGCTCCACACAGCGCAAGATCAGAGAGAGCACTATCTCAGATCACCACAGACAACATGAAGCGGCGGGGCAGGATTGCCACCCCAGCGCCATCACTCAATCAGAAGTTTGGAGAGGAGGGCTGAGACCGCGATCATGGCATCTCCGAAGGGCTCCCTGCGAGTTGCGGGAAAATACACTACGGAGAACGCATACCAATCTCATCTCAACTCCAAAAAGCACAAGGAGAACGAGCTCCGCCGCCGCCAAGGCAGCCGCTTCTCCGGAAGCCCCTCCTGCCCCCGCAGAGACCCAATGCCCCCGAAGCAGGCCCTTCATCCCAGCCTTCCCGCCGACCC…
G41004230	utg4	1223339	1227969	NA	ATGGCGCAAATCTCGACGCAGAACACGGCCCTCATCTCCAGCATCCTCTTCGCCCTCGCCCTCTTCGCTGATCTCTCGCCGCTTCTAACTCCCCCCTCCGACTTCGACCGCATGGGCAAGCGGCCTTGCAGGCTTTCGCAGGCCTCGATCTCCGACAATACCACCTCCCACCTTCGATCCTTCCACCGCCTCTCTCCTCTCCCGCTCATCGGACGGCGCTCTCTCCAAAATTGCCAACAAATTCCGGCGGCACCATCTTCGCAGGATGCCCTCGACGACCTACTACTTTGCAGGGAGCTTCTCCCCGGGGGCACGAACACGGCCAACCGCCATTCTTCTTCGACGAACACCATCTCTTCCTTGGGCCAGAACGGCCCTGACGCGCGCGCTCTTTACTGC…
G41004231	utg4	1228849	1230252	NA	ATGGCCTCCGAACAGCAGATGAAGAACCCCCTCCTCCGGCCGCGCCATCCGCCCAACTCGAGCACCAACCCGAAGGACCTGCCCTTGGAGCGCGACTTCCGCGAGGACAGATTACACCATCACAGACCATCCAACAGCTCCACAAGAGCCTCAGCAAGGACCCCCACCCTCGAGCTCCACCGCGCTCCACCCATCTCCACGCTTTCGGGCGCGAGACCCAGCTCACGCACGACGAGGACCAAGGCCGAATCTTGACGCGCGGGCAAGGAGAGCACGGAACAAGAATGATTCCTGCTGAGCGACTCTGGGTCAGCTCTTAGACGAGATCAATCATCCGAAGCCTCCGGGCTACCGACGGATGAGCCTGCCTCTACACAGATGATGCGCCCACTCCCCTCC…
G41004232	utg4	1230461	1231078	0.5	ATCTCTAGCAAGGGCGGCCGGGGCCCTTGCGCCCCACACAGCGAGCTAGCACCACCCTCATTCAGCGCAGAGCCGCCCTCTCACGCCCATGAGGAACACCATCATGAGGAACACCACGAGGAACCATGATTCGAACATTTACGAGCCTGAATCAACACTCCTCTGGCGGAGAGCCCATCGCTGGGTGGCCTCCGCTCTACAATCGCTCCCGAACCCACCAACGACACCGCCATCGCGAAACATTTCCAGCACGATGACAGCACCAGAGCTTGAGGGATGCTTCCTTCAAGCACCTTGCTTTCTGCGAAGGTCGGATGAAACTTTGCTCATGGCAGATGCGAAGCCCCCACGCACCTACCGTCCCCCAGCGGCTCGAGCAGTACTCTCCTCACCCAGCCC…
G41004233	utg4	1231571	1232077	NA	ATGGCTGCAGCACACTAGCGCTCCACTCCTTCCCGAACATCTCCGAATCTCCTCTCCTCTCCGGGAGCAGCCTGCTACCCGACGAACTATTTACGACGCTGGCCGGACCCCTCCCCACCATCACCATCGGCCCGCTCCCCCCCTTCCCCGCACTTCGAACCCAAACCTCGGCGCGAGCCGCCCTCCCCGCCGCAAGAGCAACCTTCTCCCGAAGCTTGCCCTGCCCCCGCTCGCCTCTCACACCCTTCGGCGCCCTCGACGCCGACCACGCCCGACGCCGACTACGCCGCCCGCTTCGCGCATCCCCGAAGCAGCATCTCCCTGCTCGACCTGCTGGAGACCATGCAGAACGACCGCGACGGAGGCAGCGCCCGCCTCGGCATCCAGGAAACGCGCATG…
G41004234	utg4	1232855	1233353	NA	ATGAAACAATGCATCCGAATGCAGCCAGCACCGAAGCTGCCGCCCCTGCCCCTCGAGAAGCCGAAGCCCGAGCGCAAGACCTTTTGACCCCCAGACGGCGCAGATGCTCGAGAAGAGCCTCACGCACCGCCCGGATAAGCACGAGCTAATCGAGAGGAACATCCTCAAAGGCGGCTTGCGCCGGCGCTGCAGGCCGCGAAGGAGAAGCTGCAACGCTCAGCTCGAAGACAAGCTGGAGCATGCACTTCAGGCGCCCAAAGCCAGAGGAGCTGGAAGGAGGATCCTCAAGGATACGGAGTCCCCCGGCTTGA
G41004235	utg4	1233584	1234261	NA	ATGTCGAAGCTACATTCTGCGATTTCCCCGCGGGCCCTCACAACGCCTCGCAGCCTCTGCTCCCGCTCTCGACTCGGCTTGCATCACGGAATGCTCTCTGCCTCTGGCTCCAGACCTTTTTCCCATTTTCCAGCTCCTCACCTCTTCACCACCACCCCACGAAATCCAGACGATCCGGAGCCCACCCATACCCTCCCTCCAAATGCGACGCTCTCCCAACCTCAAACACCTCATCAAATCTTACGGCTGACGCACTAGGCACCATCCTCTCCGCGCTCGACTTCTCCCGCCTTCGCCGCCGAACCCTGGGCGCCGAGCATCTCCAAACGCCACCGAATAAGGATTATTTCGCCGGCTTCATCCACTCCACACCACCCGAGCCCGCGCGAGCAGATGGAC…
G41004236	utg4	1234637	1236841	0.5	ATCCACCGCTGATCAGCTCACCGCTAACGCCAACGGCCCCTTCGAAGGGCCCGAAAAACTCCTCGAGATATGTCGCGCCCTCTTCCGCGGACGCCCCCGAGCACGGATGGCAAGTTTGGCCTCAGGAAGGCCCCGCCCTGGGAGGAGATGCTTGACATCCAAGCAAAATTTTCCCAGAAGGCACAGAGATGGACGCCTATCTTCTCAGAATCCTCGTTCCTCCTCTCCCCATCCTCATTCTGAAGACGCGGCACCACCCTGAACCTCCTCGGACCCCCGAATACTCGAGATTGCCCGCGATTGGCTTCCCTACTCTACCGCCTATTCTACTCGCAAGGTTCATTTCCCGAGCGACAGCACGGCCCTCACCGGGAGGAAGGCGGAAATAGATCCTCGACA…
G41004237	utg4	1239485	1241021	NA	ATGGCCCATCCACCGTATTAACCTCACACCAGCTACGATCGGATCAGCTGCGCGCTCTCGATGAGTAAGGACTTCGCGCTCACGGACATGGACCGCGGCGGGGACGAGCGCTGGACATACCGAATGCTCGAGGAGCCCGCCCGCAGGAACTCAAGAAGGGCAGAGCCGAAGACCGATTGCGGGCACCCGACAGCCTCTCCAACCCTGCAAGACCTGGCATTACCGAAGCCAGGACCGACATAGGTGAGGAGGGCCCTCCCTGGCGACTTGGACGTATGCCGCGTCGACGCATATGAACCACGATTGCTGACTTCCTCGACTCGCTTCGGCCCTAACCTCAAAATTACTCGAGGCCTCTGCTCCTGCCCATCACCATCTGCGCTCCCCGCACTCCTCTAG…
G41004238	utg4	1241417	1243078	NA	ATGCCGGACTCACCAGCCGGCAGCGAATCTGCGAATGACTCCGGACGATGGACAACTCACCATTAGAATTCCCAATCCAAAGATATATGGCACCAATCACAATGGAAAGGCAGGAGAGGGAAGCCACGGCGACCATTCTTAAATAATCTCAAGACCTCTCCCCACATGCAACTATTTGGGCTGCTAGCGGGCGAGAATGCAAATACACCCCACTGCCCACCCCTGCTCACCGCGGCATTCCAAGATGACAGATCGATTGAAGAACCTCAAGCGACCGAAATCTCCCCCTGCAATCACTGCAGAGAGGACAACGAGACGGATTGCAACTACACCCCAAAGAAGAGGCACAAGCCCCTCCGATCACGGGCCGCAGGCCAACCCCTTGCGCCCTACGCCACC…
G41004239	utg4	1245054	1245987	NA	ATGCTCGCTCTCAAGCTCTCTGCGCACACTGGCTGGCTCTCCTCATTTCCCCCTCTCTTCGGCGCCCCTACAGAAACGCCGCCGAACTTCGACCCTGCGACGGGGAGGCTATTCCGACACCGAACGCTCGGAGAGCCTCTGAACCATCATCTCGGGGCTCAGCTCTTCTGCCCCTCAACGAGGATGGCTTGATCAACTATGCCAGAGCCATCGGATTCTCGACGGAATGCTTCGGCATCCACCTCGGCAACCCCTTCCCCGCAAACCTGGGCGACGGCCACGGCCCCCAACCAGACGCGAGCTCCGCCAGGACTATGGCAGGGCCGGGGCGGGCACCTGCCTCGACCCTCATCGGCGGCAACCACTTCCGCACTTCCAGAACGGGCCCACCGCCGACAG…
G41004240	utg4	1246770	1248931	0.5	ATGGCCACGGCCGCTCCCCTCCCCCAACCCCCTAGCCACACGACCTCAGCAGCACAACACCGGCATTAATATCCCCATGCCGGACAACCCTCAAGAAGACTTCCCGCACTCAAGCCCGCTCTCCCCAGAGCCCGCTGACACCCCCACCGATCACAGCTCCAAACGCCAAGACGATGCCCAGCACCCGCCAGGACGCCTACCCCTGCCGCTGCCTCCCATGGAGGCCAAGAAGGACAAGGAACGGAAACGAGATAAGGAGAGGCCAGCGAGAGGAGGAGTTCAAGATCAAACAGCCGCATTCCCCAGCTGGTTTACTTCGATCTTGACTCCGGCAACCCGGAGACCGCCGATCAAAAACCACCTCGAGAAGCGGCGGTTATGGGCGCGAGGATCGACGAC…
G41004241	utg4	1249957	1253635	0.5	ATGAACTTGACACCTATCACGATTTCCTCTCTTGGCCATTCGACCCCGATACACCTTCCGCAGATTAGCAAAACTTCCCTCCCCGATGCCTCCAAGCTTCTTCATACCACGCCTGGATGACAAACCACAGAACCCCATCATGGATACTCTGCATTCTAAAGAAGAAACCGCATAATCTACTTCCGCTCCACCAGCACCCGCTACCACCAGAACTCGCGCTGCTCTCTGGAGATCTCTTGAATCGCACGAGCGGGGAAAAAACCTCGAAGATATCTGGCACAGCTGCATTGCTTAGGCATGGGCACATGCCCAGAACTTCCAATCGCTTCTTCTTACCCAACGGGACCATCGCATTTTCACATATGGAATCCCATTCTTCAGCGATTTGCCTTGAGGGCT…
G41004242	utg4	1254271	1256370	NA	ATGACCGCCACGCCCAAACGCTGGCTCCCCTGGGCAAGCGCGCACCAGACCACCCAGCGACTCTTCGGATTCCACCCCTCCCCCCGATCTTGAGGTCTCTCCCTCCCCACTCCTGACCCGACGCCAAATCCAAAACGCGCAAAGACCACTGGCTCCCCTCGATGGCGACCACAACAAGGAGAACATCCCTCCCTTCCCGAGGCCATCAACGCCCATCCCTTCCAGCCCTCGACTCACAAGATCTTTGCCGAACCAACCATGTCACGATGGATCGTCTCCCAGGCACGCCCCGGCGATACGCCAACCTAACCTCCGGCAAGCTGCCGCCGCCACCCCCGCAACTTCCCTTTCGCACCTCTCCCTCTCCCTCGCCACCCCTCCAGCCACTCCCCCCTCTCT…
G41004243	utg4	1256827	1258032	NA	ATGCTGCTCCGCTCCCACCTGACCTGCCCGCCCTCCTCCACCTTTCTCACCAGCTCAGGCCCAGGGGGGAAGCCTACTTGGCTGGCATTGAAGCCCTATATCCGAGAGACGACAGATGATAGCGACAGCGATGATGATGACGACGACAAAAGCACACACCACCATGGAAGCACCACTAACACTGCTTCTGCTTCGGGGCGCACTAATTGTCTGTCGAGCAACTATTACTGGCTCTGCTTCCAACCACTATTACTGCTTCTCCTTCTGGCAACGGATACGAGGCATGGGGCTCGCCGGCATTCATAGCATGCCTCCTCTTCATCCTGCTTCTCATATGCCTCACCTGCTGGCCGCCGCCGGAGACGAACAAGAGCCCGGCAGCAAGCTCAAGCTGCCGCC…
G41004244	utg4	1258395	1260255	NA	ATGCTCGCTGCTTCCCTCGAAACCAAGCCCCAGCGCACGACCTTTCGCCCAACTATTCAGGTATCGATCTAATTCACGAAGCTCTCCTCAGGCGCCAGACCAAGCGGGACATTTACTACAACGACCCAGCTCTTCCTCGCAGGCGACTCGATCGGCTCCGACGACCTTGCTGCCACATTGCACTTGACTCGCGCGGACCTGAATGCGCGCATCCTCGAAGGGACTAATCTGCGGCTCGGGAATCACGATACATATGCAAAGGAGAAACTCTCGAGATCAGCGACGGAGACGCCTCCTTGATTCCTCAAGCCGAGGATATAGAACGTCACAGGCGCGGACCCTAGCGGGCTTGGGAAAAGGAGGCTCTTCCAGACACTCTGCAAACTGCGACTCGCGGCG…
G41004245	utg4	1261078	1262231	0.5	ATGGACACAGACTTCAGCTCCAATCTGCATCACCCCTCGAAGAACGAAGCCCACTCGACATCCGGATCTCTACTTCGAGGACGGCAACCTCTATACGCTGGGCGACAGTACTTCATCCCACCGGCCTACTGCCCACTCGGAACTTGCGACCGCATTGACTATCGAGACGACCGACGAGCGGATGCTAGAGGCTTGCTGCTATACTTGGACGACTCCCCGGAGGACCTCGCCCATTTTCTCCGCGCATTATATGTTATCCCATGACAACAACGGAGGATTTCGCTCATCTCCGCTTCTTCGCCTGGCCACCAATTACGGGGGACACTCTACGCGAAACAGCCCTCAGAACCCTCAATAACTTGGCCCAACACTCCAGCTCTGGGAACCGAGAAGGCGCAC…
G41004246	utg4	1265799	1267294	0.5	ATGACATCACCACAACAGCCTGCGCCTGCTCTTCAAACCAAGCAGGATAGAACCCCGCGCACTCAGAAGATAGCAGGGAACAAGCAGCACACAACGGAGAAGCCCGCTACACAGTTGCTCAGCCCTCAGCTCTCCTCCTACTTCATCGCCGGGGCAGGCGCCGCCTCGGACGTCACCTGGAGAGACTGAAGATCATCCAACAAGCAGCCTCCATCGTCGGACAGGCAACAAGGGGAACAGCCTCCCGCATGGAGGGAGGAAGTTCAAGGTACATGAGGGGGAATGGAATCAATTTTGCGGATTATTCCATACAGCAGCATCACCACCTATGAACATGAAGAAATGTCACGGGATACGGGGCGAGGCAGCTGGACACCCCGACACGACTATGCGCCGGCG…
G41004247	utg4	1267989	1271987	NA	ATGCCCCACGCCTTCCGCAGCCCCGGACCACGGATACCCATGCCCTGCCCCGCAGCCCACCCCTCTCCTCGATCCCTCGCATCCTCGCATTCTTCTTCCAGGGCCTTCCGACCTCCTCCCCGCTGCGCCGCTCCATCAAGCCACAGCGATATCATAACATCCGATCTCCCTCCCCCCACTCCTCCGCCAAACCGCGTCTTCCCTCTCGCTCTTAATTCCAGCGCTCTCCCTCTCCCAACTCCTCTGGCCACCATGGCAGAACCAGGCCCGGCCGCGCACCCACTACCCCCACCACTCTCACCCACCGAGCACAGCCCAGCGGGGAACCGACTCAAACGCGCATGGGCGGGGCGGAGGAAGAACGGAAGACATTTCTGCGATTCGCGGCGACGGATAGGG…
G41004248	utg4	1272830	1277366	0.5	ATTGCTGCTGGCGGAACGAGCCCCGCGCAGACCGCGACCGGGAGAGGAAGATTTCGAGAATGACCAGGGCCAGGACGCCGCTTGAATTTGAAGCGCGCGCTGGAGCGACGACTCCGGACGCAGACGCCCAGCGGCATTAATCCTATCTCTCAACATGAAGCAATTAACCCCCCCTCCCTCCTCCCATCACCCCCCTTCTCCATCCTTGCCCCCCATGGCGCAGCAGACCACTAACCTCAAGAAGCTTCAAGCTAAGATTTTCCGCGGCCAGAACGGCGACGACAAGAACGACGACAAAACCCCGAGGCCCGCCGACCCCTCTCAACGGCGGCCTCACAATCAACATACCCAACCCCCCTCACCGCATCGGAGAGCGCCCAAAATGGCCCCACCTCCCAA…
G41004249	utg4	1277791	1278721	NA	ATGGCGGCAGAAATAGCAAGGGGCGAGATCATTGCACTCTCCGGATGCACAACCCGCCAATCGACTTGCCTCGAAAGCTTCATGGGGACATGTTGGAACCTCATTTTGCCTGGCCAGCGGCAGAGCACTAACGAGGATGTCCGACTTGCACTCCCCAGTCCCCCGCAACGCAACAAGACCTTCACTCTAGGCGCCGGACGACTGACGATTGAGCACTAGGAAGGACTACGATCACACACGCTGAAGACACCTCCCCGCCGACGGGGCGCAATCGACGACGCGAACCGCTCGAAATCCGACCCCCCTTCCTCCGCGCGGAGCCGCATCCGGCTGATACTCTAATCACCCACAAACTCCAACGCCCCGCCCCTCTTCAGCGGCAGGCTCTCGACCCCCCGG…
G41004250	utg4	1280045	1283370	NA	ATGGCCACTCGCAGGCCGCAAAAACTATGCGCCACTCCCTCCTACAATCGATTCCCCCCCCAAATCATACCCTCCTCAACAAGGCGGCCTCTCACCACATCCCTCTACCAGCAATGCTCCCCTGCGCACTCCTAATGCACCTCCAGGACTTCTCCCTGTCTCCCGCAGCTCAACCAGACTCCGCCAGGCTCCACTGACCCCAACCCAACTATGGGACATTCGCCCTCGGCCTCCCTCTGCTACCTCTTCAACCTCCTCCCCCACCGCCTCCTCTCCCATCGCCCGAAACCGATCCATTCTCGACCCCACCAACGAGCACCAAGAAGCACGCCATCGCTCTTTTTGCCATGAATGAAACAAGCCAGGCTGCGAAGGATTCACCCAGGGATCTTTGGGACC…
G41004251	utg4	1288432	1291200	NA	ATCCTCGCCTGCTGACGACCTCGGCACGAACGATGACCTTTTCTTGGACCCCTTGATGGACACCCCTTGCCATCTACCGAGAAGGATCGACAACTGGGACGAGATTGAAGCTCATAACGCCTCAGCCGGAAGCGGCCTTCTATGCAGCACCCCTCCGCCATCTCATGAAGAAATGGAAATGCCACCAAACCTCCGGATCAGCCTACAGCATCAGCACCAGCAACAACCACAACCTCCTCAGCATCATACAACACATCCACAACCTCCTCCCGCCCATGGACAAGGCTTACCTCCGCCTCCAATGCCAATGGGACATCCTGCACCGATTCGCCCATTCGAGCTCTTTCCCATACACCATGGCACCCATCGATTTCGCCGCGCGCAATGCAACCACCAACA…
G41004252	utg4	1292296	1293760	NA	ATCAGATGAGAAGCTTGGATACCTAACGCAAGAGCAATTGGACCAATTCCGAGCTGATGGATACCTAAGGCTTCCAAGCTTTCTCGAACCCGATGAGCGAGGCACTGCTCACTCACCAAACATTCTGGATAACTTCAGCTGAGGACCACCCTTTGACAAATCACCACTGGGGATGACAATCATCGGCGATGACTATTTTTTCATCTGGCGACAAGCCGATATTTCCTCGAGGAGGCCGCCGAGCGATGGCAAGCTGAATCGAGAGAAGCAGAAAGCCCAACAAGATCGCACGGGCTACACGAACTCGACCCTCTTCCGGAAAAACTCTGGAGAGAGAAGATCAAAGCTGCAGAGACCTGCATTCACCACGACCCTAGCGCTGCAATCCATGGATCTGCA…
G41004253	utg4	1293950	1296084	0.0749066	ATGGCAGAGAAAAAGCCTCCAGGATTACTCTTTATCTTGACCGGAAGGGATCTTCTCCCCGAGGGGAAGGATTATTTGGACCTTGGAAGACGATTAAAGGGGGCAACCCTCCCAGATACGAGAAGCATGCAGAGACAGGAGATTCTCTGCATCGCCCAAGCATCCAAGGAGATCTCACAGACACAATTCCCATCCTCATCAACGACCATCGACATTGCCCTCGCGATTGGCCGATGGCACCTCGCAGACTGATATGCCCCGAATGCACGCAGGCTACTGCCCTCGAACGCCATCATCGATGACTTGCAACACACGAACATCAAGAAAGCCCCAGGATGCGACTATCGGCGGCCGATGGACCACACAGACGAAGAAGCTCACGATCTCCGACGAGATAGG…
G41004254	utg4	1298267	1299627	NA	ATGAATTTCCGCAATCCGCTCTTTCCATGGCTCTCGCTCTCGGCCCGGCCCAAGTATCTCGCGCCCAGGACTTCAAACTTAAGAACGCAGGATGCGATTGCCCTGAACCAAAATCGCGACCCTCACTCCGACCTCTGCCTACCACCGGCGAGCAAGCCTGAACGATCATCGCTCAGCGAACGGCAAATTCCAGCTCCAGCCGCGCAGCAGGAACAATCTTGCACTCCCCCTCCAACTCGGCGGGAACCAGACGCGACACGGCCGCTGACCGATGCGCGCATCGCTGCGACGGGCGACAGCTGGCGCGGCCCGCGGCTCCCCCGCCCCCCGCCATCCGCCGCGGCTCCCCCTGCCTCATCCGCAGCCCCTCCCCCTCCCCCTGCCTCATCCTCCGCAGCA…
G41004255	utg4	1300742	1303184	NA	ATCTCCCAACGGGAAAGCAATCTCGACGACTTCTCCGCTCTCTATAATCTTCCTTCTTCTTGGCTATTATTCTGCTATCCCATCTCACAAGGCCAACATCGGGGCTGACAAGAAGATGGAGGAACATATTATCGGCATTGACTTGGGAACAACATACTCATCGAAAGCGGGGGACAGATAGAAATCATCGCCAACGACCAAGGCCACAGGATAACACCCATGGCGGCTTCACCGAGGAGGAACGACTTATTGGATAGCGCAAAGAACGCGTTCCATTCCAATCCTCAAAATACACTTCGACGCGAAGCGTAAGGCCGCAATCAACGATCCAGAACTACAAAAGGATATGAAATTGGCCTCAAGGACCGAGAGATGGAAAACCGACAATCCAACAAACAC…
G41004256	utg4	1305256	1305988	0.5	ATGGCTGCTGGCGCTGCTCCCCGCTCTTCTTCTCCTTCGCTGCCATGGCTCTTGATATTTGCATCCATATCAGCACCAACATGGGAAGCTATTTCCTTCCTTGACGCACCCCGAGGCGGAACAAACCCACTTCGGGTCGTACACCGGCTCCAATAACTGGGATGTCTTCCCAACCTTTAGGAGACAGAACTGAACGACACTTTCACAACCTTACTCGCTCATCCTCATCCCGATTGGCGCAGGGCTTGCTGGCCTTGCTTTCCTCTTCGCTGCGGCTGCCTATCATCGCGGGAACCATCCTCATGACTCTCACCGGCGCGCTTGCCTTCTCACGCTTCGCATGGCATCGAGATGTCTCTTCGACTGCACGCCACCACATGCGACAGGGGCATCGACGCG…
G41004257	utg4	1307705	1309617	NA	ATGAAGCGAAGCATCTCAGCATCTGCCCTCCAGCGGGCGCAAGCTCTCGGACGCTTCGGGATTTTCTCACACGACGACAAACGAACCCCGGCACACGCGGGACGACTCCACCTTCGACTACCGCGGAAGAGGCCGGCGCCCGCGCAAGAGGGGACCGGTACCGGACGCACGCGCCGGAACATCTCCAAGGACGACATCCGGCCCTACTCGCGCATCAACCCTTCCAACTCTACGCTCAACTTGGTGGCGGCGGCAAGGAAGGACGACGGCGAGAGGGCACGCCCCGGCGCGGACACCCCGCTCCGCTCGCTTCAGCGCGGACACCGACCATTATCACGCAGACGCGCCGCGGGAGGAAGGCCGAGAAGAAGGCGCTCCGAGAAAAGCCCGAAGAAGGAC…
G41004258	utg4	1310290	1312747	0.5	ATGCCTCAACTCGCTCGCCCAAGAGAAAGCGACAGGAGATACTTCTCTGCTTCCGCAGCTACAGTCCAGATGGAACCCCAAGATTCACGCCAGCAGGAATCCACCACCACCAAGACTCGCAAACGCGGATCCTCCCTCTAGACGAAACATACGGATTCTCCCCAAACCAAGCCCAGAATGGACTCCATTCCGAAGAGGACACCACCTTCAGACTCCGCAATCGATAACTCCTTCCCGGCACACGACCACCAGCCCGACTCCGGACGCCGCCCCCACCCCTGACTTATGCATCCCTCCCTCCAACACCAATATCTTCATCTCCTCCTCTTCAAGCAACGTCGCCTTCATCGCCCTCTACCAGCTTTCCCGACTTGACTCCGCATATGAGCCTCCGTTTTC…
G41004259	utg4	1313367	1314761	NA	ATGAACTCCGACTATGGACCATCGCGAAGCTCACATCGATGGCTGAAGGCTGCGGGACAATCTCTGCCTGCCTTCACGACCACCGCCAACTGCATATTTTCCAACAGCTGCTGATGCAACAACCTATCGCTCTGCGCTGACCATACAGGATCTTCCACAGCTTCCTACAGAGCTCATCCGCCATATCATCGCTCTCGGATCACAACCCTCCCTGCCCTTTCTCAAACAGCATCTTTCAAGAATGCTCGCTCGCCTATATGATCGCCTTCATTCATGCAAGCCTTCTACCCTCCAGATCTTCAGACACTCACGCTCTCCTGAGCTTGCGGAACGCATTCACATTCATATGACAGGAATATTCTCGATGACAAACGAGCCGAATACATGACTCTTCACCTC…
G41004260	utg4	1315926	1317354	NA	ATGGACTCCCACCGGCGGACCGATCCTATGGCGAACCTCGCCGATGCTCATGCGGCTGAATACCTCGGAACTACCACTCTACCACTGCCTTCACAACCACCGCCAGCTGCATATTCCCCAACGCGACTCCACAGCTCCCTAGAGCTCATCCACCATCCGGCCTCTCTGATCCCAACCCTCCACCCTTTCTCGAACAGCCTCTTCCAAGAAGGCTAACCCGCCTATATGATCACTCCCAGACATTCAAGCCTGCTACCCTTCAAATCTTCAGACACTCTCAGGCTCTCCTGAGCTTGCCGGACACTCGCAGCTTCATGGCAGTCCTCGGGCACCCCTCACGAACACAGCATCGAATACATGACATACTTCACGACCGCATTCGGGATGCTCCTTGGAAAC…
G41004261	utg4	1318028	1319724	NA	ATGCCGGAGAACGCTTCTACTAGCGACGCTGATAACGCCCTTCTCCGGAAGCGGCCAAACGAACGCCTGAGGAGCGAATTGAGGGCCTTGGCTCCCTACCTGCTCGGGCTTGGACCCGAGAGCCGGCTCACTACTCGCAAGATATTTGCCGACAGGGACGATCCCCCAACTCCCCCGAGCTTATCCGCGAGATAATTGCTCGCAGACCCTGATGCTTCCCACCCTTTCTCCAACAAACTCTTCAGAGAGATCGCGGAGGCTCGACTCTACAAAGATTTCGAACTTTCTGACGACTCCCACCGAGCGATGCTTCCAAACACTGAGCGGCCGCCCGGGCTTGACCAAACACCCGCCGCTGCGATGCCAGGCCCATCATCCCGAGGACCTTCCACGCACCGC…
G41004262	utg4	1320367	1324864	NA	ATATATCAAGACTTTGACGATACAGGGTCAACCTACCGGGATCAGACTCAAATAGAGCCTTTCTCGCCGAGACATAATTATGCGCAATGGCTCAGGCAAGAGCAACTTCTTCGCAGCCATCCGTCCCTCTCCGATGCTTACACCTCCATCGCGAGAGGAGCGACAAGCACTCCTCCATGAAGCTCAACCACCCAAACTCTCCGCCTTCGGAGATCTCGACAACTCAGACAACCTTCCCTACCGCGAGACGAACATCCTCCCACCATCGCTAAAGAAGGACGAATACACTGGATAAGAAGAGCGCAAGCAAAGCCGATGATGAACCTCCTCGAGAGCCGTTCAGCAAGAGCAACCCTTACTATATTTCCGCAAGGACGAATCACCGCACTCACAAACGCA…
G41004263	utg4	1325795	1326636	NA	ATGTCTCAAGCTCTACGCTCGCTATGGCCACCTGCACTAAGCGCCCGCTGCGCTCGAAGAGCTCCAATCCACCAGCTCCGACCGACATCTTCAAAGGCGAGAACAAAGACCCGAGCTTCAAGGCGAGGCAGCCCTTCGGCCAGATCCCATACATCGACGACGATGGCTTCGAGCTTTTCGACCCGCGATCTGCCGCTACCTCGCCCTCAAGCATGGCCGGGAAGCTTATTCCCCACCCGAACGACCTGAAGAAGACGGCGCTCTTCGAACAGGCGGCGAATCGAGACGAGCAACTTCGACCACGGCGCATCTGGCCTGGCTCGGGAGAGGCGCTTTAAGGAAATCATGAAGGGAGGACCAAATCAACGGCTCCGAGCATTACCGCAAGTCGCTCGAGAG…
G41004264	utg4	1328174	1331327	NA	ATGATCAACCATTGCAATTGAGAGCGGCAACGAAGCTGGCGCACGACAGCTCTTTGATTCTCGAGACGCTCCTCATTCTCGAAATCCCTCTCCTTGGCCAACATATTCCCCAGCTTGCCGATCCTCCTTCGCTGGCGCAAACCGCAATTATGACCCTGAACTCCCCTCTCCCTGAACGCCCTTAACTGGACCCCATAAAAACCAAGCCACTCACGGCCTTGCGCCAGCCATTCTCGAGGCTCATGCCTATCACAACTGAGGATGAGCCGGAGGACATCGACGACGATGCCCCTTCGCTCCGCTCTTCGCATCTGACTGCCTTGCGACTAGCCTTCCACCTACCCAGCTTCCCCGCTCTCCGCCAACTCATTCAACAACTTCTCATCTCCTGACCCCGCT…
G41004265	utg4	1331380	1332645	NA	ATGGACCCCACCTTCCCAGAACCTGCACACTCTGCTCGCATCACATCCAATGATACTCCAGCTCAAGGCTGCAACCGCCCAATTGAACAAGGATCTACAAGAACCCGCAATATCCCCGCCCTCGCGAGCATCATGGCTAGCTCTCCGGAACAGGCGCCGCCAACTCGCCGCGCGAACTTAGGAAACGCATTTTCCAAAATAGCGGAGACCTTTGGATCCAGCGAGTAGCTCTCGGGACGAGATCAAGAGCAAGCTTCCTGAGATTCCTTTCCGAATCCAACAATCTTCCCATTCTACAGCGCGGCATCGCCGCCATCGCATCCATTGAGATCCCTCTCGCACTGGCCAACCCTCCTGCCCTTCCTTCAGCAGACGCTTCCCAACAGGCCGCACCGCGAA…
G41004266	utg4	1332855	1334414	NA	ATGCTCTCCATTCACCTCCAACGCTTCTGCGCCCGCTCCCCCCTCCTCCTCTGCGCGGGCTTACTCATCCCTGCCCTCATTGCCGCCTCTGCCGCCCCAAGATCAATGGCGCCAGCTCTTTCCATGACCCGCCCGACGAGAACGCCTTCCCAGACCGCAAGCAGCACGCTCAATAGCTCACCTTATTCCGGAGCACTCCCACCAGCACTGAAAGGAAAGGCTGAGGCTTCCAGGACTCGGCACTCTCACGGGCTCTACTTGAACTCCCAGCGTCGACCGCGCAAACTCATCATTCTAGAGGATGACCCCATATATCTCAAACCTCAATCCCCTTGCAGACGCGGATCCCCGCGACGCCCCCATCTGGCCACATGGGACACATATTCACATTTGGAGGAG…
G41004267	utg4	1334572	1338726	NA	ATGGCCTCCAAGTCACCAACCCCGCCCATGGCCCTGGAACGACCTTCATTGCCTTCTCGCGCGATGGCTCACGCCTACACTGGCGGAGCAGACACTCTCCAGGATATGGGATCCGGAGCTAGGAGAGGACCAGGAACCACCAAGCTGCAGAGGCTACAGATGAGTACAGCACTGGCTGCAGGCCAATTGCTGGCTCAGGCAGCAAAGATGGCGATGCAAGAAGATACGAAATCATGAAGCCCCCCCGATGCTAAGCCTACCATGGAGGCTCCGCAAGCCCAAGGAACCCATTCGCTCTATCGCTCGATCCCAAAGGCGAGGCTTGCGCACCTCCGACGAACCTGATTAAGCTCATCGACTTGGACGACATAATCAAGATATCTATCCTCAAAGCACACC…
G41004268	utg4	1339091	1340272	NA	ATGGCCTCTCTGAATACTGGCTCCTTATCTACGCTGCATGAAGGCATACCCCACTCTCCGACGGCGTGCAGCAATTCACAGACGGCCTCCACGCTCATTACCGCCCAACGCCCAATATATTCCCCAGGGAGCACGGCCTCCTGACACCACCTTCGCGATGACGGCCTTCGGGCTTGCCGACCCCGAATGCCCCTCAAATATTTTATGGAAATCATGATCCCCTTGCTGCTCTGGAAGATAACCACCAAGGACGATTTCATTCCCAACAAAGGCGCGGCTGCGTTTGGACGCCTTTCCCCGGCATTTCTCGCCCCCTTGGACGCTTCGCCGAAACGATGCACCGCCGGGGATCCTCTCATACGAGCGGCGATGCATCTGCGGAACAGGAAGCAGATTTCC…
G41004269	utg4	1343846	1345304	NA	ATGACCCCGCTACCAGGACTCCTCCGACCGGACCGACAACTTCCGCGCTTCCCCGGCTGCTCCCAGCACAAGCTCCCTTCTCTCGGCCACTGCTCTACTTCGCCCTTCACTTCCTCGAAAGATGGGCAAAAACAAGAACCTCCCCCGGATGAGGGCCATCTTCTACTCCCCCAACACGCCGGACCCACATCCTGCAAGCACACCCATCGGATACTCACACCCATCTCCTCTCCACATACTCTTTCTACCGCAGCAAACAAACAGGCACGCTACACCACCATATGACTTTGCGCGGATTATAAAGATCGCGGCGGAGGCCATCAGACACTGCGAAGCTCCCGAGCTCAAGACCTGGAAAGAAATTGCCGATTCCGCTTTGACCGAGAAAGGCAGGCGGGA…
G41004270	utg4	1345890	1346696	NA	ATGGCAAAACAGCGCAAGCAAGGATCGAAAGCCTCGATCGAACCTCAAGAACGCTCGCCAGACTGCCGCTAAACAAGCGGAAAAAGCGCGAAAGGCCTGAACCGGATATCCAAGGACCAACGCGGACCACGGCGCAAATCAATAGCGATTGCCCAAACAAACCCTATATGCTACGCAGGCCCCTTGACTCGCAAGAGGGAACAGATCCTAACAACACTACTACACCAAGCAGACCCCAATTCGCCGCCTCCGCCGCGCTACCGGAACCTACCAGGACCTCGCGCATCATGATGGCGATTCTTGGGAGATGACCCGA
G41004271	utg4	1346940	1350051	0.5	ATCTGACACCAAAGCTTCATTACGCTCCTTGGCGCTGGGCAGGAAGGGACGGTCTGCTTTACAACCGGCCGAACAATCCTGCGACGCCGGCACCCAGCATATAGGAATCGCCTCTCTTCCTTTCGGATGACCTCGACTGGAGCACCAGACCTTGCTCATCACACATTTTCACCTCGACCATGCCGCAGCGCTCACATATCATGGAGAAGACCAACTTCCGGGACGGCAAGGGGAAGACATGACGCATCCTACGAAGGCGCTGCACAATCATGATGCAGGATTTTTAGAATGAGCTCTTCCTCGGCGGACACTCTTCACGCCACTCGAAATCCATCTCGCTGGCTTCTATCATTCCTCTCGGCACACCAACATCACTCCTTCCTGCACCTTTACGCCTTA…
G41004272	utg4	1350353	1352407	NA	ATGACTTCCTTCGCATACCACCCCCTTCCTCCAATCCGATCCAGACAAAGGACCAACTCGCCCACTATCTCATCGCTCCTTGACCCTCTTGCCTCCCATACTTCTCCCGGAGGCTCATTCATCTAGTTCACTGGAACCCACTTTGACGAAACCGCTGCTCATCTCGAGGGCTTCGCACCCCATCTGGGCTTGCTTCCCTCCTCGCAGGCGGCGTCTTACCCCGCGATCGCTGGCTCCGCGTTCGCAACTGGCACAAATCCCGACCATGAAGATCTGGGAACATGCGCAACAAGGACCAGCGCATGCGAATTCCCCCATCGTTTGCCCTCTCACGCAAAGGAGCAACTCTGGAATCCCCTTCCAGATGAAGCCAAGCGCAACCTTGAGAGCTGGCTCGGA…
G41004273	utg4	1352790	1354584	NA	ATGGCATCTTTCACTTACCTCGAACCTCCAAATCCCAACCTGCTGCTGCATCTGCCGCTCACCTTTCATTGAACCTTGCACAACTCGGACTCACACATTCTGCTACGACTGCATCGCCCAGGCTATTGATATCAACCGCCAATCCCATCGACAGAACCCCCCTCTCCCTTCGACCTCGCGCCAGCAGACCCTTATACGCAACTTGCGACGAATTGATCCCACTCCCCAACAATCCCTAGGCTGCTCATATACCTGCCAACCTCCTCCTACCCGGCCATCTCAACGACCTCAATATATCCAACTTCCCTCCGCAGGAACACTGCTCTCAGCCTATCTTCAGGAGGGACCAAAGACCATCTGCTCCGAGCCTAACGGACACCTCGGCCACCTCCAACAACT…
G41004274	utg4	1357223	1360168	NA	ATGCTTTCTCATCCCCGCCCCCTCCTCGACATCCCACCCCACGATCTTTCCGCCCACCACACCCGCCCAGCCCGCTCTCTACCACCCCTCCCCATTCCATCCCCCAGAATTCTATCCATCACCACCCCTTCCCTATTCCCGCTTCCCACTTCGACCCCAGGATCCCCCTCGACTCTCCACACGACCTCCACCATCCCCCTCAGAACCAAACTTGCGCCCGCCCTCATCCCTCCGGGCATGGATCCCCCAGCGACATCCGCACCTTTTACCCCTACACTCCCAACGAGTAAACACCGCAAACGCACCACTCGCGCTCAACTCAAGTCTAGAGGGCATACAAATGACACAAAGCCAAACGCCCCTCCGCAAGAAGCTCGCCGCCGAGCTTGACATGACCCC…
G41004275	utg4	1363435	1367780	NA	ATGCTCCTCTCCCCAAACGCCGACTTCATCCCTTTCGCAATCAAAACGCGACTCTAGCCTCTCGCCTTCGGGCCTCAACCCCTCTCTTCCATCGCACTCCTCCAAACCGCTTCATCCTCGCTCGCCTACAACTCTCCCATGCATTCTCCTTCCCCTCTTCGGCGACAAGCGCTCCCAATCACCCGCCTCCGATCCAGACGACCTTCCACTCCCCTCCGCGCATATAGCCTCTTCCCTCAGCTCACCTCCAGGACCGCCAGACTCCTATGGCTTTGGATGACGACGACGATATTTTTCTCGCCCGCCATCCTCATCCCATTTCATCCCACCCTCCTCTCCCCCCGCTTCGAACTCCCCTTCGGACCCCGCAAGGATTTATCCAGGGACGCCTTCCAGCTC…
G41004276	utg4	1369714	1370626	NA	ATGGCTCACGGACGGCCAAAAGATCGGCTGCGCTGACCTCGGCCCTTTTCATGCTCCTCGGCATAATCCTATTCTTCGATGGCACTACTCGCCCTTGGAAACATCCTTTTCCTCCGGGGACGCTCATCATTGGCCCCTCGAAGACTCTACTTCTTCGCGCGGAAACAGAAGCTTCGAGGGACGCTGCTTCATTGGAGGCATCCTGCTCTCTTCAAGTGGCCTCATCGGACATTCGAAACTCGGTCTTGAACCTATTTGGCCGCGAGGCCGCCCTATTTCTACACCCCACACCATGCCGAAGCTGACGATGCATGCAGGGACTTCTTCCCAGATCTTGACTCCTGCGCCAGCTACCGATCATTGGCCAAATACTATCTGCCATATATCCGAGACGGCGGA…
G41004277	utg4	1371754	1373751	NA	ATCCAATCCGCTCCACCAGGATGCTGCTCTCCCGCCCGCCCGCCCCCCATCGCAGCACGCACCCCCTCCGGAAACCCTAACCGAACACACCGGCCTCCGCAACAGACCCATTGGCGACTCCAATCCCCCCGACCTTGCAGGCCAAGATGGCAGCTCGCCACGCGCCAAGCAACCCCCTCTATCGATGCAGCCACCGCTGCTCTCCAGAACGCGACCATCGGAGACAGGACAATGCCTCCACCACCCAATCCCCCTCCCCCCCACTCCTCCCCAGGGCCGCCCTGGCGCTCCAGGACTCAGCGGCGGAATCGCCAGCCGCCGGATGGGCAAGCCCTCCGAAGCTGAGCGGAATGGACATTGTTGCACAACGCCGGCTTGGGCGGCGCCCGAATCAGGAGC…
G41004278	utg4	1374315	1375411	NA	ATGAGCCTCTGAAATGGGGCAGGGAGAGGCTACACTTCTCTTCCCCCACCCGATTCGAAGCTGGGAGCTGCGAAAACAGATCGCCGACTACACCCAGCTGCCGAGCGGCTCATTCAAGCTCATCCATGCCGGAGCTGATGAAGGACGATAGCCCCAATCTCCGCCTATGGCATCAAACCTGAGCACCATTGCCCTCCGGCGGCGGAGCCCATCAGACCCCCTTCCAAAAGCATCTTCTCCAGGCCAAGAAGGCACCCCGCACAGAAGATAGCACCATCTCGCAGATCCGGAGCGAGCTCGACAAGCCGAGGCACCCTCAAGCCGGACAGACACCTTCCTCAGCGCGCTCGCGCCTGCAAGCGCCCACATCGGCCCCGAGCCAACAGCAACCCCCAGCCC…
G41004279	utg4	1376151	1376657	NA	ATCTTTCAACCTCTTGCTGCCCCTTGCCTGCCTTCATTGGCAGCTCATGCCTCCGCTGCCCCCACCTCCGACAATGCCGAAACCTTTTTTGGAGATGCCACCTGACACGCCCGATGGGGAACTCGGCCTGGCCCCGAGCCAGAACAGCGATCTCCCGCCTTGAGCGCGAACCAACGCCGAAGGGACCCACTGCTGGCGCCACATCGTCATCACCAAGGACAATTTCGACGCGACCCGGACCTCTGCCCGGTGCGCATCTGGCAGCATCGATCTCTCCCCGGCAGCTCGAGCATGGCACCCCTCGATGATGGCCGCCGAGTTCCTGGGATTTCGAGA
G41004280	utg4	1379219	1400539	NA	ATGGCAATCGGAGACCACAGGGAGAAGGCTTTAGACAGATATAGGAGAAGAGGATCATCATTGGCCTGGACTGGCTACGCGAGCACAACCCTGAAAGACTGGGAACATGGCTCGCTGCGCCTTGAGATCCAGAGACATGCCCGGCTAACCAGAGAACCTCTGAACCTCGAGACCAAAGCGCATGATACGGAGGCACGGCTTATGGCGCGCTGCACCTCGATGGGCAAAGAAGTAGGAAGTGGAAGGGCGGCCATGATGACTGAGGAGAAGGAGGAGGATAGGCCCTGGCCGCCAGGATTCCTGCTGCGGGGATGGAACTGAGACATCTCTTCTCAATGCATGGGAGGATGGACAATGCCTTTATGGCTCCGCAACTTTGCTTCAGCGACATACACATAT…
G41004281	utg4	1402517	1403725	NA	ATGGATATCTCCACTCCATCGCTCGGCTGCACTGAGCGGCGCGCACCAGCTCCATTCTCCAGGGCGGACCAGCACCCTCTCCCGCGGCAAGCCCAGCGCACGATGACGAAAAACATTTATACCCCATCTTCATCACCGATGACCCAGATGCTCGCCGAGATCGCGAGCCTACCAGGCCAATGCAGGGGGAGAACAAGCTGGACGAGTTTCTTGGGCCTCTACCAGAAGGCTTCGCAGCCATCCTCTTTGGCACCCATCCACTGCAACAAGGACGAGCGCGGCACCCCCGCAGATGACCCGAATGCCCCATCTCCGCAATCCGCAAAATACGCTCGCTCTGGCCCGATCTCTACATCGCGCGACTTGCCTCTGCGAACACCTCGCACGCACTGCGGCCTC…
G41004282	utg4	1403988	1404904	0.5	ATGCTTTCCTCCATACGCTTGCTCGCCCACAGCGACTGCTTCCATCCCTCTGGCACCATATACTCTCCTACGACACATACCTCGACACCTCAAACCCGCTCCACCGCGCTTCCCCACCATCTCCACGCGACTCATTACTTCGCATCCAAGAAGAACCCTGAACATCTACTTCACCAAGAAGCTCTGGCTATGGACGACCTCGGCTTTCCTCTTTCTCTACATGACCAGCCCCCACAGCGCGGAGCCGACGACGCATTTCATTGCCCTCGCAACCACTATGGCTCGCATTCACCTCCTGTCTTCGCCTCCAATTTGAACGCCTCACTTCATCCACCGGGGGCGAATACCCTCCACTTACCCTCAGGCGCTGCCTACAATCCCCCAGGAATATTGCTTCAG…
G41004283	utg4	1405261	1406120	NA	ATCCAACTCTACGACCATACCTCGCCGCCCAGCGACTCTCACCGCTGCGCTCACACTCGAGGACTTCTCATCTCAACAGAACGGCACAACAAACCCGAGCGAGAGCCTCTTCAAAGGAACCTCTTGAACCCCCTCATCATCTCACGAAACGAGAATGAGCGCTCTCCGAGCCATCTCAACTCCGCGGATAAGCATCAAGATCAAACAAGCAGACGAGATTGAACGGATACTGCCACAATTACCCGTCATGATGCAGCGCGCGGAGAGCTTCATTCCTTAGGAGAAAGCCGCAAGGGCTACGACATCTCATTCCTGATCACGAACCACCATACGGACACCATGCTCAAGCACAAGATTCGATTTCATTATCCATCATGGAGGAAAGACAAGGAGATCAGC…
G41004284	utg4	1406321	1407861	NA	ATGGCCCGCACGCTCTCTGGACTCACGCACACCCGGACCCTACGCATTACTCCCCCAGCCGACCTCAGGATCACCAACCGCTCTCGGAGACGAAATTGCGAACGAGAACAGCCGCACTACCCTCAAGCACCTATCGCACCCCGGGCTGGCCGGCGATGAAGACGAAGACGAAGACGAAGACGAAGAAGACGAGGAGGAAGCCGGGAAGCCTGAAGAGCTCTCCACTGCCCCTGCTCCCTCACTTGGCAAAATCGAGCAAACCACACAATATCCCTCAGCGAGGATGAAGAATCTATTCGAGCTCATCGGCAAGAACACCGCACTTGACGGGCAACTATATCGACCAACGACCCCCAGACCAGGATCCTTACAGAAGAGGACTGAGGATGACTTTGACCT…
G41004285	utg4	1408586	1410389	NA	ATCTTCCTCCCCTCCCAAACGCCTGCATCCGGCGCTGGCGCATCCGGGATGGCTGCTGCCTATCCTCAGCAAGCATTCAGACAGTCCTTAACCATTCGACAGGAAGCCCCCCGGGAGGAATGGCAACCTCCTTCGATATCGATCCATCCAAGATGCTGGTTCGAGGCAATAGAATGACATGCAGATCAGCTTCGGGAAGGGGGACAGCTTCTGCTAACCTTCCCTTCCAAACTCCGCGGAATATCAGAAGGATATCGCCAAATTTGGGCGCTCTTTCCATTATCAAGACTCTCGAGCCCGCCTTCGCCAATCCCCTCACGCTATGCTCCGCATTCAACTTCTCCTCTGGCTTTGGGGAAAGGATGATATACCCTCTTGGCTCTATTCTTTGGGACAGGC…
G41004286	utg4	1414292	1415730	0.5	ATGCGCCTCCGACCTCGCCCCGCCCCTCCTGCCAATGCCATGGCCAGCCCAGACGATCCGCAAGAGAACGCTCGCTAGGCTCGACACCATCAGCCCACCTCCAGACTGCCCCCCGCACCTACCCTCAAGAACAAGTTGCATAATCACAGGACGTCTCTCAAAGGCATTGGGCGCGACCGCTTATTCGCACACGAAGGCGCCCCACCTTTATCTCACCGACTACCACCCAAATAACCTCCCTGACCTCAACGACGATCGAGAAAGCATATCCCGACTAAGACAACCTTTCTCATTCAACTCATCCCCTTACCAACATCCCAAGCACTCCAACAAGCCGATGCCGCTGATGAGGATGCCCGCGCCTCTGCAAGCAAGCTCTTCACGAGGAAGGCCGGCTCG…
G41004287	utg4	1416102	1422151	0.5	ATCTCTCTCCCCCTCCCCTCCCTCTCGCTCCATCGCTCCCCCTCCTTACTTCGCTCGCAACGCCCCTCCACAACCTTCCCCCTGATGGCGATTCTCCTCTCCTCTTCCATCCAAAACCCTCCGGGCCACTCGCGGCAACCAACCCTCCTCTTCAATCCCTTTACTACTCCCCCGGCGGAGACGGCGCCACCGGAGACGAACCTTGCATGGGACTCCTTTACTCACCTTGACCCAAGGTCTACACAAGAAGCCTTCCAGGATCCTATCCAGTGGGCTTGCATTGGGTATTCCAATCGACTTCCATACTTCCACGCCCTCTACCCCAGCCTATTACAGGGAGGACCTAAGCGAAAAGGCTCCCCTTGACTTCGATCCCGGGGAGCGGCCCACCTTTGGCGC…
G41004288	utg4	1423167	1423639	NA	ATCCTCCAACATTGACTCTACTGCACCATCTCTTCCCGGATCGCCCGCCTCGCTACTTATGGCCCCTAAGCCAGGGCTCTCATTTGAAGATCGACCGCTACTGGCTCGATCCACGCAAAATCTCATCGATAGCCATCTAAGCGCAATCTGCTCAAATATGAGCATCCACCTCGATCCAAAACAACAACTTGCGCTGCGCACCTTGGCCAGCGAACGCCTTTCCGGGGCATTGCCATCTTTGAGGCGACTTCTGGACAAGATCTTCGAGATCTTTCAAGACGAAGAATCTTCGCTCTCCCGACGAGCTCAACTTCTTCGACCACGAGAATGCGCAGATCCTCGCGGCCATTCGCGACGATAATCGACTTAG
G41004289	utg4	1424195	1426227	0.5	ATCCTCCAGCATCGAGCTCATCAACCCCAAAGCGGAGAGCACGAAGAGCTGCTGCGCTCCAGGAATACAACCGGCGATGGGCCTTGCAAACCCAAGAAACCTAGCCGAGGGGCACACTTAAAATGCTTCGATGGCGCAGGCCAAATCAAGATGACCAAGGATGGCAAGCCTTCTCTCCGAAATGCAGATCCAAAACCCTACGGCTGCCATGATAGCCCACAGCTCGCACAAGACGATCAATGGGGATGGCACGACCTCACCCTTCTTCGGCGAGCTCCTCAAGCAGGCCGATCGATACATCTCTGAAGTCACCCGACAGATTGCTGAGGGATTTGACATTGCGAAGAAGGGGGCTTTAGATTCTAGACAGCTTCAAGAAACCTTAAACTCGACCGCGCT…
G41004290	utg4	1426573	1431013	NA	ATGGCAGGCTCCACCTCCACCCCTCAACGGCGCATGGCGACCTACCAAGATTATGAACATGCAAGACCTTTCGCGCGACGACGACTTCCTCACACCTTCTTCGAGAAACTTGACAGGTTCCCCCTCGCCACAAGATGGACCCTTCCAGGAGACTCCCCAAGACTGACCCCGAGGACCTCATGAAGATCCCGACCTTCGCCTTCAAAGCCCAGCCAGACCGCCATTCGCCAAGCCAGACGATCTCCTATCCCTCACTGCTACTATTATCTCCGATCATCCAATCAAAAGCAGCAACGCTCGCCACCCACGCTTCCCTACTTCGAGCTCTACCTCCCATCCGGCTCCATTGAGATCGCCCATACCTCGCTATTCTCATCGCACCGGCAACTGAGCTATATC…
G41004291	utg4	1431543	1432637	0.5	ATGGATCTCCCGCTCCTCCCGGCACAAACTCGCACACCGGCCCAGCGCCCCCACTACCGCAAGAAGAGAAATTGAGCTTGCGCCAAGCCGCTAACACCAAGCTCGCCCAAGCGGCCACACTTCCCGCGGCGAATCTTAAACCGCGCTCTTCCTCGACTCCGGCAACTTTGCGGGGCAGCGACACACAAGGAAGACCCCTCATCGAGCTTACAACGCCCAACAACGAGCTTCCGGACGAACACTCTTCAAGAATGCCATTATCCAGTGACGCGACCCCTCCCAGACGAGGCTCACTATGCCCAGCCTTACCAAGAAGGGCGGCAAGAAGGATGCTGCTCCCGAAGGCGAGGAGGAGAAAAAGCAGTCCAACCATCCCGCAAGCTTGAGGAGCGGAAGAAG…
G41004292	utg4	1433668	1436075	NA	ATTTTTCTCTCGCCCGTGCGACTACTGGCTGCTCTCCTTCTCGCGCCAGCGCTTCGCTTCGCGCGATGACTCTCTCTTCACTTCTTCTCACCTACTGCGCCCCCCCTGAAACTCCTCATCGAGCATCGACATCGCCTATTTCGCAAAGAATGACTATTCTTCAATATCTCAGCAGCCAGCCGACCCAAACACCAATCCGCGAATCTGCTTCTCAACCTATGGCATGCAGCCAATCAATCTCCATCGACATTTGCTCCCTCTTCGGAGGCTCTTTGCCCTCTTCCTCTCTACACCTTCAACGTCCGACTCCATCTCTCTCCCCAAGAACCTCAACATACAATCCCACCTCCCAGCCATAGCCTACCATTCCCGATCTCGAGGCTTACGCCCAGCTCACCC…
G41004293	utg4	1437432	1445201	NA	ATTCCATTCCCACCCCCTCGCCCAGCAAACAAGGAGAGCTTGACAATTCTCGCTGAGAACTTGGCCAAAGGCTATATTCAAGGCGAACGCCAATCATCACCGTTCTTCTTTCAAGAAGAAAGATGAGCCTACATCCACCAGGACTATCGGCAACTCAACGAGATCACCATTAAGAACCTACCCACTACCTGATCGGATCTGATGGATCGACTCAAGAAGGCCAAACTTCACAAAGCTTGATATTCGCTGGGGACAACAATATGCGGTAAGGCCGGCGATGAGGAAGGCTGCCTTCGACCAATCGAGGGCTTCGAGCCAAATTATTCTTTGGGCTAGCCAATTCGCCCAGCACATTCTCTGCGCTCATGAACGACATCTTCAAGGACCTCATCATACTCG…
G41004294	utg4	1445584	1456195	NA	ATCCTTTCTCACCACAGCTCCAGCACTCGCCTGAACTTCTTCTTGCCCAAACCAGAGGGCTGCCTTTTTGCCCTTCTTCTTCCATCCAAATTGCTTCAGCCTCCTCCTTGCGCACGGCAATGCCGCCATCTGCAGCGCAACTTTCTGGATCTTGGCGAGCCGAGATCGCTGCGAAAGCATCATTGATCTTAAGGGAGCGCTGCAACTGTTCGCATTTCTGCCACCAAACCTGGCGAGCAGCGATGGCATTGAATTGGCTGACCTTAACGGCCAAGCCGATGCAAAGCCTTGCAGATTGGCGATCTGCAACCACCGCTTCTTTTTTGCAGCACAGAAGCACCTTGAACGACCCTTCAAAGGCTGCAAACCGACCACGCAACATTGCCACTGGCCACCGAC…
G41004295	utg4	1457982	1459719	NA	ATCAAACAAAGGCCGCAAACGGGCGGGCACCGGGACCGACACGCTCTCCCCCCAAAGAAGACACGGGCTCGCAAAGGCTCTGCCGCCGCTGACAAGACTGCCACCACCACCGCTGGCAGCGCAACCGAGAAGACGAGCAAGCGCACCGCCGCAGCATCTCGCGCGAAGGCAAACAAGACCAACCCCACCACAGACGCGGCCGACAAGGACACCACGGCCCTGCGCGCCCTGCGAAGGGCAGCAAGAAGCCGGGCACCCGACGCTCGAGAACGACGGCTTCATTCCGACGACGGCGGGCAAAGGCAAGGACTCCGGCGACGAGGATTCGAGCAGCGACGGAGAAGGACGAGGGGAAGAGGCGAGGACACTCTTGACCGAGAGCGAGGACGAGCTTGAGAC…
G41004296	utg4	1471058	1472516	NA	ATGCTCGAGTACCTTGAAACCGCGCGACGACAATATGACAGCCAGCAAGGAGAATGGTGCACCATTGATCGGAGGAGGACTGGGATACGACGCACCAGCTGCGAAAGGCTCAAGCCGCGCGCTTGGATGCTCTTTCCCGCACCCATGCGCTGCCGACGCCGCCATGCCACTTCCTTCGCGCAACACCTCTGGCACGCCTCCTTGCACAGGTTCAAGCACGCCACTTTTCTTCTCACGCGGCACGCCCAACATCGCGCAGCATCCCCGCCATGGACCACTGACAAGGCTGAGCACGGAGCACCTCAGCGAATCTCTGAGCCAATCCAGCGCGGGATCACGAAGAAGGCTAAACCGACTACTCCTACACCGACATCCATGATACCATTGCGATGAGACGCT…
G41004297	utg4	1489989	1491602	NA	ATGACAAGGACTACTAGATCTGCTGGAAAGAGGAAGAGAACACTCCAACTCTTCTGCTGAAGATTGATCAATCTCCAGAAGAAGACCAAGAGCAAGCAGAGAAACCAAGCATTCAACTTTACTGGGCAGAAGCTGAGGCTGAAGCTGAGAAAAGAGGGAGAGCAAAGGGGAAAAAGAAGAACCAAGGCACCTAAGAATCCTCCAAAGGCCAAGGCTTCTTCAGAGAAACAGCAGAGAGAAACTAAAAAGAACAACCTACCATTCCCAAGGAAGCAAATTCCTCCACCTGCTCCTTCTACTAAAGCCAGACCATGCATGCTCTCATCACAAAAGAGATAGCTGCTGAGAAGGATGCAGAGAAGGGCTTTACTCTGGAAAATATGCTCCTACCTTTAGGCT…
G41004298	utg4	1495326	1495502	NA	ATTCCATTCCCACCCCCTATCGCCCAGCGAACAAGGAGAGCTTGATAATTCTCGCTGAGAACTTGGCCAAGGGCTATATTCAAGACAAACGCCAATCATCGCCGTTCTTCTTTCAAGAAGAAGGATGAGCCTACCCACCAGGACTATTGGA
G41004299	utg4	1499711	1501918	0.5	ATGCTGCGCCGCACACTCCTCCACTGCATTCCAGGAAAGGCTTCTCCGATCGCAAGCGCAAGATGACGCCCCCCCTTCCCTTCCCTTTTGCTCCATGACCGATCCTCGCTCCTCTCCTCACCAGCGATGCGACGGCGCAAAGCCCGCCTGCGCACAGCTCGCGCTAAGAAGATGGACGGCTGCGAACGACGACGGAAAAGGCAAGACAAGAACGCAGCTCATGAGAGAGCACATCGCCCGCTTGGAAATGCGCAAAAGAGCTCGAGAACCCCGAACACCGCCCCCTCCATGACGCTCTTCGATCCTCATGCCCTCTCCCCACTACTCCGAATCTTCCGTCCTCTATACGATTCGCCGGGAAAGCTTAGCTACTCCGCCTCCGCTTCGCCAACTCCATTC…
G41004300	utg4	1503643	1505083	NA	ATGGCTCAAACCTTCCTACCACCACGAACGCTTCCGACTCCTCTCTCCTCCGCCGCGAGAACCCTGAGTCTCCCTCTTTTGACGCTGCCCACCGGAATGCAAAGCGCTCCTCCTGGCATGAATGGACTGTCTCTCTACTTACTACTCAACTGCCTGGCAGCCCCGAGAATCGCACAGCTTTCCAAAACGATCACCAGCTTTGCATACCGCCTCGACGATCGACTTCGACTGGGAGCTCTGGCACTCAGGATTGTGCAACACTATCAACCCCAACCACACCTCCAATTTCCACGCTTTCCTCCAGGAGCTCCGCGCTGATCCCATCGGACGCCACCTCATCCTCACTGCTGCGGCTTCTATCTTTCCTTGGCGGGCCCGACAGCAATCGCCTCACCGATC…
G41004301	utg4	1505371	1509893	0.5	ATGCCGCACCCAGCCGCCTCTTCCACCTCTCCCACTCCCCCTCTGCCCTCCTTCCTCGTCTCAGCGACTTTATCTAGATGAAACCATCCCCGACTTGTGGCTCTCCCGAACAGCTCAACAGGCACCTCCCTACACCCCACTAACTCTTATAACAATCCCTCCATCACCATACCAAGCGATGACCCCTCCTCCTATGCGCCGCACCCTTTCCTCCTCCAGCAACACAAAGGAAAGAAACCCCCGCCCAGGAACGCCTCCAACCTCTCTCGGGGCTCTCGCGACGGCCATCCCCGCGAGCGAGAATGGACCTTTCGGCCAACTTATGGCGGATGAGAATAGGCCCCTCTGCTTCGGCTCCTCGCACCCCGGGCACCATCCATTCTGGCAGTGATCTCCTTG…
G41004302	utg4	1510118	1513189	0.00135926	ATGGACTCGAAAACTGGCGGAGCAGGAGAAGGACATCCGGGATCTCTTGCGACGCGCTGAGCGCACCCCCCAAGACCGGCTTTGCGGCGGGATACTCTCAAACGCCTCATCGATCTCGCCCACTCTGCTCATCCTTCCCTCAAAGCCATTGCCGCCACAAATCTCAAACTCTTCATCAGAGACTTTCCCGACCTCGAGGACGACGCCATCAATGCCATGATTTGAAGACCCACGCAGGCTCATCAAGGGCTACGCAGCTATTGCAGACCTCTCGGGAGCAGAGCAAATGGCAAAAGAAACGCCGATGCTTACAATTACTACAATCTGGGGTTTTTGCCGCTCCCCCATCTCTCCCTCCTCCCAGACATCTCTGTCCATATCTCCTACCGACATAACTAC…
G41004303	utg4	1513377	1514162	NA	ATGCTCGCCGCCCTCCCTCACCCTCCTCGCCGCCCCTTCTCGCATACTTCGCCAAGTCCTCTCATCCACCCCTGCCCACTCCCCCGACCATCCCATACGCTTCCACTTCTGGCCTCTCCCTCGACCAACAGCCGCAGCTCCTTCGCAAGCGCACACAGCCCAACCAGGCTCCGGAGAACGACAAGCCAGACAGCGCTTCCGAGACAAACTATCATGCAACCACCAAGGACGGATCTCGCACCTCCCAAGCGATTCTTTTACCCGAACAGCTCAAGCATTTCGACGACGGATCCTTCAAAACCAATCTACAGCCATCAAAGCTACTATTCGATGACCCGCAAGGCAGACACATATGGAAAGGGCAACCTACAATCTCTTCGCCGGCAAGGACGCATCCCG…
G41004304	utg4	1516739	1519569	NA	ATGGACGCTCTCAGATCCCTCGCAGCCCCTCCGGCGGCGGAGGCGTCTTCAATGATTGACGGCATGAAGCTCCCCTCGGGCACCCGAGACCGCTCGCCGACGCCAGCTCCGGATGACACTCGCCACCCATCAATTCACCACGAGCATACCTGATCATTCCTCACCAACCCATACATACATGCACCACCACTCGACATCACCGCAAACCAGCACATTTCATTAACTGATCCCCGGGCCCGGCCACAGCATGCTGACTCACCTCACATCCCCACCTTCCTCAGCTTTCTTCCTGACCGCCCACTTCTCCGAAGAGGACTATCCATATGATTGGCTCATGCTCTGGCTCTCCCGCCGCCCAGAGGCAACGCGCGAGATTGAGACGACCACTCACTTCCACAC…
G41004305	utg4	1519951	1521315	NA	ATGGGCTGCCCACTTCAGGCATCGACGACGAGGCCAAGGCCCAACGATGAGATTGAGAACCAGATCAAGCGCGACCATGATGGCCAAGAACGAGATCAAGATTGCTCCTGGGAGCTGGAGACGGGCAACCACACCTCAAGCAGATGAAGCTTATTCACCACGGCGGATATAACGAGCAAGAGCGGGATTCACAAGGAGATCATCTTCTCCAACACCCCAGTCCATGCGCCATCCTTGAGGCGATGCCGCATTTGGACATCCAACTCTCACCTCAAAACGATGCCCGACGATCCATAACTTTCTCTGCCCGGCCAGATTGAGGGCGACTTGCTCCCGCGCGACTGGATGCTATTCGCGCTCTGGAGGGACTCTGGCCAAGGAGGCCCTCTCGCGCGATCC…
G41004306	utg4	1522020	1526324	0	ATCTTTTACGCTGCCCATCGAGCTCACGCGCCCTCTGGACACTCCTGATCGACAACTTCGACTCTTACCTGGAATATCTACCAATCGCTTTGCCTCCTCGGCGCAGACGACGGATCCGCAACGACGCCATCCCCGCCTCGGCTTCCCCTCCTCAAGCTCAATTCACTCATCATCTCGCCCGGCCCCGGGCACCCGACGACAGACTCGGGCATCTCGCGCGAGGCCATCAAACTTCACGGGGAAAGCCCATTTTGGGCGCATGGGCCTGCAGCCTGCGACCTTTGGAGGCAACATCGTATGCGGGGGAGATCATGCACGGGAAACAGCGGCATTCGCCACGACGGCAGGGGCTGCTTCCGAGACATTCCCCAAGGGATCAACGACGCGCTACCACTCACT…
G41004307	utg4	1526796	1528147	NA	ATGGCCACCACCGACCCATCCCCGAGCCCTCTTCTCCTCCATGACCCCTCTGCACCTGCCCTCATCCTCTCCACCACTCCTCCAGAGGATCCACCCCCCCCATACCCTTCCGCCCGCCGCACCAGACAAAACAGGAGGAGACGCGCTCCTGGATGGCACCGAGCATTCGCACGCCCAGGCTCCCTCGGACGAACGACCACACCCTCACCCATCCTGCCCAGCATTCTGGGCAACTACCCTCATCTTCAATGCCCTGATGGCCCTGACGACGGACGCGACAGAAACAACGCCCCTCTTGACCCACACGAGACCCGATCATCAGCTCCTCCCCGCGCTCTCAAGCGGCCCTCCCTCCTGGCGCCACGCAGGCGGCGCACTATCCTTAACCAGCACCCTCAG…
G41004308	utg4	1530250	1532838	NA	ATGCCATCCCGACATGCCCAAGCATGCCCAGATCCTCCATCGGAGGCCTGGGAAGCTACACCGCCTCCCCTTGCTCGCGAGGGCTTTGACCTCTCTTTGAAGCCGCAAAACCACATTGGCGAATCATTGCTACCATCCCCGCCATTATCTGCTTCATTGAGGCCGAAGACAAACGCTTCCTACGGATTCCCGCAAGCCTGGATCTGCTATCAAATTTAACCAATATATGCAAGAAGGACACGGACTTCCGCTCTTGGCGCTGCCAACAATGCCTGGAACCCCGCCGATTGACCACCTCCTCCTCAAGCACGCCGCCTCATGCGGCGCAAACGAGCAGACCCTACAGAACATTTTCGAAGACCTACCTTCTTCCGACGCCCATGCGATCCAACTCTCAAC…
G41004309	utg4	1533305	1536389	0.5	ATGCCTCTAACACAACTTGAAGAAGAGGAACCGATCAGACTCGGCGTTCTGGCTCAACTGGATGAACAACAGACGGCCGCCGATGACCTCCATGAGCAGGGAGGAGAGAGGACAATGAAGGCTTTGAAGCACGCAGAGAAGCAGAAAGGATCGACGCTTTTATGCCACACCTTTCTCTTTCCCTTGGGACTGCTTGGGAATCCTCGCCGTTCCTTCTGATCCAACCCCCTGACTTCGCCGATTTCCAAACACATCTCGCCCTTCTCATGGATGATCGACATTACCATCCCCGATCTCAGCGCTCGAGATGCCTCTCATGAATTTCTCCCGCATTGAGGGAATGGCAACGACTGGCAGAACATCCCTGAGCCATGGAAACTCAACAACAACGGTGGAATT…
G41004310	utg4	1537559	1538260	NA	ATGCCGCCTCCCGCAGCAAAGCCAAAGCCGCCACAGAAGCTCGAATTCACAATGAACAGCCTGCGGAACACCACTCTCCACGGGCGATGACTCGATACTTCGAGATACACCCGCTACTGGCACTCCAACCTCACCAAGATCAATAATCGACATGGAAACGCGCGAGCTCCACCCGCTGAGATCGAGGGCCTCCAATCTGGACAAACCCGCCCGCTTTGGGCGACAAGGGCCAGGCTCCGCCGCAGATTCTCAAATGACTCCGACCGATGGCGGGACCTTCCAGGCCAACGGGGGCGGAATCGATGGAAGACCCATCACGGACTTCCAGCTGGAAGCCGGACGATCCTGAGAAGAAGGCCCGCCGATTCACCCGCACAAACGGCATTTCTTATTTCAGGA…
G41004311	utg4	1538550	1540038	NA	ATGTGCCACCACAGAGCAATTTCTCCAGCATCCCGATCTTGGACTGCCCTCCTCGCCACCGACGAGGGACACGCCAATTGGAGCAACTACGATACGCTCTCATCAATCGGCTTCCTATACCTTTCCAATCCACCGTGCCCGCGAGGATATGGACGCGCTGGGACTATACCCCGCGACTTCGACCTCTCACGAGGAGAAGGACCATAACCATGACCAACTCTCCCCACTTTTTCGTACTCGCCTGGGGGCAGAGCTCACCAAGGGCAAGACGGATCAGAGGGAGCATTGACTTCGGCACGCTTTATGAGACGGGAACAGGAGATCCGGAACCTCAAACTTTGGGGACCTCCTCAGGCGAGCTCTCTATCAAGCCTTCCACTGGCGACAAGACATCTTCGA…
G41004312	utg4	1541672	1543353	NA	ATGAGCAAAAAGGGCGCAAAGGCTCAGCCCCAAAACAAGGAGCACACGACATCCGCGACCCCTGGCCAAGCCGCGGCTTCCCCCCATGGCCTGGCATGATCCGACCCCGACTCCCCCAGAGGCTCGCGAAGGAGCCCGAACGCGAAGACGAAAAAGGGCAACTGACTGCTCGCTTCTTCCCCATTGGACTACGCATGGATCCCCCAAGGACATCTCCAGGCTGCAGCAGCACGAAATACAGGCCTATATCGCCGAGCCCTTCAAGCTCTGGCGACCTCTTGAAGGGATACCGGATTGCCCTCGATCCCAAGGCGGGAGGAAGAAAAGGAGGCCGCTGCCGCCGAGGCCCGAGAGGAGGAGGCCAACGCAGAGCGATCAACTGGAGAGCGACGGCGAGGA…
G41004313	utg4	1544068	1545681	NA	ATGCTCATCATACCCAATCTCAACTGCAAACCGCAACCTCCCCCGCCGCTCCGACACTTCTGAAGTGCTACGACTACGGCCCCATACTTCTCCGAGCTCGACGATGAGCTCAGGGACATCAGACGCACACTCCCAGGGCCAGGAGGAGGACCTCAGATGCTCTCAGCAGGACAATCAACAGAATAGAAGAACTCACATCGATGCTCAAGGGCCTACAAGGCCCAGACGGATCTCCAGACGGAGCTCACCCTCGCCAAATCTAACCTCCAGATGGCCCTCGCGAATAACGAGATGCTCGAGGACGCTCTCAAGCGCGATCATCCCGGCCACTCTAAAGACGGGATGGCGCCGCATGAGCTCGCGAGCAGAACCTTAAGAGAAGCAGAGGCCGAGCGCAGA…
G41004314	utg4	1546234	1547144	NA	ATTTCCCCCAACTTCAATCCCATCCAGGGGAGGCTTCTCATCACGGATGATACTCTCACCAGCAACTTTCTTATTGCATCGGCTCTTGGCTGCATCTGAAGGAGGCCAAAAACTCCACCGCTGCTCATCTCTCAGAGGACATCGGAAAGGAAAGCTCGCAGGGCGATCCAATCTAAACCTGGCTAGCCATTTGGATTCTTAACTTTCATAATCGAGGCAATGCCGCATCTCGCCTGCTGGACCTTGGAGAGCTCCTCTTAGGGCTCTATGATCAAATCCACCAAACATTCGCCGCCTTCGAGGAATAGAACAGAAGGCTGGATTCTCGACGACCTCATCCCTCGAGGATGGGCATTTCGCGAGCATATCACGATTTTCGAGCACTACGCTCGCTCTCAA…
G41004315	utg4	1547512	1550659	0.5	ATGGCTTCCACAAGCAAGCCCACCCAACATATCCTCCCACTCCACACGAAACCTATAATCACCAGAAGAGGGAAACTGCAGCGCCTCTCGGAGACATTGACGAGGAGCGAGCTTTATCCACGGCGGGCCAGAGCTACCCTTCCGCTTAATTAGCGGAAGAACCAGGCCCATCGCCCCCCATCAACACCCACAACCCACATCCATGGCAAGCTGGGGCAGCTCTCCCGACCCAACGCCTAACATCGCTGCGACACCGACCTCCTCCCTCCCATGCGCTGCATCCCAAGCAACCCATCCAGACTCCCCAACATCTACGACTGTCGCTCTCATAGATCTCTCACTCACAGCCAAGAAGCCCACATCCGCGCCCACCTTGGCACAGTCCGCACTTGGCGACAT…
G41004316	utg4	1551119	1551787	NA	ATGCAATGAACCAACCACTCCCCTTCAATCTCCATAACCGAAGCCTATGGACGACAAGACCAGCCTCCGCCAACACCACTCCCCCTCCCAACCTCATCCGCTTCCCAAACCAACCCCTCACCTGACTCCCCTTCTGCATCCGGATCCAACCCAACCCAATATCCCCTCATACGCCCTCACGAGACCCCTCCTTCCATTCAAACCAGCCATTCTACATCCTCCCTTCACCCCGGAGACGCCCTATCTTCCACCAGAAGCTGATCCTGATGGAGGAATTCGACCCCATCCTGAACTCGGCTACCGCGGATCAGATTCATTCCTGGCGCGGGCTCGACAAGGGAGGAGCAACGCGGGCGACTGGCGTCGGGGAGGACCGCAGCGGAAACGGAGGACGAGGGA…
G41004317	utg4	1557076	1560501	NA	ATGCGCCAGCTCGAACGGCGATCTCTATACCCCCTTCCCCCATATGCCCATACGAAGAGGTTCCACTAGCGAAGAAGTCAGATCTCCATTCGCCTATATTTGACGCACCCTACCCTACGCCAGACGGCCGATCACCTTGACCACTACGCCTACTCCGATCTCTACGCAGCTGCTACCACCACCGACATCCTTTGACGCTCGCTATTCCGCTCCGACCGGACCCACACTCCCGAGATCCCCATATCTTGGAGACACTACAACCCGAGCCCTACTACCATTCACCATCATCTGCCGCCCTCACATCCACCTACCGACCTTGCTCTCCATGGACATCCGATGCTGGAATTAGGAATCCCATCTTCTCGCTTCCATCCGGCTCATGAATCCCCGCCGAATATT…
G41004318	utg4	1560909	1561895	NA	ATGCCTACGACTGCCTTCCCAAGAGGCCCTGCCACTGCCCCCATTGCGAGGATGGAAAGGGGCTACAAGGAACATTTGGAAATAGCGGAGCTGGCAACCACGCTTGCGGCTGAGCTCGCCGCGATGCTCAATTTACCATGCATCCACCTCGACCGCTTTTACTGGCGACCGGATGAAGACCCCCGCGGCTGGATCCGACGAACTACACCAGACTCTTGGGCAGCAAGCCGATGAAGCGACAGATAATCTGGCTCGATCCACCGCTGATCCTCTACTTCCCGCCTGACAGAACTTCTGCGGCTCTTCCGGCGCGCCCCACCCTGCAACGGGCTGCGAGGAGAGGGCAAGCGAGCTTCTTCTCGCGCGAGAGCATCATTTGGCTCACCCAACATGCGAGAG…
G41004319	utg4	1563118	1566237	NA	ATGCCTGCTAGGAGCGATCTGGCCTATTCGAAACACGCCCAGACCCTCAACTCACACAAGCCTTTGAAACAAGGGATAACACACTATTCTGCCTGGCACTGGGCACCGATCACTTTAGAGCCAGGCGGCTTCCGATGCTCTGAACTTGGCAAGGCAACCTCTCGCAAGATGAAACGGACAGCCAATCACCTACAGGACATCGCCAAGAATGCCGATCTCGAATTACTCCGCGAACTGGAAGGGAAGCCACAATATCTACGGCTGCCGCATACCAATCACAGGGAAGACCAACACAATGCTCCCATGCGCGCCGCTCTATATAAACCGGGAGAAGCTCACATGGATCGAGCATCAACTTGCTGGCTGCTGAAGCCAAAGCTAAGGCCAAAGCTCAGGCTG…
G41004320	utg4	1567815	1568669	NA	ATTCGAACCCACGCGGAGGCACCCGGCGGCCAGGCGGAATTCAAGCAGACCTCACAGGACAAGGACCGAGAGAATTACCTTGGGCACAGCATCAACGCCCCAACCGGACTGGCAAAAGAACAAGGACACACTGATCAGCGATGGACCTCAAGGCGACGAGGAACGAAGGGAGGAGCTCAGGAAGAAAGGAGGCAGAAGCAGAGGCCTTGGCTGCCGCACTGGGATTCGCCCCTGGGGCTGGGGCTGGAGCAAACGGGCTCCTGGCGGCGCAGGGACGGGGGCCAACGCAATCGCCCCCCATCAAGACGGACGACTCCCTTGACCCAGAAAAGGAAGAGCGCCGACTGCGCAAGGCGCAGAAAAAGGAAGAAAAGCGTGAAGAAGGAGGAGAAACGGGCG…
G41004321	utg4	1570601	1571346	NA	ATCCAACTTCGGCTTGCCCTACTTCCTCGAGGACACCACCGGAAAGCTCACCGGCTCGGAATTCCGACCTCCACAATCGGATGCATCTTACTCAAGCAAACCCTCCGCGACGCCCATCATACCGCACCATCTACGACCTCTCCAGGCGCCGCTGCGCGGGCCTGCTCCCCCCTCGCCACGCTTGATTTTGTCCCAAACCGCCCTCGGCTCGATCAAAATCGGCGACCAGGACCACATCCCGATGGCACTACCTCATGAAGAGCCGTCAGCACAATTCCAACCAGGAGTCAAAGCTGCCGACGCAAGAATATCTGGACACTTCAGGCGGGCGGGGAGGCAATACTAACGCAAAAAATAATTACCACCGCGACACAGCATGAAGCCTGCCGGAGAGCCACA…
G41004322	utg4	1572312	1575510	NA	ATGGCTAGAGGGCACAAGAACCATGCGGAGGCTTCCGGACCCTTCAATGACAATCCCAGAGCTACAGCGAGGGGGAGGGAGAGGGAGAGGAGGACGCGGCTATACCGGCGAGCGAGGGACCCGCACATGGATGACGACGACTTTGATCCAGCAATGGCCGAGCAACGACCCTCCCGCGACCCCTCCCCCTCGCGTATGCTAGAGGCAATTGGACCCCTCGCGTACGGGACACCGCGAGGAAACGGGGAATATCGAGGAAGCGGAACACCTCGAGGCCGCGGAAGAGGGCGGGGCTCCTCCCCTGCCATACAACTTACCACAATTCCCGCAGGGGATTAGGATCTCCCCGGGAGAGCGCGAGGGAGAGGCGATCGCTCAGACAACCTTCTTCCCTGGCCG…
G41004323	utg4	1575857	1576938	0.5	ATGCCAACAGAACAGACTCCACGACCGCCAACCTTACGCGCCTGGCGCAGACTGGAGAAGACATACGGACGAGACCTGGACTGACGAACCTTGGCCCACATCCCCTCCAACATGGATTCACCAGGGGGGCTCTGCAGAAAGAAACACGCCCGCAAGCTCTTGCAGAACGGAATCAAGCGATGATGCTTCAGACTCCCGCGCCACGGCGATGACGAGTTTAGAAGAACCCTGGATCGCCTCGAACACTTGCTCGGAAGGACAAGATCTTTCCGGTGAGCCTACAATTTCCAGGCCAGCTCCTATGCTGCCCACCTTGCCGCCACCCATCCCCGCAGATATTCCCAGCTCCCGAAGAATCTCTGCCGGAGACCGAACCTAGCCCGACAGACCCCGCGGCGA…
G41004324	utg4	1583530	1586268	NA	ATGGGGCGCCCGACCACGGCTGCACCTCCCCTCCTCCCGCCCACCTCCTCCCACAACACTCATCACGACCCCCACGACCGACGACGGACGCACTACGACGACTTTGACGACGCTGCCACGCTCCCGCCCACCACACCTGACGCCAATTATCTCATCTTATGCACATCTCGCCCTCGCCCTCCCCCATCACGCCTAACGAGAACCCCGCGAACCACGAGGCCATGGGCGACTTCTCATCCTCATCCCCTCCTCTCTTGCCCTCGCCTCTCTCCAGACACCACCGCCGGACCGATCGGACTCATTTCCCGGCCTCGCACTCCTACCGCCCGGCCCATCTCCACATGCTCGCCCTCACCGCAGCCTCCGGACGCCGGCAGCAAGACCCGCATCCCTTCTTCC…
G41004325	utg4	1589343	1590121	NA	ATGCCTTCAACTCTGGCCATCCAGACGATCCAACAGATCAAAGACTCGATAGATCGCCCTGAACTGCGCTTGTGGGCACCATGGAACCCAAACTCCAAGCGCCACAGAGCAGCTCTATATTGATGGCGCCGAAGATCATGGACTTTACGAAACGAGCTAACGGCCGACGACTGCAGAATACGAGAATCTCTATGAACACGCATACACAGCCCAATCACTGGGGGATCGGCTGGCCGCTGCCAGAAATTTATGGCGCTATTCTTATCTTGGACCAATTCTTATCTCATGAACGGATCAAGAGCGCTGACGAACATTACAGGGACGAACGCTCGCCCAGCTCCCCCTACGAATTGCATCGAGCCTCCCCAACGCACGACACCCCCCCACTCCTGAGGAACT…
G41004326	utg4	1591702	1592892	6.50793e-13	ATGCTCGAGGCCCAAACTAGCCCGAGGCTAAACGCCGATACATCCAGGAAACAGCACAGAGCGATCGCAGCGATGCGGGATCCGCAGAGCGAAGATCGCACTCTCGCTGGCCACGGAGGCGCTCTCCCCCGCACAAGAATTCCACGGCTTCTATCCCCCGCCCTTCGGGCCGATGCTCCTCGGATACGGCCAAGACGAACATATTCGACGACACAGAGGATGGAAAACATCGAGGCCGCGGCCAGAAGCCCTGGAGGACTTCCACTACGAGCGTGGAGTCGCCGAGAACAGGGAGATGGGATGAGATAGACCTCGGCCTTCGAAACAGCCGCTACGCAGGGAGATCGCAGGGATCAGGCGAGCAGGCAAGTGCAGAGGACCAAAGATGAAGCCTGCTGG…
G41004327	utg4	1593005	1594010	0.5	ATCCAAAACTCCCCTCCCCTCAGCCACCGATGAGGAGATCCAGCTCCTCCTCGCGGCTCACGCACATCGGCAGCAAGAACTGCGACAAGCAGATGCTTCCCTACCTGGAAGCGCAGCCGACAGATCCACATCATCAACATTGGCAAGACCTGGGAGAAGCTCTTTCGCCGCTCATCATCGCCGCCATTGAGAATCCCAACGACCTAATTTCCGCCCGCCCACGGCCACCGCGCCTCAATCGCCGCGAACACTGGCGCGCAGGCGATCGCTGCTTCACGCCCGTCCTTCACAAACTACATCACCCGCTCCTTCAAGGAGCCCCGCCTCATCATCTACCGACCCCCGCTGACCACCAGGCCATTCGCGAAGCCCTACTAACATCCCCCATTGCCTTCTGCG…
G41004328	utg4	1594394	1595612	NA	ATGCCTCATCCCGCGACGATCCCAAAGCTCGGAGAACATCGGAAACTACATCGCTAAGCGGATAAACGACTTCAGCCCGACGCCCGAGAAACCTCGCTCGGCCTCCCAACGGGCTCCCCCTATCGCGACATACAAGCACCTCATCAGCCTCGAAGGCCGGCAAGCTTTCTCAAGAATCCACTCAACATGGACGAACCGGGCTCCCGGAGGACCACCCCGACCTACCACACCTTCATTCCGCGAATTCTTCTCCCATCGACATCCCGCCCTCGCAGCAACATCCTGAACGGGAACGCCAAGAACTTGATCGAGGAGCAAAGAGTATGAGGCCAAGATCAAGAAACGGGCATCGAGCTCTTCCTCGGCGGCATCGGCGAGGACGGCCACATCGCTCAACGA…
G41004329	utg4	1596434	1599335	NA	ATGGCTTCCCCGCTCGACCTACGACCCCCTCGATATCCGGCAATGTCCTTCGGCATCATACGCAAACCGGCGGAAAGCCGACGGCCTCATCTTCGCGCGCAAGGAACTCAACTTCGAGCGCATGACAGAGCGCGACCGCAAACAGATCCGCAGAATAACATCCTCAAGGACCTCCATCACGAGCACATTACGATATCACGACCGACACCGACCGCGATGCCGGCATCCTCTACATTCTCATGGAATTTTGCGGGGACCTCTCCACCCATCAAGCAAGCACAACGACATAATCGACTCATCCCAGAAGATACCCTGGAACTACTTTATGCAGATCCTCCTTGCCCTCAACTATTCACCATCCGAACGGCGGCCATGGAAGCAAAGCGGGGACTGCCGATG…
G41004330	utg4	1606548	1609276	0.5	ATCTACCTCCTTCCCCGACCAACCACATCCGCCGCTCCTTCCGCCCTCCACGGCTGCCGCCTCCCTCTCCCCCTGGAAACCTCAAGGCACTTCCTCTTCATTCGCCTACTCTTGCTCCTCATCGGCTCCAGCTTCCTTCAAGAAGAAGGCTCCTCAGCTCAGAAGGCAGCGCGGGAGAGGAGCATATCTCAACGCCACTATGGGATCGGAATGACAATGATGATCATGGGAGCTCTAACTTCGCCGCATACGCATTCCGAGGCTATTCCACCCCAATGGGCGCGCTCTCCCCATATGCGCCGCCTTCCTCCATATTCCTTCAAGAGAAACTAAGCTTCTTTGGCTGGCTTGGATGCTCTGCCCTTGGGTCTCATCATAGCGCTCAATGCCGCAGGACCC…
G41004331	utg4	1620004	1622149	NA	ATGAAATACATCCTGACCCGCCTGCAACATCCCCCGACCGCAAGGCGCAAGACAGGCCTTCTCTTCCGGAACCTTCCGGGCCCTGGCTGAGGGCAAGGCTGGCTTCCCCGAGGACAATATACCGAACCGCGCATCATGCAGCAAAGATGGCGCTGCGGGCTGCACTAGAATACATCAAATGGGCGCAGGAGAATCCAGACAAACAGACCCGGCGCCGAGAATCATGATCCCCCGCCACGATCCTATACGAACAAATCCAAACCACAGCCTATTAGGATGGAAGACTACCTTGGACATCATCCGGGGAGGAGGGAGCACCCCGGGCAGCCCAAGCTTAACGGCGGATTGAAAGAGAGCTCACCCACGACGATCAATGCACCTGACTGGGACACCCTTTAC…
G41004332	utg4	1622592	1628919	0.5	ATGACCGACAAGGCCGCCCAGCCGCCATTGCGGGGAGGAGAACTGCGGAAGCAAAAAAAGGAAGCCGATCTTTGGGCGATTGGGATGGATGCGGGCGGCGGCCTTCCTTGGAAACCTGGGGGACGGACGGCAAGGACAGGAGAAGGGACGGGAGCGGACAAGGCGGACGGCCAGGACCTGCACAAGCGGCGGCATTTTACAAGAGCAATTGACCCAAATATGGCAAGAATCCGCCACCAATCACGCTCGACACGACGCCCCAGCATTTCACTGACCCTCCTCTCCCCCTCCGACAAACCATTCCCCCCCCCCCCCCCCCGCCTACCTCCCCGCGGACGCCTTGGGGCACATCAGGCAGCTTAGCTTGCACATGCCGAATCCCCTCCCCCCTCATCCCCA…
G41004333	utg4	1634568	1635469	NA	ATGAGGAAGCTCTTACCCGCCTTCTTCGCCCCTTGGGACGATGATCCTCAACATCTTCTCCCCAGCCCCGACTGGCTCCGAGGAACTCGGACATCATCCACAAAGACTATCCACCTATGCTCTCCACCCGATGAGCTCCGCCCTCGAGCTCCCCAGCCCGAACGGCGGCACGCTCACCTACACCAACTACGAGCCGCCCCTTCCCGATGCGCCCAGGACGTGCGAGAAGGAGAACAAGACTCTGCATGATCTGGAGCACCTCGCGCTACTTCGGCGAGCTCGGCTTCGGCTTCGCAATCCGCCTGCCTCGCCATTCTCTTCGGCCACGACTCACTCGCGGAGGAGGCGGATCTGGAACACGCTTGCGCTCCACCCTCTCTCAAATCTACCTTTGCCACC…
G41004334	utg4	1638215	1642419	0.0118537	ATGGCCGATAACCGAGGCCTCTCTCAAAAATCCGCCCCCATACATCCTCCCCTACCCCACCAAAAGGCTCCTGCGACCCTCCTTCCTGCGATCGAGGCTACCTTCCGCGAACAAAACACCGAGCCTTCCGCGACCGCATATTTTGCTGCTCTTCTCACCACTCTCGATGGCGCTCTCCACTTCGCGAGCCGGGGCCGGCCCTTGGACGGCGATCCTTCCCGCCACTTTATCTGCTCGCTGCCTTCCCCATCCCTCATCCAGATCCGCTCAAACCTCTCCACGATTATCACCTTGACATCTCCGCTATTCCCTGCTCTATCTCCCCATGCACCCCCCCTCCGCTCTCAACTCACGCTATATGGAACTTATCCTTGCCCTCGACCTCTCAGCTGGATACGC…
G41004335	utg4	1642742	1644498	NA	ATGGCGACAAAACTGCGCTGCGATTTGCGGCGGGGGGATAGGCGGCCTCACATTGGCCGGCACTCTCCAGATACCCCAACATCCAAGGACATGAAGCAGCAGCAATTCAAGGAGATCGGAGCGGGGCATGATATGGGCCAGGACATGGGAGATCCTCTCGCTGCTGGGGATGGCGGAAACCTTCTCTCGCATTGCGCACGCTCCCCCCGATGGCTCTCGGTCGACTACCGCAAATCCGAACAACCTGAGGCAGGATCGCGTCTACCTTTGAACCCTTTTGTGCATCCGCTTCCATCGAGCGCACTTCCTCGACCCTCCGACCATCTCCCAGCAGAGCCCACTTCGGCAAACGCATGGCCTCATACACCTACACCCCATGCGCACCGGAGCGAACCAGAG…
G41004336	utg4	1646534	1655200	NA	ATGGAACGCCCTCCCATCCTTCTCCCCTACTCCCAATCCTCGGGATGGAGACTAGGCGCGGGCGGACACAAAGGCACTTCCCAGGGCTCCCTCCCGGGTCGGCCGCGGGGAGGAGCACCTCGCTCTGCTCTACCTCGGGCTCCAAACGCTGCGACTTCTACTACAACAAAGGTCTTCACGAGGCTCCGACTCTTCCGACACGAGATCCAGCCAAGGGCTCTCTCAAGCCTCTGCCACGCCGCTAGATAACATCGCTTCATTCTTGACCCCCGCCGCTCTCGCCCGCATCCAGGCCTGGCACCGATGGCTTTTTCACCGCTTCGTGCTGAGATGAAGCCCTCAGAGCAACTACCACCTCAACCTTCCTGGAGGACAACTTCAGTCCGATATGCCGCCGAT…
G41004337	utg4	1658414	1660083	NA	ATGCGCGGGGGCGGACTGAACTATACATCACCGCATCCCCCTCACCGCCCCCAGACCAGCTCCTCAGCCCTTCTCACAGCGGATGAGGATGGATAAATGCTTGGATCTCAGTCTTGGAAGAACCCCTGGGAGGGATCGAAGCATGGCTTTGGGCACTACGATGCGCATTGGAGAGCCGGCCCCGCGGATGGAAGCACAGAGCCCCGGAAGGATCGCTTCGGCATTGAAGATCTTCCACTTACACTACCCATTGGCATCATAAGGGCTCTTGCATCGAGCGACTCTGACGCTTGAAGGCATCCAAATATCATTCGACCCTTCCAACTTCACCATCCCTGCTAAGCAAAGATCCGCCGATCAGGAGAAGGAAGAGCACATCTATCGCCACTGATATATAGG…
G41004338	utg4	1660668	1661877	NA	ATGGCCAATGCCCTCCTCTCTACCTTCCTCGGGGCCCTCCAGGGCTCCATTTCCCCTCCTCACCCTTTTCATTGGCTATCTCATGGCTCGCCGAGGATACATGGACCACGGCACCCCGGCCACCAAGCTCAACACAGACCTCTTCCTCCCTTGCCTCATCGCCGAGCATATGGGCCCCGAGCTCACCGCACGCCACCTCTCCGCCGACTGGATTGCCCCTCTGGGGGCTCATCTCCTCCATCCTCGGCCACGCCATCGTACATCGAAGCGCCTTGAAGGCCCTACTGGACCATCCGCGCGGCCGGCCGAACGCGAACGCTCCCTCCTCCTCCTCCACGCTAGAGCACACCGGCGCTCGACACGATCTCGCGCGGCGGGGAGAGCAGCGGAGACGCTCAA…
G41004339	utg4	1664058	1667077	0.5	ATCGATGATCCCTCTCGCCCACCACATCCACCTCAAACTACGACGAGCCCACATCTACCAAGCGCCGCCGCACTACCAGCTTCAACGCCCCTGCAAACGGCGCCCCGCCGACATGGCCTCCCCCCAAGACTCCCCATCCGGCCACGGCCCTCCCCGGCCGCCCACATCCCGAAGCGGGGCGCGCGGGCCTGCACCAACTCGCAAAGGCAAGAACAGGCGAAGGCGAGGCTCCCTCCGCTGCCAGCTTAGCGGGGCCCAATCTTCGAGAAACCAGAAAAGAAGAATGCAGGCCTTCCACTGCCAGCTGAACCTCTCGCCTCGAGGGCCAATCTCATCCTATTCTTCATGCAGACAAATGATCGGCATGCAGTCCTCTCTGGACCGCATCCTCTCAGCCAT…
G41004340	utg4	1669576	1672901	NA	ATGGAGCCTCTCCTGCCTAAGCAGCGGCATGGGAACTTGCGAAGGGCTGGATAAGAAACGCCCAGCTGGATCCTGCGGAAGGCGACGCCATCGCGGCTATCCTGCACCTTTGAAGCTCGATCCTCGGGAGCGACCGAGCGGCAGAGCTATTGGAGGACCCTTGGGGCAGGCTAACTACGAAAAAAGATCAAAGCCAGAAGCCGCTTCGCTGCTTCCGCGATCTGCAAACGAGGACATGCGCAACCGCCTTTGGAAGAAAGAGGAGGAGCTCTTCCACTCCTATATTCAATCTTCGAATCCCCGCCCCATACAAGCACCAGAACGAGACCTCGCGACCAAGGATCCGATTTCCGCCGCCTCGCTTCATTCTACGCTATGCCACCCTACCCCACCCTTATC…
G41004341	utg4	1674946	1676148	0.5	ATGGAAGACGCTCACTCTATCCTCCTCGGAGGAGCGAGGGCAAGGATTCTTTGCCATATTTGATGCATGCGGGGAAGCAGGCTGCAGAGGCGGGCAGAACTTTGCTCTGCCTCCTCCACGCGATGCGAAGAGACCTATCCGCGACAATCCCGGATGCTCAACCAGACTTTCCACGACCGATATGAACCTCGCGACTCGGAGGACGGATGGCAAGATGCACTCTGGATGCACGGCCCACCGCTCCTCCGGCTTGAGGACGAGAGCGAACCAATCCTTCCTTCCACAAGACTTCGAGCTTGGCTCCACCATTCCACCAGCAACGAACTTTGGCCGCGAGACGACAATAGAGGGGACGGCCCAGACAATACCCCCTGCCCCAGACAACCACAATACCAAATC…
G41004342	utg4	1676944	1679509	NA	ATCCTACCCCTCTCACTCATATCAGGAGTGGCACCCCGGCACCCGGACCCGCTCCCTACTACGCCGAGAACCCATATGCGCCGCCACAACAAGGACAACGCATACGCAAAGGCCTTCCTATGCCGAGGGATGGCGGAGATACCAACGCCTTTTGAAGGAGAGCGTCAAGCCCAAGAAGAGAATAAACGACCCCATCTTCCTCATTCTCTTTTTTGCACAATTGAGGATTCATCATCCTCACATCACCTTATCAAATCGGCAATGCCGGAGGGCTCGGAGGAGTGGAAAGGATGGAACGGGGAAGAGCATCACTTTGAACTATCATACCGCCATTCTGCTGCTTTAACAGGAGCAGCATTGATTCTCTCTACAATATACCTCATTCTGACACGCATTCAC…
G41004343	utg4	1683094	1684672	NA	ATGGGGGACGCTCTTCAAGGAAGACGAAATCATCCCCAACCATCCCGGATATACCGTGCGCCCTGACGACTTTGGCAAGGACAATATCCCAACAATAGACGAGATGCTGGAGCTGGGAGACCCAGGGAGGCTTCCTACGGGGCATTCAGCTATATGCTCCAACCCGAGCTGGAGATGGATCTCTAGATTGGCATACGCCATTAATGAGCACGGCGGCTGCCCTCCCACGCCCTGCATATGGGATGAAGGAATCTCGCCGAGAACTTCGGACAAAGACGAGACTGGCGGACAAGATCTCTTTGGACGAGATATCATTGAAGCTTCGACAATGACAGCTCGCAACATCGCATCTTCCAGACACTTCTACAACAGAACATCTTACCGATATGCACTTTCCCT…
G41004344	utg4	1685831	1687090	NA	ATGACCAGACTCAGACGAACCCCGGCCCAACCCGGCCCGCTCCATTGACGACTCCGGCCACACGCTCAAGCCCTCTGCACGCTTATCCTTCGCATCCTACATCTATCTGCAGATTGACCTCTCCGCTCCTGAATATTTCACTCCCCACGACTATGATGCGACCAATAATTCATTCACTTATTTTACATCTATGGGCCCGGATTCTTTTCGCAGGCACCTCGAGGGCTTTCGGCGGAAGAAAAGCGAGAAGCTTGGAGATTCCATGAGACGCTTAAGGAACTTGAGAAGATGGCTCCGAAAATGAAGGGAATCATCGCACGGAAGGACCTTGCAATCTGCGACGACGGGCTGCCAGGCGGACAAGATTGGCTCCTCCAACTTCTTTTGGATTCCCCTCAA…
G41004345	utg4	1687231	1688935	NA	ATGCCCGAGATAGTCCACACTGCACTTCCTCCAACTGCCCCTTCTCACTCTCCCATTCGGCCGATGCATGGAGAAAGGATGAACATCGACCAGCTTCAACCAAGAACCCTTAGGAATGGGATCCAAACATGGATTTGGGCACTACGACGCCCATTGGGGAACATGGGCCCCGCGAATGGAAGCACGGAACCATCGAGCGCAAACTCGTGGGGACTACTCTTCTCTGGCTTGCCAGAGAGCTCCGGCCTCATCGAAATCGACGCTAGCATTGCTGATGGGGCATCTGAACATCATTGATCCCCTCCGACTTCACCATCCCTGCGAAACAGGGACCCGGCGACCTGGAGGAGGAGAAGCACCTATCGCCACTGCTACAGGCAGCCTCAAGGATATCATCAA…
G41004346	utg4	1694680	1696077	NA	ATCGCTCTCTATATTCAACGCAGCGCTTGCGAACGCTACGGCGAGCAGCCTTGCGACCCCAATGTTACGCTGCACGCCAATTTCACTCATCACAACCTGCCTTATCGCCCTCTACGATACCAACCAACTCCACCGACCCGGCTGAGCCTATCACCCAAATTGCCAAACGCGGCTCGACCCAACTGAGCTTGGAGACCCCCTCGAACAGCGGAATGCTCTCGACGCTGGACAAGATAGCGAACTGGGCGCGGCAGGTCTATGGCCCATGACTTGGCGTACCCTCGCTCATGCCCCACCCCATCACGAGCTCACCTCCGCTCCATTCTATCGCCTCCACTCTATCGCCTCCACTCTATCGCCTCCAAACCCCAAATCCTGGCTTCTCGTTCTAGCTGGCTG…
G41004347	utg4	1696907	1698864	NA	ATGATCCATTCTGGCACCAGCACCCTCTCCCGCATCCTCCCCATCCCCTCCTTTTCGGCGCTTTCGCCCTCCTCGGACTCGGGAGACATCTTCAGACGATGGCGACAGCCTCCACACACCCCTCACGGAGCATCACGACCACCGCCTCCATTCCTGCGATCTATGAACAATCCCATTTCTCCCAGGACGCACCATTCCATCCTCTCTGACCATGCCGGACTCACTTTGACACTGGGAAAACCCGCTTTAGCTCGCCCCCACACCAGGCTCTGCATACCGCATCTCCATCTGACCTGGAAGACTCTCACGACTCCATCTTTTCCGATCTCTCTCCTTCCTACCCTCAATCTTCCGGACCCCTCCAGAAACGACCTGCTTCCCATCGCCCACATACGCTTC…
G41004348	utg4	1699630	1701710	NA	ATGCGCACCACACTCAGCCACACGCAATGCAGCAGCTATGGCCACTGGCCAGACCATGCGAGTGAGGAGACCGGCTTGGCCAAGACGAACGGCAAGAGGAAGACCAGCTCGGCGACAAAGGAGCCTCCAGAAGAGGCCTCGCGCTACCAACCTCCGACCAAACCAAGCGACGAAGGGAAGGCTCCACTCGCTTCTCCCAGCCATACCTATCACCTATACCCACCGCGGATGGAGAAGAGCTCCCCAGCCGCTCACCTTCTCTTGAAGATGCGAAGAGACACCTCATCAGCGCGGACCCACGCTTCGAAGACATATTCAATAGGTGCAAACCCTTCGAGCAGCTTGAGAGGATAGACCCCTTCCGGACACTTGCCAATTCCATACTGGCAACAGATTTCT…
G41004349	utg4	1702253	1702885	NA	ATCCGGAATTAACTTCGCCCCCACATGCGCAGAACATCCCTTCAAGGACCACCTCCCAGCCCGAGATTGACAAACGCCGAGGACTGCTGCGAACGGGCCAGATAGGACAGCGCTACGACACCCCTGAAGGGCTTCTCCGCCCATCCCGGACACCTATCTCCAGCAGCTGCACCTTCACGGGCTCACATCGACTACATCGATCTATCTACCCATTCGATCGCACCCTCGCCGCCCATCCCCTCGCTTCCTGCTTCTCGATTCCCCATCACCGATACCCCCATAACTGCCCACATCCGGGGGGATCGAGGCGCTCCGCCCGCGGCTTCCGACTGCTAAGGCTCATTCCCTTGAACAACCGAGCGCTGACCGCCCTCCATGATCTTAGAACCCGACATTACG…
G41004350	utg4	1703849	1705755	NA	ATGCTACTCTCTGACTTCCCTTCCGATCCCAGACCCTACTTCTTCTTCCGCGATACCCAACGCCAATGCTTCGGTCTGCAAATGCTGCCGGCAACGAAGGAGCCGCACGAAGGAGGAAGGCAAGCTGCTCGGATCCCCTCAAGCTCTGGACTTGCAAGGAGCGCAACCTTCCCCGCCGGACCGCCCCAGCACCGAGCGCGGACAGAGCAGGCAGAGCCCCACTCTGGATAAACTTTCCTTCCCCGAGGAAAGGAGCACCGCCCATTGCTGCCCGAACCCGAGCCCCGACCCCGAGCACAGAGACGCTTTTCGTGGCCCTCCGAGCCCAGGAACAGCCGCGACCGCAAGCCCACGCTCCCCCCACCGCGCGAGGAAGCCGCCAAGGAGGCAGCGGCCCGC…
G41004351	utg4	1711508	1712567	NA	ATCTCGCATGCTCCCACTCGGGGCACCTCGCCCATCGCACCCCTTTGCCCCCGCCTCCGAGACCGGAGGAAGAGGCCCGTGACCTATAGGCCTTCGCAGAAGCCTTGGCAAACTGATCTGGAACCCCGAGCCCGAGCCCGACGCCTTTCGCCCAGGACGGCCGCTCCTCAGATATACGCCGCCGAGCAGATCAAAGAGCCCCACTCAATCCTGGGCAGACCACTGAGGCTCCACACCGATCAAGACAGCTTACCGCTTCCAGAAGCGCGAAGATTCGGCGGGCACATTAGAGACCCCTCTCTGCCGCATCAAGCTCCTGCCATACCTCCCGACTCCTCAGACTCCTGAATCATTGGACCCGCGAGAGCGCTACCCCCTGGGGCGAACCGCCGATACCAA…
G41004352	utg4	1712898	1714262	NA	ATGCGCAACAACACCAACCTCTCAACGATCTAATCATCTACCGCTCGAGATCTGGCTGCATATCTTCCTCCACGCGCGCCGACGGAGGATACACCGGCTACTCCCTGACCCTCCTCGAAATTCTTTCACCATGCCGCAACTCCCGCTTTCATTCACTCGCATTCACCTCACTTCGACAGATTGAAGTTCCTTGCCTTCGCGGAACACACAACTACTATACAGGCCAAGAAACCGAAAGCACCATCTTCTGCTATCTCTCGCGCAGCCCCTCGCACGAGGCAACCGGATTGGCCGCCGAAGACATCTATGGCGCGAACCTTCCAGGCCGACGGTTCAGAGCGCGACAGGCGCGGGAGCAGGAGAAAGCCTCATGGGACAAACGATTCCATCCTTCGGCCC…
G41004353	utg4	1714750	1716011	NA	ATGCTCAAATGCTCGGGCTCATATCCCTCCTCGATTCCTACCTCGCCTTCGATCTCCACAACCGCCTTCCCATTTCCATTGCCAATCGAACTAGATCTTTCGACTGCTGCGACGGCGACCCTCGGACCCTGCCACCAGCCACGCACGCTTCGCGGGCGAATGCGAACGCCATTCCCCAAGCGCCCTTGGAGGCAGCATCACACAAGACGCCGCAACACCCACCGTTCACTCTTCGAGCCTGCGACCTCCACGGCAACCTCCGGATCCAAAGACCTCCGAGGCTCATTTGATCCGTCTGGATTACGACCCTGCCCGGCTCACGACCTCGACTGCAGATGGACTCATTTCATTTATCGAGCACAACGCCTTGAAGAGAGACGCACGCTCATGCGGATCACC…
G41004354	utg4	1719716	1721925	NA	ATGCTCAAGCCTGGAATCATCGGCGAGCCTCTCTTACTTCCCAGCACTCACTGCCGAGCGCCGCTCGGGCTCTACCTCGCTTTCCTCGCGCTCATCTGGCTACTTGCTCCTTGAGAACTCGCAATGGAACTTCGCAACATCTCCGACACGCAAGCGCACAGGGAAGCCATCACACGCGCCCTCTGGAACGAGGAATTCGGCCTACCTCACGAGCAGCCAACGGAGCACGCGAGCGAGAATTATGCTCCGAGATCGTGACACTTTGAAGGCGGGAGGCAACGCGGGACGCAATCCAGCACAACGCTATGCATCGGGCGCGAACATTTTCCTGGCATCGGCGGGAGGATTTATGACCCCGCATTCCCCCAACAACTCCCAACGCCCTCTGAGCTTTGCGTG…
G41004355	utg4	1722605	1725176	NA	ATGCAACTGGACGAGCATAGACTCCTTCTCAATGGACTGCAACCCATTCGGCGAATGAGGGAACGCGACCTACTTGCGCCCTCCGAACGGCCCAACAAACGGCAGAGGACGGAGAATCTGAACTCGCTACGATCGCATGATCCAGACCCAACATTATGCATCCCACCAACCCGAATCGCTCCAAGGACCGATACAGACTGTTCTTCTTCATCTGCGACGACAAACGATACTCCCAGGACCCCGGCGGACGCATATACACCCTCGCAGCGGCACTAGGCGAGGAATTCTCCCATCAAGATGGGGAAGCAGATCCTCGAAAGGGCTCCGATCCATTTGATCCAGCGGCCTTCAGAGGCATGGGCAGAGCTACCGACGAGCCTTCCACCTTGGCTCAAGGGC…
G41004356	utg4	1726008	1726976	NA	ATGGCTGACTGCTATACCCCTTGCACTGCCTCAGCCCTCACGGGCTCTCTCCTTGCTCTCGGACCACGCTACCTCTCGACCTCAAATCAACTCTTGCGGAACACTCCAAACCAGGAAGCCGACCACGCACCCCACGACCCTCATTCTTCCTACTCTCCCCGGTCTCAATCTCCGATACTCTATCTCCCCCCACTACTCTCCTCCCTTCCAACCGGAGAGCACCCAACTATCCGACCTCCTCACCCGCATTCTCCTCTCCGAGCGCCCCACGGCCGCTCGCCACCGATTCCCCTTCCCTCCATCGACAATGCCTCCCTCATTGCACCGGGCCCTCCACCACTTCCGCCCGGACCGAGGAACGCCATGATCCCACCTCGAAGCTTAACTGGGATGAACTGG…
G41004357	utg4	1727750	1728476	0.114246	ATGGCAACCCGCAAGCGCCGACCATACCCTCTACCATCTCAGCCCGAAGGGCTTTTGGAAGAAATTCAGGGATTCCTGCGGAACCCCGAAATTTCCAGCGCTCCCTCTTCCTAGCTCACCTTCCCACCCCCGGGCTCGAGGCCGGAGAAACTCCACACCTGCCAGCAAGGCCTCTGACCCCGCACAAAACCCACTGGAAACGCGATCCGACGCGCATACCCTCAGCTCTCGGGACCCACGGAGCTCTACGCTACTTCTGGAGCATGCTCAGGCCCAGGAACTTATTGCCGCCCCTGGATCAGCAGAAGGCCGAGGCCTCCTCCCTGCCGAGCAGCAGCAGAGGATGACCTCACGCAAGCAATCGCTACGATTGCCTCTGCTCGCAAGGCATACTCGGAG…
G41004358	utg4	1728875	1730495	NA	ATCGACCATGGACGACGGCGCCGCCCCAGCCCCTCGCAAGTCTTCCGCAGAAGCCCAGGCCGCCGCATTCGCCAGCGACCCGCGCACACTTCGACCAGACCGCAGACTTGGCGATTTGAAGAAGACGATGGCATCGAGCTGGAATGACGCGGCGAAAGGAGCATGGCCCCCTGCGACGAGGAGCTCCTGAAGGCCCAGCAGGCCGCACTCCCGCCGGCAGATGAGGAGGCCCCTGCCAACCCCCCTCAAGCGAATCAACAAGAAGCAAAGAGCCCTCAGACTGGCTCGCAGGCCCCTCGGGGGACCAAGCGCGGCAAGAAGGGCTCGCCTTCCGCCACCAACAACAGCAGCGAAAACAACAACAACGGCGCATCCACCTCCGCCGCGCCTGCCCAACCG…
G41004359	utg4	1730774	1733962	0.5	ATGCCACCCAATCTCCGAATACCAACCACTAACAGAGCGCGGAGGACGAAGAAGCGGATCTCCGACCCTCCCGCAACCAGCTACACGAGCTACGCAGGGCGAATAGGCCGGCACATCGACTTGAGGAATTTGGACAACGCTCAAGAGATGGACCGACTATTGCGCAGAAGGAAACGGAAGAAGAAGCGAGGATAACTCCAAGAAGGACATCTGGCATATCGAGCCTCAATATTCCCCAACGCCTACTGCCCTAAGACTCTGGACCACAACCCTCCCATGACCGCTGCCGACTTCGAGGGATACGCAAACAGCGCGAAGCTATTGCCGAAGGCATCCATCCCAAGATGATCATCAAGGGCTTCTGGCATTTTGCGCGCGCCAAGTGACGCGACCAAACTA…
G41004360	utg4	1735538	1737474	NA	ATGCCTCTCATACAGCCAATACGCATGGAAGATGGCGAGCGCTCGGCATTTTACTTGGGCTTGGCATGCTGATCATGGACAGGCGCCCTCGGCCCTTATCCACAACTTTCCCTACCACAACGACAGCCTGGCTCAAGATTCGCCCTCGCTCTTCTTGCTTAACCTCTTCTCCTGCACCTGCACAATACTCCGCTATCCTTTTCCCCGAGATCTGCCTTGATGATAAAGCATCCAGCACAAACTTCGGGGCTTCCCCATGGGCCGCTACTTTGATCAATTCTGCTGAACATCAACCAGGACTGGGTTCGGCGGCACAGGATTCCTCTGGACGCTTTGGGGATTCTGGTGGACTCCCTTCTCCTACTATTGCCTTTGGCATGATCTACACCATGATGACCC…
G41004361	utg4	1737919	1739530	NA	ATGGGCACCAGCTCTGCCAGGCTCGAGGCGAGTGTGAATGCCAGGCACTTCACACCATCATGTTGCTGCAATAATGGGAACTGGCGCTATTGGAATGCTCTGGCACAACTCCCCTTACGCAGAAGGCTCGACGACGATAGATCTTCACCTATATCTTCTTCTTCCTCAACCTATTCCTCTTCATCCTCTTTAACATCCTGACTGCCTTACGCTATTTCATTTCCCAAAATTTGTCCATTACACCACCCCACACAGAGCCTCTTCCTCGGAACATACCCCATGGCCACGCTCATAAACCGCCCGGCCTCATTTATACACAAGATGGCTTTGGGAAAAAGCTTTCTATATACCCTCTGGGCATTTTGGTAGACTTCTAGCGGCATTGAGCCTATGGAGCCA…
G41004362	utg4	1740092	1741657	NA	ATGGCAGGCGACTGCCGCTCCGCACGATACCACACGGACTGGGACCTGATATCATCCTACGCTGGACTCCTCATTAGCATGCGCCTCAATATATGCGGTCTCATGGCTCACTATCGGGACAGAACATGAACATCAGGAGGAAGAGGAGCAGGAACGAGAGATTCCTCAGGACGCTTATCTATTCCCAGATAGGCTCCCCTTTTGGCCTCTATCTTATCCAATCTACGGAAAGGAGGATCACATGTTTTGCAATGACTTTACCTTCGCAGCGGCAGCGGGCAACCCTTATCTCTTTGACTCTGGCTCCGGAGACGCGCTGGAGCAATTGATAAGGCTAATTTTGATACATAAGGGCCCCCGAGAACTCCTCTCGCTCTCGCTCCGCACTCCTTCCCTCTT…
G41004363	utg4	1750840	1757649	NA	ATTGCGCTGACCCTCCAGCCGGCTTTGACCTACCTCCTCCTATGGATGCGAAGGATTTGGACCCCTACCGACGCGAGCCCTCCCCTTCTTCTTTCAACTTCTCTCTACCGACCCACTACGATTCCTTCTTCGACCTCTGCTGCGAACGGCGGCATTGGAGGACCCAACTTCTGGCTCTATCTCCACTTCCAAGGAGCACCCAACTTCCGACCTCTCTTTCTCAGACTCAATACGCACCTCGCTCAACGGGACACTCACCCCATGGGCCGGCAACGAGGGCCTATCTGCCGCAGCACGCCGCCTCAGCCGCCATCACAGACTCCTACGCTCATCAGCATGGGGAACCTAGATATGGAGAACTATCAGCTCATGAACATGATACAACTCTACGGCGCAACA…
G41004364	utg4	1779653	1781642	NA	ATGGGATCCGCACCATCCAAGGCCATCCACCTCCCGACCTCGACCCACGACTCCGAGAAGCCTCTCCACCACCCTCGCCGACCCAAATCACCGCCCCGCTTTCCAAGGACGGCCCTCGCTTGGCCACCGACGTGGGAGAGCGACATTGCTCTATCGCCCAAGCTCCAGCTCTCCCGCGATCCTCAACCACTCCAACATCCGCGATGCCCTAATCTCCCGCGCCGCCCGCCGCCGACCCCCACCTTCAACCTCGAGCTTGACTTTAAGACAAACCCCATCACCAGCCAGAAGAACTCCGGCCGCTTGGCTCTTCGCCACCACCAATCTGCTGCGGTACAGCCATGAAAAAGCTCAACTTCCGATCCAGCTCTCTCACACCTCTTCTTCTGGGACAAGCTC…
G41004365	utg4	1789006	1791441	NA	ATTTTCCGTCCGTCCAGCAGCTCGGGCTCGGGAGGACGAGACCACCGGAGGACGCTCCCGGCGCATCATATCCATCCTCCGGAGCGCCCCCAATCAGCACCACGCCAGCTCCGCGCGCCCATCCATGCTCCACGCCGCTCCGAATCCCATCCCGAGGCTCCTATCCTGCCCCCGCTCGACCTCCCCGAAGAAGCTCGGGATGCCTGGCACCGACCCCCCCGACCCGACATACCTTCCCGACACGCGGCTCCGGCTGGGCCTCTTGCCACCGCTGGATCTGCCTGGAGGCTTGGACTTTCCCAGCGCACCCCGCTCCTGCGCGACGATGGCCGGCTTCCGCCGCCGGCAATGGCAACCGAGGCACCTAATCGGGAAATTCATCTTCGAGGGACAACAGCG…
G41004366	utg4	1792437	1795324	0.5	ATGACCAGCTTACGGACATTCCAGACCGAGATAGACGAGATATCGCACCGCGAGGGCGAAACAGCGCGCCCTCGCCGGCCGAGCGGGCGAAGCTCGAGAAGGACGCGAAGAAGCCACCGGCAGCCAAGACGCACACGCATACGCAAGGACAGCACACCAGCGGGAGGCGTGAGCCTCCGCCGAAGGAGCCAATAAAGCCCGCCGGAGATGGAGATCGGATATCGATGAGCAGCTCCAGACGCTTACTCGCGAACACCGGAGAACTGAGAAGGCGCGGGACTTGATCGCTTCGCTGCTCACGCAACTTTGGCGAACCTTCCGAATAGGCGCACCCACCGAGCGCGAGGATGCGGGCCAGCCTGCGACCGAGGAGGCCACCTGGCTCGGGACGCGAAGGAC…
G41004367	utg4	1804684	1808605	0.0869039	ATGGCCTCGCCGCCGCCCGCTCCTAACCCCGCCCCAACCCGCCCCGCGACCACTGGGACGGCGCATACTCTAACCCCGGCCTTCCGGGCGTTCCCGGATCCATTCACGAAACATCCTACATCCCCGGGCCCATATCCATACCCCCCGAATCTATCTCCTCCGACTATACCAGACTACCAAGCTCCCTCGGCAACCCTACGCGGGAACTCTCTTGCACAAAGGCTTCTACGATCTCCTGGCCCTAATTCCCCATCCCAAACACTCCTTCACCCTCGGCTCTTTTGGCCCGGGCTCTCAGAGCCCCGAGAATGAACTCATTCCTGGGCCGAGATACGAGGAGATTTCAGGCAACAGCCAAGATCTCCTACTCCGCCGACTTCGCCTCGCCGCCCGCGCCAA…
G41004368	utg4	1813582	1814931	NA	ATTCTCTTCCCTCTCCCTCTCCCTCACGGCTCTCGCTCGCCTTTTGCACCCTCTGCCCAACGCACACGGCTACCCACTCTCTCGAACGGGCAAGAACTACACCGGATGGCTTCCATTCACCGACCCTTACGAATCACCCTCCCAACCGCATCGAGGAAGCTTCCAGATGACGCCTCCTGGACGCCTTCCCGACCTTGCTTGCAACAAGGGCGGCGACTCCCGCCGGCCTGCCACCGCTGCTGCCGGGAGCAAGTTTTCGACTGGCTGACTTGGCCCTCTGATCATATGGCCGTTCCACCTACATGACCTCCTGCAATGGCGACTGCAAGACCTTTGATGCCTAACGCCAAGTCAAGCGATGCCTGTACACCAATGGCAAGGGCTGCTACGCAACTCATT…
G41004369	utg4	1815850	1818103	NA	ATGACAGCCGGAAATACCGGGGGCCTCCACCAGACCATCCACGGCTTCTATCCATGAGAACAGCAAACCCAGCGCTTCAATGGACAAGGGGCGACTCCAAAGAAGATTCGGAGACAGGGACTCAGCAGCCAATCCTAACCTCGCAGGCGGCGACATATTCGACTGGGATGGGCCTGATGACACGGAGAACCCCAGAAACTGGGGATTCGGCAAGAAATGGTGACCACCATGCTCCGCCTACTCATGACCTCTCCCTCGATGATGGCCCCCGCAAGCGAACGCATCGCGGCGCATCGGCGACCGACTCCACAATCTGCACTGCAAACTTCAATTCCTCGGTACGCCGCTGGACCATTGATTAGGGCCACTCAGCGAATCGCCAACGGATCCTCCAGCTAG…
G41004370	utg4	1819241	1820707	NA	ATGCTCCAAGCCCGCCCCCCCGTCCCATTCCCCCTCCGAGCGAACCCTCGTCCTCAGGCCCCGCGGAAGACCAGCGACACACTCTCCCATCGCGCTGAGCAGCATGTCCCTCGGGCAGCAACGCATGCTCGCGAAGCGAGACATGATTCTCGGACCACCGCTCATCGCAGGGATTCGCGCACGGCTTCATCCTCCATCGCGCTATCATGGTGCCTTCAGGCAGCGCAAGAATGAAAGAGGCCAAATCGCGCAAGGCTCATCTCGGCCCCGACCGACTGCGAGAAACGAAACTAGCCGCCTTCGCAATCAGCAAAGGCGAGCCGCGCCGCCGCGCCGCTCAAAACAATGGGCGATGGGCACAGCGCTCCTACCGGGGATCTCATACTACTTGTCGCTCCC…
G41004371	utg4	1827702	1828741	NA	ATGCCGCCTCCAATATTCTTCAAGACCCAACCCCTTCCGGACGAGGCGAGCGACGGCCGACGCTACCCCCCATTCGACAGATATTCGGACAGGATCGCGCTCCCCCCTCATCAGGCCCCAATCCTCCTCTCCCCATCTCAACCGCCTTCAACTTGCCGATGAGGACCCCCGGAGAATCTCTCGCGGAGCCCTCCTGCCCCTCACGGACGCATCAGGCACCTCACACTCTTTTCCACTACCCGGACCCCCAACAACACCATCCCCTCCCACCACCCGCGGAACTCCCGACCCCGCAGCATCCCGCACGCCTCAGGCGCCGCCACATCCCTCCGCACCTACCCCCATGGCTACCCACCCCAATACGCGCAGCAACCATCCCCACCCCGATCCCGACAGGCA…
G41004372	utg4	1830143	1830904	NA	ATGCTCGCTCTCAGGCGATTGCGATTGCCCATCGCCCTTCCTCGAAACCCCGACCGAAAGCCCACCATGGCGACCATCCACTACTGCTGCTGATCATGGAGATCCCTCCACGGAGCCCGAACAGGCGATTAGGACGAAGCTCGCTGAGCTTTTGCGCCCTTCACAGCTCGACATCGCAAACGATTCGGCAACATAGGCATCACGCACCCATGAGGGCGGCAGGGGGAACGGCGAGACCCACTTCACGCCACGCAGAGCATCCAAGGCAAGAGCACCATGCAACGGCACAGGATGATCTACGCTGCGCTCTCAGATGAATTCGCCGCGGGCCTGCACGCTCCCTGAAGACAAAGACACCCGGAGGAGCGCGAGCACACCAGCCTAG
G41004373	utg4	1836913	1837935	NA	ATGAATCGCTGCTTTCGATCGCTTTCTCTTTAGCACTGGCGGACGCGAAGGACGGGAGGAAGCAGCACTGCCACGCGAACGGATCGCTCACTCTCCTGTTCCTGCCCATCTCCCGCCACAGCCAGAATATTCTACTCGCCCACGCATGCCGCCTCGATCTCCATCTGGAGCGATCCCCCTGCTGCGAACCAAGAGGCCCTGATAGGGAACGACCCTCTTCCCCCCTGGAAGAGACTCCCGAGCTAGCCGCTATCCAGGCCTTACCGCCCAGCACCCCGACGCTCGCTGGGCTTCCTGGCCCGAGGGAGCCCCACATTTCGTTATTACGGGCGGCTTCGGAAGCGAACACTTCATTGGACATTCCCCTCGACATGTACCAGACTGCGAACTCCACCGCCG…
G41004374	utg4	1838210	1841599	NA	ATCCAAACGCTCCCTAGCCCTCGCACCAGGCCGCCATAGCAAGAAGGCGAAGATCAACCGGGGCGGGACAATCTAGACTCGACTCTTTCTTCGGCACTCCCTTTCCGCTCGCCCAATGCAGACCCTCTCTCGCAAACCACCGGCACGGAAGCGGCTAGCTCGAGCTTCGGCACAGAATCGCCTCAGAAAGGAAAGAAGCTTGCAGACCCCCTTGACGGACGAAGAGCTGGCGCCCTTGCCTCTGCCGACGGCCTTGACCTGGACACGCTGCGGAAGCTGGACTGAGAGAACCAACAGCTCATCTCAGGAGCTACTAACAGCGAGAGCACGAACCCTGAGTATCGACCGACGCGCTTGGCGAGACATGCAAAACACCCCGGGGCCTTCCATTCATGCCAC…
G41004375	utg4	1844864	1845544	0.5	ATCCTCGCGCACGCCCTCCTCCCGGCTCCTTCGCGGCCCACCCCAAACAACCTTGGGACCGCGGAAGCTGAACTCCTCTTTTCCCCATAAAATACAGCGAGAATCTACAGACATCCCACCCCGATAGAACACTTCTCAGCTCATCTACTATAATGATATCCCGGGGCACCATGCTGCAGGCGAGGAGAAGGACGGGCAGGCAAGGCTATACCTCATGACGCTCGCAACTTGCGCCATCGCTCGAGAGGCATTGGATCTCAGACTGCAACATCTCATCGACGCGGCGCGCACACATGAAGCCGAAGATTACCGCGATCTACCTCCACTCAGATCTCGAACGACGAAGCAAAGCGTCTACGAGCCATGTTCAAGGAAATAGGATTATACGAGAACTACTAC…
G41004376	utg4	1852371	1853303	NA	ATCCCTACAGCAGCACCACTGAGCAGCTACGATCCCGCCAGCTCATCATCCGACTACTATCCCACCACACCCTCCACTTCCCCCAGCACTTCTCCACCCTCACCTTCGCCCTTCCCTCTCAGCCACCGCTCCCTCCTGGAAGACGCTCAAAGGACACTGAAGACCGCCCCTCCTCCGCAGGCAATGCCAGGCCGCAACGCACCAGGGCCCTCACTCTCGACGCGACCGCGCGGGATCGGCCGCCCCGGACGCCCTCCGGCAAGCAGCTCATCCGCCCGCCGCTCGCGCACCCATCCCTGCACCACACTCCATCTCGGACGGCAGCACCAGATCCTCCCGGCTACAACCCCCACTACCCCGGGCTGCCGAAGGCTCGAGAGCGACTCGCCCATCCTCAAT…
G41004377	utg4	1855317	1855953	NA	ATGGGGCCCCAATTCCGAACAGCTTCCGAGGAGCAGATCAACCTGAATGCGCCCCACGCTCCTACGGAGAAGGCCCTTGAAGCCTTTATAACACCAACACACCATCAAGGCAGAGATCCAACTCCACGACTGGAACAAACATGAGCCCCTCATGCACGCGCAGAGGGCCTCCGACCATGACCTTCGCCTTCACCATCCGCGACGACCTGCGAGATTCGCAGCGCGCCGACCATATGGGACAATCATACTCGGCAAGATTAGGCTCCCTGCAATAAACGACGCAGAGGGAGACGTACATCCATCCGGATTCACGATCCTCCGAACCGGGGACCAGGATACTCTTCCACTCTCTGGACGGACGAAGGCAACCGCGACGCTGATGGACACCCGACTACTTGG…
G41004378	utg4	1860968	1863082	NA	ATGCGATCCCATTCTTCCCCATCGCGCCTGGCGCCTCACGAGCCAGGACCCTGGCAACCCTATGCTCCCAACGCTCAAGTCCGCGATTCAGATCAAGCGCAAAACGCTCTGCGAAACCTGGCATCCCGAGGACATCCCCACCCTTCACCGCATACGCGAGGCCCTTTGCGCCCAGCCCGAACCGCCTATCCCGCACGCCGAATGCGCTACCTCCCCTCCCTTGATCTCGACCGGTTTCGACGCTTCGCTAGCCAACACGCAACTTCCTTCCCCCCTCGCCGACGACCCGCCAGACGCCTTCTCCGCCAAGACGAATGCGACATACTTGCAGACGCCCGAAGGCTCCGCCGGAAGCAACCTAATCCCGATCAAGGGATTCCCATGAACCTCCGCCGCCCG…
G41004379	utg4	1871182	1874254	0.5	ATGGAGCCCCATCATGCCTCCCATCCTTACGACTCCCCTCCTCATTCATACCCCAATGGCCGACACTTCACTACGCCGCGACCCCTACCCACCACTACCCCTAATGCCTACTACGCTTCCCAAATGCACGCTGGCACGGCCCACATGCACATGCTCCCTCGACTATGCCAAGACCCTGCCTCCCAGCGCAAGCCCAAAACACCCGAAGCAAGACCGTGCCTCACTTCGCGCCAAGAAGATCAAGCGACGAGACCAAGCCCACCTCCGCTGCACACGGCCAGCGAGAACCTGGCCGGAAGGGGCCGACTCGCAAAAAGCCCACGCCCCCGAGAGCCTAATTCCCCCATCGACGACGGAGACACGGCCCGACAGCCGGCTCGTCGGCTGACACCCCTCCGA…
G41004380	utg4	1880426	1882344	0.5	ATGCTCTCCACTTCCGCTCGCTGCCCCAGACACTGCGCTCGAGGGCCCCGCGCGCCCAGACTGCGGCTATCTCCTCAATCAAGATCGACCGCTCCGCTTTCCCAGAGGTCTTCCCATCTGCCCCTTCCCTTCCAGCCCGCAAACTCCTTTTCGCACCATGTCTGCTGCCGCAGACAGCTGCCCCGACCCGGACCAGCCTTCAGGACATCGCCGACTACACACAACTTCAAAATCGAGAGCCCTCTCGCCTTTGAGACGGCGCCTCTGCTTGATTGACACCATCGGATGCTGGAAGCGCTCAGTCCCCGCCTGCGCGAACCTGCTGGGACCGTGGAGGACTATCCGAATGGCACGAAGCCCCGGCACGAACTACCAGCTTGACCCCATCCGGGGCGCTCA…
G41004381	utg4	1882676	1884250	NA	ATGAACCTCACTCCCGGACAGGCACACGAAGCATACATAGGCCCACCTTCCGAGCCAATCAAAATCCGACTTCCTAGATTCAGCCCAGGATGGAGGAAGGATCCGAAGGCTCTCCCATTCCCTCTCCCACCGCAGCTGCGCTTCCTGAAGACATACGGACTATGGACATCTCTTCCCCAGGATGAGAGGGAGAAGATTGAACTGGACGACGACGACCTCTGCAATGCTCGAGGACACGATACAACCCCCAGCTGATGGCGCACGCCAAGAGAACGCACGACGCGGCATCATGCAATATACGAGACCGCTGAGCCTACTCGGAAAAAGCGGAAGAGAACAACGCTAACCGACCCGGACTCGGACTCCTGAAACGACTGCTTTGCGACTGAAGCACGAAGC…
G41004382	utg4	1884556	1886075	NA	ATGGACAAGCCTTCTCATCTCAGCGATCATGGACCTATCCCCAACGCAATGGACCCTATGCGCACACCACGAACCCGCCTGCTTTCACTCCAGACTCTTCGCAACTTATGGCTCTTGAACGCGCACATCGCGCATGGACGAAAACACGCTAGCACTTTGGAGCGTTTCCGGGGCAGAGATTATATTCCAACCGGAGAGCATGACCACAACCACCGAGCACGGACGCCAACACATACCGCCCTCCGGACGCTAGACTCGACTGATCATCAATAGCGGAGCTTGGACTCTTATGATGGCCGGGGAAGAAGCGCCGATAGGGCTGTGGCTCACCAAGGCACTATGCTACATCAACAGCCATTTCCGCTGCAACAGCGTCGGCCCAAGGAGGAGGGAGGAGCC…
G41004383	utg4	1886809	1888814	NA	ATGGCGGACTCGCCGACGCTACAGATCATCGCCGCACGCAGGCTGGTTCATCCCAAATCGGCTGATCCAGATCAAGCGCTGCTTAGCGCACCAGCTAATAGCTCGCGCGCAGGCGAGGCGGCATTACCCACAATGCGGAGGAATATCGATCTTGGAAGACGACGAATCTGAATGCTGGCTACGGCCAACCTAACTTTGAGGCACCGCCGAATGCGACGCCTCCTATGGATGGCCATACCGGCGACTTCGGCTCGGCAGCATCGGGCCAAGAACCCAATCAAACTCGCGCATGAAATCCTTCTATTCACGCAAGCCTGATCCTCTGGCATCCCCCCGCTCATTTTGCTTCTGGAGCCAGATCGCCAACGAATGGGCTGCACCCCGAATCGCTGATCTCAC…
G41004384	utg4	1890325	1893542	NA	ATGAAGCCTGAGGGATGAGGCTATGGCGCTTGCCGCCTCAAAGATGAACGCCATCGAAGCGAAGGAGAGCGGAGATAGCAAGGCCAAAGGACCAAGGCAACGACAAGAAGCGCAAACCTCGGGCTTCAACAGGCCGACAAGCTCAAGAAGGCTAATACGGGGGACTCGCCTTGACAAGAGCTCATTCAACTTGCAACCAGCTCGACCCCCCAACTCCTCCTCCTCTTTGATCCATGCTATCGAGCACTCGCCATTTCCAAGGAATACATCGAACGCGGCTCAAACCGACCCTCCCTTTCAAGACCCCACCCGCCGAGCTACCAACCTCCTACCTCATGGATTCCCCATCTCACTCGCAGAGGGCCGACGCCTGCTCCATATCGGCCCTCCGCCTACCCC…
G41004385	utg4	1894061	1895947	NA	ATGCACCCTCCATCCCAGCCCCGCCAGGCCAATCGGGCCTCGCTCTCTCCTCAGCATCCCCACATCCTTTCCCGCCCCCCGAGAGCCCCTCTCAACATCCGCAAGCCTTCCAGGGACCAGCCCAATGTCTTCTCTTCTCTCGCCGCCCGCAAGCACCACCATCCCCGCTCGACCACACCTACCCCCCATCCAGACATCGCCAATTCTCATGCCTGGCCCTTCGCCGCGACGAAAACCCGCATTCCCCAAGATTGAACTCAATACCCTCAACTTGGGCTCCGCCTTTTCAGGGATAGGCGCCTCAGCCCCAGGACTCACCACAGCAACCTTTGCGCCTACACATCACCAACGATAGCGAGCCGACGATTCGCCCACCGGACGACACTATCTCGCCGCAGC…
G41004386	utg4	1896627	1898588	0.5	ATGGCCTCAGCTTCTGCCACCGGAAATCCCGCGAGGATCCGCCGACAGAAAGACCTCGATGCGGCTCGGAAAGCTGACTGCCCCTGCGGCACTGGATGAGGAAGGAAAGGCTATCAACCCTCACATTCCTCAACATCGCCCAAGCACCATGACCTCGACACCGGCGCACCCTCCCTCAGCCATCAGCGCATGCCCGAACGACCGCTCGGCGGACAAGCTCGACAACTGACGACCGGCGAAGGCGGGCCCCGCGGCGAAGAAACCGGAAGGGCGCGCGAGAACTGCGGCGCGATGACACACAAGAAACAGGACTGCCTCGAGCGGCCGCGCAAGAAGGGCGCAAATCACCAACAGGGAAATCGCGCCCGATGAGCATCCAGGACGGCGACGGGCTACGAC…
G41004387	utg4	1900721	1906052	NA	ATGCTCAACGGCCACGACGACGACCCCATGGCCGGGCGCCCTCTCTCCCGCCCCCCTCAGCAATAGCGACGACAGCGACAACACCATGCAGCGACTCCGATGGACGACCCGAAATCCCGACGCCGACGCCGACGGCGAACGACGATGACGAGGCTGACGGCATCCCCCAGGCTAGGCGCATCCCTCCTACCACTCCAAGCGCCGGATCATGGCAGGAAGGATGAGGACGACGGTACGAGGACGAACTAGACGACGCAAACGACGACGACGAGGATGCCTCATGCAGATGAGGAATATGGCCCCGAAGAAGAAGGCACCTAAGAAGAAGAAAGCACCATCCAAGCCGAAAGCCATCCCTCGACAACCCGCTCCCGACTCTGATTCCGATTCCGATTATGG…
G41004388	utg4	1907382	1909138	NA	ATGAACTTCCTCGCGCCATCCCTACTCCTCTACCTTTCATTCCTCCTCGATGAGCTTCGGATCGCGCAGGCAATCCACCTCCCCCTGAGGGCACATGGGAGGTTGGGGATGGCGGGCTGGCACGGAGGGCGACTCACGGACTCCGGATTTGACGAACCAGGGAAACATGCAGTACCAGACGAATATCACACTGAATGGCCAGGATCCAGGCTCATCGACACCGGAAGCGAATGGCGAATGACACTGGAAAGACCGGCTCGCACCTACGCGATCGTCCACGAAAGGGCCGATCAAGACCGCTACCCGATCGAGGGTCAAGCGACACAAGTTTAGAACAATAACGCGAACCCTCGGCGCGAGGAGCTGATGAAACTCTACGAGCACGAGACAGCCAGCATT…
G41004389	utg4	1910081	1912638	NA	ATGACGCGCCTCTTGCTTTCTTTTCACTCTTTCTTGGATTCTTTTCTTGCCAATTATTCGCGCGCGCGGCGACTATATCCTTGGAAGGCGCGGAGGAGCTCGGGGGCCACGGCACACGGCGGCGGAGAGGAGGGCGGACTTGCAGAATGGGAGACTTGGAATTACACGAATGACGCTTGGAGGGCGCATCATTAGGACGGGGAGCGCCGACCTGGTGCGGGAGAGCCCTAACCACTGCTACGCCACATAGACCATCCACTACGGAGATACATTTTGGGGAAGGAATACCGCAACGCTTCACTTTGCAGGACGATCCAACCAATCATACCGAGCAAGCTCGACTCATCACATCCCCGCAGGGCCCTTGATCGGCCCCTCTCGTATCCGCACCTCTCAGCC…
G41004390	utg4	1914251	1916428	0.5	ATGGCCAACGCTCCCCACGGTCTTAAGGATCTTATCGCAAGAGACGAGCACCTTCGCGAAACCCTCACGGCCGAGGCTCACACTATTCCTAACATCCCTGACCGAGCCAACTATGCGACCTCGAGCTCATCATGAATGGGCTTTACCTCTTGAGGTTCATGAACGAGGCGGACTACAAGGGGGACTCCCTTCCTGGCCGAAGACCCTCTTCCCCATTCCCATCACTCTCGATATCTCGCGAGGACATCAACCGCCTCTCCATCGCACCCGGCTTGCGCATTGCTCTCCGGGATCCTCGACGACCAGGCTCTCGCTATCATCACCGGACGATTTACCCCTGACCAGGAAGGAGGCCATTCAACTTCGGCGCTGACGACCCCGCACACCCTGCCTGCCTAC…
G41004391	utg4	1922025	1923999	NA	ATTCCCGCATCACCTATACGCTGCTTCGCTCCTCATCGACTCTCCGACCATATGCATTTGGCTCGCAGCAACACTTTCCTCGGGAGCTCTCCCCTCAAGAGCGGGCAGGAACGGCTGGAGAGGGAGCCTGAAGGCCGGCATGCAAGCAATTCCCTACAGCCTATAGAGACCACCGAGACTTCGAAACCATGGAGAAACAGAGACGCTTTACAATGATACACTCTACGACATGCCTCTTTAATCTTCCGGTGATTTATACCGACTCCTTTGGCAAGATAACGGCTTGCATGAACCGGGAGGCATCACTACAAGATGAGAGCGAGATACCCGAGAGGGCGCGCCGCGGAGCTCAAAAATCGAGATGCCAGAAAGCGACCAGAGGACAGCCCTCCCTGGGCT…
G41004392	utg4	1924388	1929075	0.5	ATGGCCCTCTCCGCTGCTGACCTCCAGAGGAGGCACGAACTGGAAGGCCCCAGACCCGTTCCCCAGCCTTCGAAGATACCCCCGAAACTCCGCACGGCCACCCAACGGCAACCGACACCGACGCAAGAGGCTCCCCTCTCGCGCCCGCTGCCCAGGCCGGCAACAAGCCTCCCCTCCGCCTGGGCCGCGAACGCAGGCCCGCGCATCAAGCCTGCGGCCCAAGCAGCCGCCTCGGACACTTGATCTCCCATCGAACCCCACCGCCGGCAAGGATGGCAAGCCCACCGCTCGGCGAGATCATCAAGCAGACAGGCACAGCACAAGCAGGCTCGACGCCGACCCAGAACCCGCCAGACGACTCTTCCTCAAGGCGGACTCGAAGAAGGAGCTGGACAAGGC…
G41004393	utg4	1930901	1933827	NA	ATGGATAAAACAAACGCCTCGCGGCCTTCTTCGACAATGACGACGAAGAAACCTCGTTCCCACAAAAGGAAAGACGATCACAAGAAGAACCTACACGCAGGGCACTCTGCGCAACCAAGCGCGAAAAGGAAAAGGAGGCTGCGGAGGCAAAGCGCAAGGAGGAGGAAGAGAACGCGGCGAAGGCATGCGGATTTTGGACGCTCCAGGGAGAGGGCAGACAGGAAGAAGAGCGCCGACATTCGAAGGCAGGACATGATACCGGCGACATGCGCCCGCCGAAGCCCAAGGCGGGACCTCGCCTTTGAGGAGCCATCCATGCGGCCACCCTCTCCCCCTCTTGCGCCTCCGAAGCCGAAAGGGAAGCGGGCCATGGATTCTTTCTTAGAAGAGATCAAGAAG…
G41004394	utg4	1934933	1937726	NA	ATCGAGCGACTCGCCCCAGACCGGCCCTATCGAACGCCGACGACCTCACAGCCCCCTGCTCGAAGCTGAGCCTGCAGGACATCACGGACGAGGCGAAGGCGGAGGCGGCGACGCTCAAGGCGGAGGCCAATAAGGCTTACATCGCACGACTTCAACAAGGCGGCGGAGCTACACGCGCTATCGAGAAGAACCCTGGATGCTACGCTTTGGTGCAATCGGGCACACGAGGCAAGCTCGAGGAACATGGCTACGGACTTCACGATGCTGGCATGGCCATTGAGCTCGATCCAAAATACGCCAAGGCATATTATCGGCATCTGCCCTTTTATTTGGCTTTCCGCCTGATTCACTTCAGGCGAGCAACCTTATCTACAAACTGAGATACAAGCAGGCGATTGC…
G41004395	utg4	1938429	1939777	0.5	ATGAAGCTCCGCTCCTTTCCTTCTTCTCGCCGCCGCCATCGGCCCCAGGCTTCCGGCCATGACGGCCTCCCGCGCATGGGGGCCCGGCATCACAACTGCCCCACGACAAATGACGACCATGCCAAGCGCCAGCTCTGGCCGCTGCAAGACCCGCTCCACCAGCACTGCGACTTCAACCAAGGCGACTTCAACCAAGAAGAACGCGCCTACCGGATTGACCACTGGCTCCAATGGCTCGAGAACAACGACAGCGGAAACAAGGGCAACTCGAACAACAATAATGGAAGCGAGAGCAACCCGGACAGCGGAAATAACGCGAGCACCTCCCAACCTTGCTGTTGATTCATCACCGACTGCTTGCGAACTCCGGCTACCAAGGAACTCACGGCCACACACGGC…
G41004396	utg4	1940572	1942138	NA	ATGCCGGCGCTTACTTCAATCCGCAAGAGCGAAGGCAAGCTAGAGATCCAACCAGCTCCTTCTGCCACATACTACCGATCCTTGAGATCAACCATCGATGACGCATTCGATGCTATCAAACGCTTTTTTCATCTTGCAGATCCGCGGCACCGGCTATCGCATCTCTGGCTTCTAGCTTGCTGACTACCTTACCCATGCGCTGGATCACCCGCCTGAATGGCTCGGGACCACGGATGCCTTCAAGCAGCATCTCGAGACCATCCTCGCGCACCTTCACCGCCCCCCACCGCGGAATCTTGGCGCTGCCACCCCGACTTTCCAAGAAACTACAAACTAATCGATGCTGGCAAAGATCCAAACGATCGCACAGGATGATCGCAGAGGCAAAGGAGATCGATG…
G41004397	utg4	1944028	1946330	NA	ATGAGCTACAACCGCATTCCCCTCGATGATTTCAAAGACCCATTCTCCGCAACCACTGAACTCTCCAGCTGCGCTCGGGGGCCAGCGCCTCGCGGACGATCTTCGCAGAGGCCTTCCATCTGCTCCTGCGAACCCGCTCCGAGCTTGAAGGCAATTCGGCCCGAAGGGCGCCCTCTTCAGGATGGGAATCTAGAAGACACAATCCCAACTACGACTGATCCAAGCTGGGGACAACGGGCTCAATCAGGCTTTGATATTGATACCAGCCATTTCAATGGAAATGAGGCACCAGAAGCCGTGACTCTTTACTCCCCGGATGACACAGCACCTGAGCTCAATGATCCTGGGGGAGGATACTGCCCAAGGAATCTCGGACCGATCCAGACATCTTTTTGGCGC…
G41004398	utg4	1957614	1958918	NA	ATCACTTTCCCAAACCCTCCCTCAGAGATGGGAGCGAGATGCCCCAAATAGGCATGGGCACCTGGAAGCACTGCGGCACCAAGGCGGCCGACGCTACGCTGGGCTGCAGAACGGCTACCCTGATCGACGGCATGCGATTATGGAAATGAAAAGGAATGGGGATGGGCTGCGGCGGGCCATCGACAAAGGGATCCGAAAGGGCCGACCTGGCATCGAAGTTGGAACACTCCACAGCAAGGAGCACCGCAGAGGCCCAAGCGCTCTCTCGGACTGGGGACTTACTTCGACTTACTATCCACTTCCCGATTTCCTTGGCATATGCCGCCCGAGAAGCGCTACCCTCCCGGCTGACTTCGACGGAAAGGGCGAAGAAGCACGACTCCTCCGCTTCGCGAGACC…
G41004399	utg4	1959539	1962922	0.5	ATCTCTACCTCTACTGAAACGGCGCGGAATGCCATCTAATCCTCTGCAGGGCCTCTCCAAGCTTCGATCAAGACCGAGGCATCCAGCAAGACCATCGGGGCGGGCAGGGCAGTCTTCGAGAGAGACATTCCGCAGCCAATACTCCGCCGCACCCGGAGAACCAAGACGCGGCAAGATTCTTTGCAGCAGCTCCCTCCCCCCCCCGCTTTGCAAGCACCCTCCGCATTCGATCTCTCCTTTGCACCAACCTCCCTGCATCCCATTCACCGCGCCCATGCCCAATCACCCACACTCCCCCCCTCTCCAGGCAGCCGGCCCCATGGGCAGCCGACTTTCTCCAGCAATCCGGGCCCCTCCGCCTCCTCTGGCTGGCAAAACCAACGCCAGGGGACGCCGATC…
G41004400	utg4	1963272	1964446	NA	ATCCCCTTTCGCCACCATGAACGACCTCCCCGCGGAACTTCACGATTCGCCTTGACCTCCTAATCGGCGATGCGAAGACATTGAAGGCTTTGACATGCAAGCTTTGGCTCCCGCGAGCACAACAACCTCCATCTTCGAGTCAACCAGAAGAACATCAGCTTGATTCACGCGACACTTTGCGCTCAACCACAGCTCGCCACAGATTCGAGAGCTGACGCTGAACAGCATTAACGGGACACCCAAGCCCCCAAGAGATCTGCATTTGCCGGCTCTCCCGGCTGCGACTCGGACATGGACTTATCCAATTCATGGAACCACAGATCTACAGCCACCATCCCTGAAGGATCACTGCGAGCCTGCCATGCCGATGAACCCACGACTCCTCGCCCATTGGAGGAT…
G41004401	utg4	1964893	1965120	NA	ATGATTCGCAGGCCTCCAACGATGATTCCCATGACGGACATGGACCCAGCAACCGACCACATCATGCGCAAGAAAATCGCTAAGCTCACTGGAAAGCCACCGGGGACCACGCCTACGCAGGCCAAGGCTCCGGACGCCGGCACAGCCATACCATCACGCGGAGGAGGCAAAGAAGAAGAGGGAAGCTATGACGCGGGAGGAACGGCTCGGGCTACGGA
G41004402	utg4	1966470	1970059	0.5	ATGACTCCCCTCCCTCCCGGCACACACCACCCCTCCTTGCCCTCCTCTTCATCAAACTCTGAGAACACCACCCCCCCCCTCCGCCTCCGCTTCAGATCCCAAGAAAAAGCCCCCCGCCAAACGCAAGCGCACAGCCGACACTGCCAACGATAACGGACTCCGGCGCCCAGCCGAGGACACGCGACGCCGAAGAAGAAAAAGGCTAACCGCGCCTGCTTCCACTGCCAGAAGGCCCACCTCACTTGCGACGACGCACGACCATCAGCGATCAAGCGCGGCATGGCCGATAACTACGGAAGCACCGCAAGAAGGCAAAACCTTCTCGATGAAGAGGAGCTAGGCAAGCCACATGACCCCCTCGCTTGACACCGACCTGCAACTTAGCCTTCGCCCTAGAGT…
G41004403	utg4	1972736	1974454	NA	ATGGCCGACAACAAGAGCGAAGAATTGGACAATACCAATCACAAGAAATGACGAAGCTAGAGATGCAGAGGCTAATCAACATAGGAACGAGGAATCATTCAATGCCCCCGCAGCTCTCATGAGAAAGCTCGGGCCTAGATAGACTACTCACCCCGGCCATACTCATGCATGTCGGCGCTCATCGGCAACTACCCCTGCCAGGCCGCCTTCGACACCGCACGCTTCCACCCTCCGCTCGCCTCATCCATGATGGCCCATCCTCACCAAGCCGCTACGAGGCCCTCCCGGCCCTCCTCCCGACCCGGCACATGCTCATCCAGCCTCCTCTCGCTCCTCCTCAACTGGCCGCGCCCTTCCTCATGCTCGCGCTCGCGGGCCGCGCTCCCCGACCTCCCGACA…
G41004404	utg4	1978955	1980304	NA	ATGGAATCCCTCCTACCTCGGCTCGATGGCCGGCCACAAGGGCTGGCACCGCGATCGCCACCTCCTCCGAAAACCCTGACATGATCCTCACCGCCTCGACAAGACGATCATCCTGGCAGCTCACCCGCGACGAGGACCAACGGACCCGAAGCGCATCCTCCACGGGCACAACCACTTCATCGGACCCATCTCCTCTGACGCATCGCTCTCTCATCCTCGGGACCACACGCTGCGCCTGGGACCTCAACACTGGCAACACCACCCCGCTTTCGGCCACACCTCCGACCCTCTCCCATTCTCTGCCGACAACCCAGATCCTCCGGCTCGCGCGACAGGACAATCAAGCTCTGGAACACCCTTGGCGAGCAAATGACATCAAGGACGACGGCCACACCGAGG…
G41004405	utg4	1983731	1986015	NA	ATGGCCCCATCCACCGGGCTGACTGGCAACGATCTCTCGCGCAAGCAGGGCATACGCCCTCGCGCTGAACCTTCTTCACTTGGGGCTTTGCATATGGCCTCCTCGACCCTCAATTCCCACTTCCAAACGTCGGCATCGACCGAACACAAAGCACCCTCCTGCAACTGGCACTTCGGCGCACCTTCTTCGCGCCTTGCCACTTTTCATGGAGAAGTACGGATACAAGGAGCATCCTGCGACAACTTATCCCCGCCATTCTCAAAGAGCCGACCATCTGCCAGAAAGGAATCCATTTGGCTCAGCTTACTCAATCGGCGCGATCTTCTTCTGGCCCAGCAAGTCGCGAAACGGAGGATTTAGGCTGCACGTTCGATTGTGCGGCCTCTGCTCGCTCGAGTG…
G41004406	utg4	1988621	1989537	NA	ATGACTCGCGGACGCCGAAAGGACATGACCATACCCCCCTCTCGCGCTCTCCTCCAGCAACGCGACTATCGCGCACGCAAGGCACAATACCTGGCAGAGCTCGAGCTCCGCGCAAAGAAAGCAGAGGAGGAGAATCCTCCTCCGCAAAGAGCGACCCTCCAGGCCAAACTCAAGGCCGCAACCTCCACAGACGCACGCCATACGGCCCTGAAGGCCGCCGCCTCCCGACCTCATGCACCACCTCACCATCGCCGCCGCCTCCATCACACGTCCAGCAGCTCGCATTCTACCCGGGCCCCGCGGGCTCGGGGCCCGCGCCGCATGAACCGCACGCCAATTACGCTCGCGACGCCGACACACCCCCTCGCCCCGCGCCGCCGCACGCGCACAAGCTCAGCC…
G41004407	utg4	1996880	1998861	NA	ATGAAGAGCTATTTTCCTAACGAGCTCTATTTCTCTGCCGCCTTTCCACTTCCCTTTCGCTGCCTCCGGCCTCGGGATCCTCGGCTGGGCAACGAATCTCCATGGATTGCATCTCTGGAATATCGACGCGGCCAGCACACTAGAACTGAACAACTATGACGGACCGCCTAACCCCCGCTCCCGACAGACCGCAGGACCGCAGGATGGAAACAAGCGCAACAGCTCCCAGATCTCGCCCCCTACGGGATTCTGCTCTCGGGATGGAGCTTTTTATTGGACGCTCTTCCGATATGCGACAAGGGGATATCGCAAAGTGATACGGAATTCCCTGCCTGCGGCGCTGCGCTCTGACGGCTCGCCCGCTCCCTATTTGCTACCAGCAAGAGCGGGACAATCCTT…
G41004408	utg4	2002093	2003213	NA	ATGCCACTCCTTACATACCCTGCACTTCTGGCTCCTTCCTTCTCTCTACTCTCATCCTCGCCACCGAATGGATCGACTACCCCGACGACGGCACCGCGACCCTCACCCACTACACCCTCCCTGACGGCTACATCGCCGCGGCTGCACAGGCGCGAGCACCCAATACCCAACCGGCTATGAGCCAACGCACGGGAGCAGCACTTCATACGGCCCTTCGGCCTGCTTCAAGATCACTCTCCTCGACTCACACCGGCTCACCGCCTTTCTTCCCCAATATCCAAGAGCCTCAAGCACCGACTTCCAAGGAGGGGCGGTGTCGGCCACCCCGAGCAAGCCTAACCACTGGCCAACATCAACTTTGACCTTGCGGCCCTTGCCATTCCGAACGACTTCTTTCCA…
G41004409	utg4	2004065	2006310	0.5	ATCCCATCGCCCGAAGAATGCCCGGAGAGGACGCCGCACCGTAGATGAGCTACTCGAGGACTCCGGACGGCTCCTTGATTTTGACTACTCGGACGAGGACATAGACTCCCTGCGCAAGCAGATGCCTCCCAGGCCAAGACCCCCCCTCTCCCGCTATCCTTGTCAGATGAATTGGGCGCTACCCCTCCCCCAGAAAAGCACCCTATCCCCGGCTTCCATTCCTCAGCGATATCATAGAACGACCCAACAAGAAGCGCCGCCTCGCGATTACTCTTCCCTAAGCGAAGCGGAAGACGACGACGACGACGATGAAGAAGAGGAGCGACCACTCGCCGCGCGACGCACGCACGGCCGGCAAGAGGAAAAAGGATAACAACGGAAAGCCACTGGCCACAAAGG…
G41004410	utg4	2006631	2008231	NA	ATGATCTTCACGGCTCACTTTGGGCTTCTTGCTCCACCCGCGGCCTTCCTCTGCCCACCCGAGGCTGCCAAGGGCCCCCGCATTAGCCACAAGCTATTTTGACATCAAGCACGGACAAGGACCTTGGCCCCCTCGCTCTACGGCGGCACCCCCCAAGACTGCGGAGAACTTCCGCGCTCTTTCGACTGTAAGAAGGATGGCACGAAGCTTCCCGACAACTTCGTTCAAGGGCTCCAGTCCACCCATCAAGAACTTCATGATCCAGGGCGGACTTCACTCGCGGACGGCACTGGCGGAAACCATCTACGGCGACCGCTTCGCGGACGAGAACTTCAAACTCAAGCACACCCGCCCCGCTTCTCTCCATGGCTAACGCTGGCAAGGACACTAACGGCTCTC…
G41004411	utg4	2008517	2011101	NA	ATGGACGACGGGCTTATTCTTAACTTCGATTGACTACATCGCGCCAGCCAAAAGGACAAGGAAAGAAGGGGACGATGGACGGACAGGCTGAAAGCTAAACGCAGCGAAACGCAAAACACGCACGGAGGCCCCCGCACCGAAGCCGATTCGACCCGCAAAGCGACCCCGCAAGGAACGCGGACGAAGAACATGACCAAGAACACCTGGGACTACCGACAACTATACCTCCTTCAACCCCCCCCACACCAGATCATCTCCTCTCTTCACTTCCAATCCCAAGATAGAACAACCAATCCCGCTCTGCACCCTTTACATGGGAAGCCAAAATGCGCCCCTTGACTCTTCCACATTCACTGGCTCTGCTGGATCCTCTCATACGCCCACCTCTCCTCCAAGATG…
G41004412	utg4	2011344	2013258	NA	ATGGCGCCGCATACACCCAAGGACGAAGGCTCACAGCCGCCACCACCCATCACAAGAGGAGGGGAACACAATCCAGACTCTCGGGGCTGCAAGCTCTACATCCGCCGCCCCGGCCCCGACGGCCAGGAGGAGGAGCGCCTGGCCGAGATCCTATCCATCCGCGACAAGCCCCAATCCCTACGCTGCGCGCCAGGAAGAAGGAGGAGGACGCGCAGCGACCCGAGGACCGCCTCGATCTTTCCACTGGGACCATCAACAAGCGCCTGGACGATTGGCGCGGGGTCCCGCCTCCCTCACCCGCGACCTTGAGGCCCCGCCCCAAGGCCCCGCCGCCGCCCAAGAACTGCCACTCCCAAGAAGCTCCCCGCGAAGAAGAGCCAGCACGCTTCTGAAGAGGGC…
G41004413	utg4	2013567	2018513	NA	ATCTCTCGACTTCCCCCCTCCCCCCCAGCACTCCCTCTACCCGCAGCAAGACCTCGACCACCCCTTCCCCGACATCTCCACCAACCCCCACCAGCATCACCTCCCATCTTCCCCTCAATGGCCACCCTCGACCGCGGCGACCCCATGGACCTCCGATCACGAGCTACGACATCTTCTCTAACTCTGCCCACCCTCTCTCCCGAGCCAGCGCTACCGCGGAAACAGCACCTCCAGCTCTTCCATCCTCCATACGGACTCGCCCGACTCCATATTCTCAGACCCTTCTCCGACTCTTCCTCATCCATAACCCCACCGAACCCACGACTTGATGGGCAACGGATTACCCTCATCTTATAGCAGCGGCAAACCCTCGCCTCTGACGCCCAACGATACCAGGCT…
G41004414	utg4	2031065	2032794	NA	ATGAGGGACACGACCGAACACACCGGCAGCAACACCTCATCGGCCCTCCCAAGCGCATCGGGCCCAAATGGCATTCACCCGACACACCTATCTCCCCGCAAAAGCGACGGCGAACGCCTAGCCCTCCACCTCCTTTCCCTCCTTCGGCTGGCAACCCCTTTACTCCGAAACAGAGACGATTGAACGGCTTCATCAGCACTCCTGAGAGCCTTGCGGCCCGAAATGCCGCCATCGCAGCGGCACTGAAGCCGACGCAAGTCTGAGGCGCGATTGAAGAGCATTGAGGAAGAACTTGCTGCTCGCTCAGGAAACGGATGACCCCCTCAGGAAATCGACGGCTTCCTCAGACCCACTCTTCTCCCAGCGCATCCTCCCGGATGGACCCAAGGATTCCACACT…
G41004415	utg4	2034673	2038893	NA	ATCTGAACCTGAGCTTGCCTACATGACCGGCACGAACGAAGACTTCGATCTCCCCCTGGCACACCCACCATCCACGACTCCCTCTCTTCCTCCGCCCAGGCTGCCCACTGCCGCACAGGCCATCTACTCCCAAGGCCCTCCTCCCCAGGCTGCGAACCGCCTTCCGCCCATTCATCAGCCTCCTTCAGGCTCTTCAAGACAGCCTCGCATTAACCAGCTTCTTGATGAGGATCATCAGCTTGGGGAATCCCTCGCCACTCTGCCGGAAACCTGGCGCGCAGCCTTTCCTTGGGGGCCATCCACCGCATCTTCGAGAGGACGCCCACCACCTGCAAGACGACCTGGAGGGAGCTTCATCGACGGCGATACCAGCCAAAGACAAACTCCCGCATCCTTACC…
G41004416	utg4	2039787	2040926	0.5	ATCGCCGACTCAGCACACCAAGCCTTTCCCTGCAAGAACGCCAACTGATCTTTCGATTTTGACTGCTCTTGCAGATCAGGACTCAGACAGATGGCCTTGAACCTCGCGCCGAAGCTGCGCAAGAAGATGAGGGACCTCCAGAAGGACCCAGGACCGATCTTCCCAAGCAATGACCCTCAAAGATCTGCATGAACTCGGAGGGACCAAGGAACAGATCGAAGAGGCTCTTCATCATGCCTTTCCATCCAGCGATGTCGCGGCCTCGGCACTCAAGTCGAGGGGAAAGACAACCTTTTTCTGCCTCTCGAACGCGAACATCATCTACATCACCACAATTTTAAAAGCGAAAGGCCTTGACGACCTCTTCGACGAGATCCACCAATCCCGCAGAATGGGACG…
G41004417	utg4	2041467	2042713	NA	ATGAAGACCCTCTCCGCTCCACACTCGCCATCGCGGCCACCGCTTCGGCGCACGTTCACGACAACCAATCCTCACTATCTGGCCTGCTATCTTCACCGACCTCAACCGGCTCTGCCACGCCCGACCACACGACTGGCTGGGCACAGAGCACCAGACGATCTCATTCAGCGCCGAATAACTGGAGCTGCGCATCTGGGCGCCGCAACTGCGACTTCAGCACAAACCCGGGCCCCAATTCCTGCTTGGATGGAGGCTGCAACGGGCCTTCTGCGACCCCCATAGCGGCACTGCCCCCCGGCTACCTGCTGATCACCCTCGGCACTAACGGACCCCGACAACTATGACCGCTGCGATGGACAACCTGCCCCTGAGGATCAGCAACAACAAGGGCTGCCATTG…
G41004418	utg4	2044425	2046929	NA	ATGCTTCAGAAACTGCCTCCTGGACCAAGTCTTGGCACGGCGGATCCACTACATCTCCACCCCGCCTATCTGCCTTCCTGGGAACCTCTTGCCCGAAGCCTTGGCGGCCCATCTGCCCACTCTAGCGTATCCTTGCTTACCTTCTCAGCTTCCCGCTATTCCTGCTGGGGTACCGAGCATGGAAGGACATCTCGACCAAGAGGGCTGCCGCTGCACATGGAATGGCACCGATGGCCAATGGGAGGAATTAAGATGAAAGGGCAGAACGTATCCTCGCGATTTCCTTTTCAGGCTTTGAACTGGGAACTCCTTCCCTCGAATTATACTATCTTAAGAGGCTCTTCACCGGAGCCCGAGCACATCAAGGCAATTTTGGCCACCGACTTCACCAGCTTTGAG…
G41004419	utg4	2047285	2049796	NA	ATGCCTTCCCTCCTGCTCCGCTCAGGCCCTACAAAAAGCTCCCTGCTCCTCGAGCTCACCGATTCCTACTTGCAATGGACGAGAAGGCGACAAGGCCCCCTGAATCTCCTATGCTGACGCTGCCCCTCTCACGAAGCAAGGCAGGGGCTGAGCAAACGGCTGAAGATCGGGCTGAAGCAATGAGGCCGGCCACAACTTCACTCACCGCCACAAGCCCGCGCTCGCCGAACGCGACAATCGAGGCCGAGCTCACGAGCATCATCGCCCGCAACCGCGCACCCCCTCCCTCAGCCCCGACGACCGCGGCTCCTACCCCGAAGGCTCGACCAGCTGGGACGCCTGCGCGGCCCCAATGGGAGCGCTGCGGCGACACCTCTGCGGCCGCCACCGCCACCCCCG…
G41004420	utg4	2050966	2052721	NA	ATGCTCTCGGAGAATGATCGCGGAAGAGCCAAAACACAACCCCTTCCAAGCGGCCCTCGCCTATGGCCTCGCCCCTCCCACGGACCAACCAGCCTTTACTAGATTCAAAGGCTCGAGCGGGGAAGGGAACGAGGGAAGACTGCCCCTCGATGGAGGAAAAAAACTGCGACCGGCATGGGGGCAGACCCAGTTACGACTTGACCATCACCTGAACGAAATGGCCCTTTTTCCCCTACTGCTCAGCAGCATCTTGCTAATCGCCATCGGGCTCCGTGAAGACTTTCAACATCGCTGATGCTGACAGCTCCCACAATTCCATCTCAACTCTGCGAACCTGCGATCGATCCCAGCCCAGACGATGACCCTTGACTGGCTGATAGACTACGGCTGCATCCCAAT…
G41004421	utg4	2053174	2055833	NA	ATGACTGCTCCGGAACAGAACTTCTCTGGCTTTAGCAACATGGAAGGATATCAACCTTTCCGAGCGACAGAAAATCCTCGACGCTCAAGGAATTGAAATCGGAGAACCAGAAAGAGAGCAGGGACGGAAGGCTGGCAGACCGGACAAAGGATCAAGAAGATCCCGGATGGGGAGAAGCCGCCTGCGATTAAGACTTGAAAGCCTACCAGACCGAGATTGACAACCTCACGAAGCGCAACAAGACGGCCGAAAATGCCTTTCTAGCTATAAGTCTGGCGGAGGCTCCAGACCCTTACCCTCTCCTGGAGGCTGCTGAGATCTCAGGACCAAACATAAGGCGGCGGAGGCACGCGAGCTAGAGGCCGAACTGCAACACTCGCGAAGAGAATGCCGAACTAC…
G41004422	utg4	2056182	2057402	NA	ATGAATTGCTAGGCACCGCTGGGAGCGCACTCCGCTTCAGGACACGCCACCGCTGCTTACCCCCCCGGCCTCTCTCGAAACTCTCCAGAGGGCCAGGGCTCCTCCTCCCAAACTAAAACCTGACTCCCACTTTCTATACCGGCCGCGCCAACTACTACGACCAGCTCCTCGCACTCGAGAATGCTACAAAGCACACCCGCTCGGCCCTCCAGGAGCTCCAGCTACTCCCTCTCCCCCGTTGCGCGAGAAAACCTCCCCCCTCTCTATGGGAAGAACAAGCGACCTCGGAGAGCTTATGACTGCCAAGCTCACCACCGCTACCGCCGATTCCTTACCCAGCTCAACCAGCTGAACGACTATAGACGGCTTGCGGATGGCTGGACACCGAGCTGGCGGAGC…
G41004423	utg4	2058145	2061405	NA	ATGGAATCCAAGAAGAGGCCTCATGCTGACGATGGAGAGCACTCACGAGCGAAGAAACGGGCGATCGGACGACCGGGCCTCGCCAACACCCTAACGGAACGCGCATCCCATAGACGAGCCAAAGGATGGCGACAACATTGATTTCGAAAGGAGGCCATTTTCAGACGCATGAAGCACTATTCACGCGAGGCGGAGAGGACAGGCACGACGCAGAGCTGGAGCGACGTCAGCACCTCAAGCGGGACTGGCTGCCTTGGAGGCTGGACCCAGGAGCGGCAACGGCATGCGCATTCATGACCCTACCCCACCTTCCTCCAGAAGCGGAGCCGGAGTATCAATACTGCAAGACAAGATGAACTCTACCATGGAAATTTCGAGAATTCTGCGCTGAAGCCAGAG…
G41004424	utg4	2062502	2064551	NA	ATCGCAACCCCTCTCCCTTCTTATTGCTCCACCCGCTGATCTTCACTCTCGCTCTTCGACCGAACCAAACGCGGATTCCCGCTACCTGGACCAAAACCTCTGCCATTCTTCGGCAATCTCTTCCACATTCCGAGAGAGCTTACTTGGATGCTATCGAGACTGCTGCAATGGGGACCTCATCGGGCTGGACCTCCCCGGCAACCAAACCCTCCTTATCGAACTCCCGAGGCGGCAGGATGCTCGACAAGCGCGCCGCCACTTACTCGGATCGCCCCAACCCTGCTGACCTGATAGGATGGAGCTGGAACACAACCCTTCTACCCTATGGCGAAGAACGGAGGCGAACGCGGCGGGCATCGGCAGCACTTCACCCCTAAAGCCATGCCCAAGCATCACCCT…
G41004425	utg4	2064997	2066861	NA	ATGAGACGATATCTCCCTCCCCTCTCCGCCTCCTATCGACATGAACATGGACGATCCCGAACTGATCGCCCTCGCCAGCGACATCGGCGCCCGCGGCCCGCGACAAGATTCGCCGAAACCCTCTCGCTTTCGGCCAGACCGGCTGAGGTCTATCTCAAACGGATGGACCCTGCCACCAACGAAGCCACCGAGCTTCCACCTCAGCATGGATACCGCCGCGCTCTTGATCAACACCATGGGAAAGATCTGCAAGGAGCCGGCAGGCCGGAGGGCGCCTCATTCAACTGTGACGGCCGACTCAACATCGCTCGGACGCTCTCTCTCCTTGATAATCCTAAACCAGAAACCTCGAGGACCTCTTTACCAGGACCTCTCGCTGCTGCTGCTCCCGAAAGAGCA…
G41004426	utg4	2069869	2070897	NA	ATGGCCTCTGATTGGGAAAAATACGGTTGCCCCGTGCTCGACCCCGAACCTTTTCAAGGACCATCCAACCGCTTCGGGCCCTAACCCCAAGCAGGACCTCTTCACCCGAGGACTTCCCGCTGCCCCACCCCTCTCCCAGGAGTCGCGCTCGCGCAGAAAGAGCTGGATGAACAGACTCAATCACAAACCCTTCCTATGGCCGCATTGGAAAACCCACTTCCCGGAGGAATCAACGAGAACGCGACTGCGGGAAACACGCGCTTTCTTGCCTCCTGCACGATATCGGCACGGCGGAGAATCCTCGCAACGACGCACATGTCTCGATCAAGGGCGCGATTTGCGCGCGACCTCATTCTCGGACTGGGAGGCCCCGAACCCGAGGCGGATAGCGACGCTATC…
G41004427	utg4	2071653	2072145	NA	ATGACCTCGTCCCTCGCGCGACACTTAACACTCCCTCTGCACGCACTCTTGAAAACTATCATCTGCAAGCACATACCATTCATTCCTCATGACTATCAGCTCGACGGGCAGCCGGCTGCTTGACGGCACTGATCTTCGCGTCTCGCTACTGGCTGGGAAGACCGGCTTCTACTTTCTACATTCTCGCTTCTGGAGCTTTCTGAATCCATCGCTCTCAGCCCCCATACAAGCCTTCCCAAGGACCCTTGCATTGATTTTATCCGACCAATGGACTGGAGGAGGAGCAGGCCCTGATTTGAGAAGGCCGGCGAACGCTCTTCATCAATGCTGGGAGCGGAGCGGGCGAGGAGGGATGGGATACGCAGGACCCAATAGATTTTCTTGA
G41004428	utg4	2074935	2076172	NA	ATGCAACTCATCGCAAACACTGGCTTTCTTGCAATATATTCCATGGGCAGACGCTGTTCACTTTGCCTTCTCACTAAGCTTCAACGACACCTATGCCCGGGCCTTATCTAGCTTTCTCCGCTCTACGCGCATTCGCCTTGCGAACCACCACAACTGGCCCATAGCAGCCCTGCTTTATGCTATCATCTCGATTGACCAACTTCACCAGTTTATTGGATTTCCTTCCTGCGAACCCATCGGGGATACTGCATCCTATGAGTCACCCTCCTCTACATTGAAATCTTGCCGCTCGGGCGCCTCATTGCCGCTGACTTCATCCCTCTGCGACTTGGCGAGCCACATCCTATAAATTCCCCCGACTCTCGCAATAGCATCCGGAAGGAACCAAGAAGGATACAT…
G41004429	utg4	2076372	2076847	NA	ATGCCCCACCGACCTATGCAACGGCCACGCGCGAAGGAACTGCTCACCAAGATTAAGGGGACCGAGAAGTGCGCGGATGGCCGCGCGCGCCGGGGAGCACGAACTGAGCGCCCTCGAGCTGCTGATGGCGATCATCGCCGGATTGGAAGAACGAATGGCGCAATCCGAAAGGGCATGCGTCGACAAGCGGACGAGCTACCTCGCTGGCGAGGAAGCGGGGAAGAGGAGGGCGAGCCCGGTCAATCAAGCGCGCTCTGAAAGACCTGATCATGAGGACTTTCGCGAAGAATATGGAAGGGCGCGGCCTTTCCTTTTTGAGCGGTCTCATGCACTACCAGACCTGGATAGCAAGAATAG
G41004430	utg4	2077633	2078379	NA	ATGATCTGACCCAACTCCCTCATATCCTACCATGGCCAACCACGACGACTCGGAGGCGCAGCAGCCCCCTTCACGATTGCGGAACGGCGCCCAATATCTCGGGCCCTCATCCCAGAAGCAAGCACCTGCCAAGGATGAAGCCCCACTTCCTACCCGGCGCGGGCTACCCCGCAGCAGGGCCCTCACCTCGACACGCCGGCGGACATCCCGCGACGGACAACTACGGACCCGAGGACGGGCGAGCGCCGCCTCCCTTCTCCCCCCAGACCACCCGCAGATGATCTGCCTACAACAGGGCGGGCACTACCACCTCCAATCGGCCTCCTCGGCATCATCGCTGCTATTCTGTCCCGCTGGGAATCGGGCTCTGCCTGCTCGACCGAAAGCTACTGCAACCGC…
G41004431	utg4	2078957	2080912	NA	ATGGCAAGCGCGGGACCCTTCCAACCCCGACATCGCAGCAGGATCCCTAATGCTGATGGAATGACATCTAGAGACTACTATGCGGACTCACGCGCACTTCGGCATTCATGAAGAGATTGAAAGACACCCCGCACGGGCTCACCAACGCGATCATCCAGAACCCCCATCTCTTCAAGGACAAGCCCTCGACCGGCTGCGACCGGCATTCTGAGCATGTTCGCCGCCAAGGCCGGCGCGAAACACCCGGCCGACATCGAACATCATCGACCAAGCCCAAAATTCGAGGCCAACGGCTTCAAAGACAGGATCACCCTTGAAAGGGAAGCTCGAGGAGCCAGCTTCCCTTCGACCATTGACATCATCATCTCCGAATGGATGGGCTATTTCCTCCTACGACCA…
G41004432	utg4	2082225	2084668	0.5	ATGACCCAAGACTCACCCTACACTCGACCGACTCCCGGCGGAGATCCTTCTCGAGCGCAAGCTACCTCTCCCCACGCACCGACCCTCCAGCTCAGCCAACATCGACGCTCTACGCGAAGCTCCCGCGCTCTATGCCGACCGAGCTCCATGGGGGAGCAGCGAGCGCACGCTCGGCATGCTCCAGCGCTGCCCGGAGAGCGCGACACACCCTGCGCCTCGCGCTTCCCCGAGGACGAGCCTGCACGCCCACGCGACCACCTGAGGGCGGGATAACGCCGGCATCCTCGCGCCCATGAAGGCTGCGCGCCATCTGGACGCGCTGGCGCGCTTCGAGGGACGGGGAGGATATGCTGCCGGATGACAGGATGGGGAGCTTCTCCAAGCCACATGCGCGCTGGC…
G41004433	utg4	2085256	2087129	NA	ATGCTGCATGGAGGGGTCATCAACTTAACGCAACCGGGCTGATTCCGGGGAGCAGCAGCAGCATAAAACTCACAGCGACCGCACAATTTACTCCGAGCCTCTTGCAACCCTCTCCACTTCAACCAAGCACCTCGCCCCACCATGCGCTGGATCCAGCTCGCGTCTTCCCTCACCTGCTCTGAGCCTCTTCGCTCTTAAGGCGGGAGCGGCTGAGCACGAACCCTTCGCCGAAAGGAATGGCTCGCTCCACCGACGAGAAAGCTGCTTGGATTGCCGCCCAACTGCCTGGCCGCTTCCCCACAACCCCAACCTTACGCCTACCCGACAGGACGCTCCAACATCCCGGCCCAACGACGGAGCTACTGGGACGATCTTATACCCACATGGACCTGAACATTA…
G41004434	utg4	2088442	2092401	NA	ATTTCACTTCAGACGCAGCGACGCCCCTCCCGATCAGCCCGAAAAACCTACTGCACGACCCAGAACTCTCTCCACAAACCCCCCACATCCTCCACCGCATCCTCGGCCAACGCCCCCCTCCTTCCTCGACGCTCCTCTCGCCCCGCTTCACCCCCAACGCCCCCCTCGCTGCTGACGATCCGATCCTCATCATCTTCTCCTAGTACACCTGACGACAACTCTCAGGAAACCGACCCTGCACGCTTTGGCATTGGCAGGCCTATCCCCACACGACTGCAGATAGCCTTAACGGCAACCCCGCCTCTTCTTCCAGACAGATCCATCCCGAACCAAGCCCAAAAGCTCCACCCTCTCGACCCCCTCTCCTGCAACCTGCGCCCCCTCCCTCGGCGACCGAAT…
G41004435	utg4	2094785	2096614	NA	ATCGACGGGCCACCAACACCACCCCAGTGAAAGACCTCGAAGCACGCTCACCTACCAATGAGAAGGATAAGAAACAAGCTTCTACCTTTCATCGAAGATCCTGGACCCCCGATTTTCTGCGCGGGACAGCGAGGCTGAGCAAAGGCTCCAGACGGATTGACTTGAGGATGATCACTCGACGGCAATACATGCTCTGCTTCATTGACAGATTCAACATCGGCAACGCCAAAATCCTAAACAGCGATAGCGGAGACTCATTGGAACACCCTGCGGCTTACAGAAACCCAATCTCATCGCGCTCATGTCTTCTGCCTACACCATTCGAGACCATCCAACTACCTCCTGAAGAAATACAAACCCAGCCTGTTGCCTTCCTTATGCTCGGGGCGCGTACCATGC…
G41004436	utg4	2097261	2100439	NA	ATCTGAAGAGAAAGCGCACTGAGCCCGCGCCCACAGATTCAGAAGCCGATTACTCCGAGTTCGCTTGTCAGAGGACGAAATCGACATATCTTCTGCTCTTACTGGAAAACCCAAGGCGCCAAAATCCAAGACTGGAGTGAGGATGATGAAGACTTGCAAGACTTCATTCGCGACTATTGCCAAGCGAGATCAAGGAGGGCACAGAACTTGAAAAAGACCAAGGGGAGGACCAAGATCCAAAGGCGAATGGGAGGAAGCTTCCAAAGCATGGCTATATCCATGGCTCCTGCGCTCTGACGCTGCAAGGTCCGCATACCTACTCCCATACAGCCTCTCCATATCAGCCTTACTCACTAACCCACCACGCGACCTCCGGAATGGCTCGGACTGTCAGGGAAC…
G41004437	utg4	2100526	2102300	NA	ATGCGGCTTGCGCATGGACACGATTGCCGACCTTCATGCCGCGCAACGCAGGCGGCGATCAAGGGACTTACACCCCAACAGTGAAGCCTTAGGAGAACTTGATCCTAAACAACACACCATCTCAATCTCAGACCTGATTGAAACTCAAACAGGCCGGGCACACAAATTCCAAGGATGGAATCACAACCTCCTTACCGATAGCGGAGGCTTCCAATTACTCATTGAGCAATCACCAAGATTACAGAGGAAGGCGCTCTTTTCGCTAGCCCATTCGACGGAACCAACCATGCTGACTCCAGAAGAGAATCTCAATACAGCATGCAATTGGAGCCGATATCATCATGCAACTGGATGACACCACTGACATGGACCTCGAAGAAGAGGCCATGGAGAACGTCG…
G41004438	utg4	2102643	2104633	NA	ATGCCACTCCACCCTCGCGCTCTACATAAACTCAACTCTCGCCAACGCGACCTGGCGCCCACTCCGCAGACAGCCGCGTTCCACATGCAAACCGGAGCTGGAGGATCTGAGGGCTCGCGGACTTATGGCAGACATCACTAGACCGGAACAGCTAGCAGCAGAGCTACAGAAGCAGCCACAGACCCTATCTGGGAAGACCCGACAGCGCGCTCGCTACATCGGCCACCTTCCCCCTCCTTTCGCTCCTCCACTTCCAGCTCCGGGCATCAAATAATTCCACTGATAGGGAGCAACTGGGCTCATCGGCGACCCTTCTGGGCTCAACGGAGCGGCCTGTCCGCACGCGAGACGATCGAGCACAATCACCCAGCTCACCGCGGGGATCAACCAATTCTTTGA…
G41004439	utg4	2105009	2108258	0.105057	ATGGCTCGCCTCGCGCGGGCTCTGCTTCCTTGGCAGCGCGCCTCGCCTTGCTCGCAACCGCCGACGCATTCTACCTCCCGGGAGCCGCGCCGCATGACTACCACGGGAGAGAAGCGCGCTCCTCGAACGCCCTTACGCCCATGATTGCAGGATGACAACGCAAAGCTTAAATCCCTGATAAACTATGACTACTATAACCCTGCTTTCCATTTCTCAACCCGAGGGAGCCCAAGAAGGAGCCAGCCATTAGGCCACACTCTTCGGAGATCATATTCAATTCCCCATACGACATCAAGATTGCAAGACAATACAACATGCAAGCCTACCGAAACCTCCCCCACAAGACGCCAATCTTTAACGAACGCATACGGGAAGATTACGCCATCAACTGGCTGATTG…
G41004440	utg4	2108970	2110161	NA	ATGGACTGCCTTCCGGAAGAGCTCATCTCACATCTTCGACTTCCTCCACGCCGGGGCCACACTCTCCTCCGCGATGCTCCAATCAGCGGATATACGGCGCGCAACCTCCATCACAACCCCTCTTTTGGGCCCGGGCTCACCATCAACCCGACCGCTCTCCTTCATGAAACCTCCCTCTTCCCTCTCTACCGCGCACCTCCCATCATCTTACTCTTTCCGGCTTCGCTTCCCTTGATATCCAAGAACTCATCCTCGACATCCTCGGCCGCACGCACAACCTCCGCTCCCTCAACATGCACTCCCTTCACCTTCCAAGGCGGCATGCGATTCCCCCAAGACATAATCTCCTCCCCCTCCTTCCTCCCCAACCTCCGCGCTCAATACATCCTCCGCCGCTTT…
G41004441	utg4	2112770	2113849	NA	ATGGACGGCCCGGCGACCGCAACATCAGGACATTTTTACAACCAAGCCCGAAATTCTGGCGACCAAACGAGGCGACCTTCTTCCGGACTTTACTCCCCCGCAGAACAACGATCGACACCGACGACATCGACGCTAGGACAAGCCTCGAACTCTTCCATAATCATGGCCGATATGCTTCATCTCGCAACCGAGACAAGACTCCCCATATCATCTTCGCAAACCATTCTCCTCCAGCCTCATCTACGAAGCGACATGATGATCCTTATTCAAGAGCGACGACCGGCCACTTTAAACCATCTACGAGCGCCCGCCTATATACTACGACGACGGTCAACCTTCAGAGCGCATTTTGGGGACTTCAGCAATCTACCGGGCGGCGACCAGCCTGCTTGGACATCC…
G41004442	utg4	2114947	2117973	NA	ATGACCTTCTCATGGCACACCGACCTCGTTCAACGCCTACCACGCACCAAGGGGGGACAGCCGGACGAAACTCCCCAAACTGGCCAGAGCGCGGCGAAGATCGGACGCCAAGCAACGATCCCACCACACTCCCCGCGCCCTTCCCCCACCCCGGCAAGGCGGAACAGCACAGATCATCTAAAGCACCCATCTCCGGAGCTCGAACCTCCCATGCCTCTTCATCTGCCTACACATTATTCCTCTGGCTCCGCGCTTCCCCACCTCCTGCTACTTCAGACAGCTCCTTTTGCCACCCCCTCCAACTCGCGCGCGCCTCGCACCCCGACTCCATCACCACCATTTGGACAAATCCTTACACGAAGATGAAGCAGACACGGCTAATCCTTTGCGCCAGGCGAT…
G41004443	utg4	2118502	2119874	0.5	ATGAGCTGGACAGGATTCAAGAAGGTTTTCGCGCGCAGGCACTTCGCTCTTGCAGAAGACCGGCCAGATCGAGCGCACCCGACCGGGATCGCGGATGAGGAGGCCAAACAAACTATTCGAGAAGGAATCAGGCTTTGCAGAAGGCGGGCAAGGGACTCGGACGCGATGAAGGCCATGACCGCAACACAGGGCCCTAGCAGATACCATCGACCTTCTACGGCGCCGCGGACAAGGCCTCGGAAGGGGCGATGGCTGCACATGCACAAACGCTCGACGATTTGGATACCGGCATCGCGCGAACTCGAAACGCCACCGCACAACAGATGGAGCCCCTCGAAGATGAACGCAATATTCCCCCGAACGAGCACATCGGCAAGCGAGCGCACAAGCTCCTAGACT…
G41004444	utg4	2121026	2122009	NA	ATGACCAACGAAGAGGCACGCTGGAACCGCCTCCGAGGGCATCTCTTCCACGACCATTTCAAGCACGAATTCAACGCGCTATGAGCTCGCAGACGGCTCTCACGAGGAGAGGGATCCCTACCGATATCTCCGGCTCGCATCGCAGCTCTCGAAAAGCCTGACGGCATCACACCATCGAGGAACGCCATATCTTCCCGATCCTCGCCAAGCGCATGGAAGATTTCCAGGATAACGAACCACTTAAACGCACGAAGCCATTCACCATGGGAGGAGCTCACGAAGCTCTCGGAAGGATCGATGAGCCCGCTACCTACAATCCCGAGGAGATGCGCGCATCTCGACATGGCGGGAAGCTTCACACTTGGATCAAGAGGAAGGACCTCTCCGGAGAAAACATGA…
G41004445	utg4	2122835	2123212	NA	ATGCACCGCGCGGCCATCACATCACCTGCCCTCCCGCGGAACCTTAAACTCGCGAAACATTCTGAGGACAATCCTCCGGGCTCGCTCCCGGCCAGCGCCGCCGCCCCTCCCTAGAGAGCAGCAGCGCGATCGAGGAACTCGCGCGCAGCACAGGCCCCTCTCTCAGCGAAGGCCGACACCTCAAGGAGATGGACATGACTATGCATCCCGACGCTCGCGCACCTATCCAAGCGGAATTCGAGGGCAACACGAACCCTAACAGGGGAGCAGGGCGGGCCAAAGCGCGAGCCTCAGGCGCTGGGCCGAGGATGGGAGATTGGAGCTTCAAGGGCAGGTTCCGATTTCTGA
G41004446	utg4	2124693	2129032	NA	ATGGGCGAATAAGAACTTCACAAATCCCTCTCCACCGCCCGCTCTCCGCCCCGCCTCCAACTCCCGCCCCCCCCCCGCCCACCATCCCCACGCCCCCCCGCCCACAGCGCCCATGCACCCATCCGGCCCCTCCGGCTGGACTCCGGGACAGCCTACTGCGTATCGACCTCGGCGAAGAATTCGCCCCTGATCCCAAACGCTTCCACGGCCGCCTTGCATCTCGGCCGCCTACTACGCCATCGACTCTTCCGCTGAAGGAAATGGCTCCAAGAAGCGAAAGAGAACGCTTGATTTCTCGCAAGAGAAAGGCCAGATGACGCCAAAAATGCCCGACAACATATGCAGCAATTGCATAACCAACGCCAGGACATGCACCTATCTGGAAGGATCAAAGCCCCG…
G41004447	utg4	2130331	2131275	NA	ATGACCCCGCCACTCCTTCTCCGTTACCCGGAGCTCATCCGAGACATCTTCGAGCATGCTTCTCACTCCGACCGCGACTGCGCGCAACCTCGCCCTCATCCTCCGCGACGACGCTGGACGGACCCCATCCTATACCGCACCTATCCTATCCTCTGCGCGCTCCATCCGCCTTCAGGCGCTATCTCCAACAAGCCCACGGACTTTTCGCCCGCCCGCAACCTCGGCATTTTCACCCTCGGACCCTCAAAGCATACACCGGATTCTTCGCGCGCAGGCGCGCAGAACCGCTTGGCTTCTCGCTCCCCGCATACCAACACGCAGGGCAACTCGGCTCTGCAGGGGCTGACACGGCCCCGCGAGCAGCACCTCCTCGGCTGCCTGCCGACGGGGGACGCCGCT…
G41004448	utg4	2132139	2134028	NA	ATCGAGCATTGCGGGCCTGAGCACGCACCCTCTCCTCCTTCCCTACGCACCCGAGGCAGCCCCCAGCGATCTCTACGAAGCTCCGCCGCATACAGGATGCTCCCGACAGCGCGATCCCCCAGCATCAGCATTGGCACCCCCCCCCGCTACCCCCCCTGACGACCGCACCGACGACCGCACCCCCGACGCCGATTACGCTCGAGCTCGCAGGCGACGGACACGAGCCTACAGGACCCCACGGGGAATAGCCGCTTCATCCTTGCAGAATGGGACGGGGCCTGGCCCCTCCTGCGCGGACTTCAAGGGCTAGGCGCGACCTGGACGCCATCAACGCGAGGACGACCGCACTGAGCAGAGGGCACAAACGGGGCGGACGAAGAGGCACATGCCAAACTGCAG…
G41004449	utg4	2134337	2136938	0.5	ATGGCCCGCCATTCCTGCGGATTCCATCTAACGCACGGAAGGGCCGGAGCTCCTCTCCTCGCTACCACCCTCAAAGCGACACCCTGAGCCGGCGGCTGGCCGTCCTTACACAACTTCCACACCTCTACCCCTGCGCGATCAAGCCCCGCGCCCATCCTTATCATTCGCGGCTCAGACGCCAGCTCGCCGACCCGAGGCAGCTCAACATTTCCAATCGCCACCCCGATGCCCCACCCCTCCAAGCACTCCTGATCCTGGAGCAAGAGGCGGAGGGAAGCGCAAGATGCCGATTACTTGGCCATGGCGAAGACATTCTTGGAGGCGAAGGAATTCCTCAGGTATTCACTGGCTGCAACCATCGAAGCTCAAAGGCCGCCTTCCTTCGCATCTATACAACTT…
G41004450	utg4	2137323	2138454	NA	ATGCAGACTATACGGCACCGCGGGCTCCATATTGCTCAAATGGACATCCTTGGCTTTCCCACTCTCATCATTTCTGATAACTGCCGACTTTCATACCTCTACGCCTCACCGCGACCGGACGCCAAGCCCTCCGGGCGCCGCGGAGACTCCGAACTAGCTTCGCTCTTCCTCGTCAGGCGCATACCAGCGAGGCTCTCAGCCTCCTCTCAGCGCTCGATTTCAACCGCTACCCCACGGATTTACATTATTAGCGAAGGCGATACATTGAGCATGCAGAAGGCCAAGCCTCGACGACTAAAACCGCCGATGCCCCTCAAACCACCATCCCACGCAACAAAGCACGCCCTACACATTCGATCATACCCCGGGCCCGGCCCACCACCCTCCTCACCACGCCAT…
G41004451	utg4	2138730	2139654	NA	ATGGCTTCCCACTTGGCAAACATCTTCGACTGAGCAGGATCCAACTGCTCTCTACTACAAAATTGGCGCATGCCGCCACGGCGATCTGCTCCCGCAAGCACATCAAGCCTGCCTTTTCACAGACCATCCTCCTCCCTAACCTACCACAACCCCGCGCACGACCCAATGCACCAAGACCGAGAAGGAGCTGCAGGAAGTTTGACGCGACGAGGATCTCTACTGAGCTGGCGAATTGGCCACCTCTTGGAGCTTCACCTGGGGGCGGAAGATGCGACAATGGGACCACCTGATTGGGAACACGCGCTACGAGGGAGACCGAGGCGCAAGCGGCCTGACAACTTGAACGATCGCTGATGCAGCCCGCTACGCGGAGCTCCCCTGACCGACTTCCGAAGCGCT…
G41004452	utg4	2142275	2143818	NA	ATCTGCCGAAACCACTGCTACGAAGAAGAGGGCTTCCGCGACCTCCCCGAAGCGCACCTCCGAAGATGATCATCGGAGGAAGCCGGAACCGACCGACACACTTGCCTCAATTGCCATACATCGAAGCGCATGCGACCCAACGACCCTGCGCGATGCACCCAACTCGGATTGACCGGCCTATTTATGAAAGACAACCCCTCACAGGCCAAATGCTCAGGACGAAGCCGGACGACTGAAGAAACTGCAGATGGAGAGCATCATCCGCGAGCTGAAGAATAAGCCACATCCGCGCTGGGCTCAACCGGGCTCCGAGACCAACGATACTCCCCCCTCTACGCATGGCCCTGAGCACCCTGAGCACTCCATAAACACGGCCCCAATTCCCTCCTCATCCTCACC…
G41004453	utg4	2149026	2150314	0.5	ATGGCTGGCTTCCTCGACCCTCTTCCTCGCACACACTCGCCATCTCTCTCGCATTCTCTTGGAATCACTCCCCCTCACAGGCGCACTCCCGTACGAGCCAACTACAACCCCAGGGCTCTCCAGCTCGATCCGGAAGGAAATAGATACACACCGGGCCAATTGACCTCTTTGGAATGCTCAAGAGGATCATTGAGGGATGGGCTGGACTTTACAAGGGCTTGATGCCCACAGCAACCGCAACCCTTCATGACTGGCTTCGCCATCGCCGCGATGGACTCCAAGAAACTTGCTACTCATGGCCAGATCCTCCGGATTGGCATTCTGGCAGCTTTTCTATGGCTTGGCACGCTTTGCGCTTCCCGCGGCCATCATAACGTACCGATCTATAAACACCCTACA…
G41004454	utg4	2151875	2155914	0.5	ATCCCTTGGACCTGATGCTGCTCGCTAGAAAAGCAGCCCTAGAGCGACTCAATCAAGAAGGCAAAAACAACAGAACACACCTTTGAGCCATTCAGCTTCTCCTGCGCCACCGCCATGGGCAACCAATACGGACAGCGCGATGATCCACCTACACACGCGGGACGCTACAGCCACATCGCCACTTCCCCATACCACCATCATCCTCAGGAAGACCTCTCCAAGCTCCACCTCTACGCCCTGATCACTCCGATCCCATCGCCTCCAACGCATGGGACCTCTTCAATGACGAAGCCGGCTGGCTCAGATCCAGACGCCCCACGACCTTTGCGGCAGACCCTCTCTCTATGCCAAGCGGCTTCCATGCCCAACGGCCAAGCGCCCTCTACGCCCCATCAGCAA…
G41004455	utg4	2156787	2158416	NA	ATTCTTAAAGCTCGGCTACACTGATTTCTCGACATCCGACTCTCATTACCTGGCCTCCTGACCTCACATGCCCTATCGACCGCAAGCCTCCGCTCCTACCTTCACCCGGACGTCCAACGACTGGCAAAATCTCGAAGGAGGAATCTCCAGCGCCTGGCCACCAATTTCTCATGACCCTCAGCATCGACAACGCTTGGAGACATCGCAGCTGCCTTGCCCCAATGAGGAGATGGGCTCTGATCAAGGAGATTAGGGAAACGGCCGGCGGGAAGGCGCATCTTTGGGACTTTCAACCTCACGGCCGGATTACGATCTTCCTCACGGGGACCGACTGCGATCTTCGACGCGTTTCGCCTCACACGAGCTTGATATCCGCCTGCCAAACCCTGGATTCTTCAA…
G41004456	utg4	2158724	2161155	NA	ATGCAACGCTCTCTCCCACCCTAATCAAGATCGAGATGGCACCTCTCCCCTCTCGAACCTGCTCCGCACTCATATTAAAGCAGACGGCACCAGGAAGATACAGCTCTGGCCCCCATTCTCCTTCATTTCAAGGCTCTCCTCGCCCCTTTCCTTCCTTCCCGGGGATCTTCCTTGCTGGCATATCTTGCCTACAAACATCAGGGACAAGAGAAGAAGGGCCAAAGCCGCGCAAGAGGCCGACCGCTGGCCTTCCTTCACCTCAAACTCAGACACTGCCGTCGGAAGACGGCGGGCAGACTACCCACAATGCCATCGACTCTTCCTCAACCCCCCAATCAACCTCGAAACCCTCATCATCGCAAATGGAAGCTCTTGCTTATGGCCGCGCTTGACCACTTC…
G41004457	utg4	2161787	2162585	NA	ATGACCATCTATATTACATCTTCGACAGGCATTGCCTTCTACCAGGACTGGCACCGCACCCCCCCAAAACCGCACGAGGGGCATGCTCCCCGCCCTATGCGCCCATACCCTGCTGCTCACCCCGACTCTCTACGCCAACCGCGGCCCTCGCCTTCCTCCGGATCATAGCCGAACGACGACGACTCCCAGGCCCCTCTCCCAACGCAAACCCACAGCCCGATCGCACCCCTCCCGCCTCCCCAAACAGCATCCTTACCTCGACGAGGACAAAGCTCACGGCCGCTCTCCCTCCGCAACATGATCAAAAAGCTGTCCGGAAAGGACGAGCATCCAACTACCAGACCGACACAAGCTCCACCTCTTCGAGACCCTCTCGGGCCTCAATCCATGCTCTCCGAC…
G41004458	utg4	2163048	2164318	NA	ATGGCAGCGCCAACAACATCCAGGCAGCAACCCGACCCAGACCATCGCTGACCGACTTGACCGATTCGCAAGGCGGCTGGAAAATCGCCCCAACTCGAGGGACATCTGGCTGGCGAGGCAGCGCGCCCCTCATGAAAGGCTCCCGACCTCAAGCCGCGCTTCGAGATCTTCTGGGCTCTTCATCTCGCGATGCTTGCGCCCGATCCACCTACTACCTCCCTGAACGCTCTCCCAGAATCGCAAACTTATTGGGACTTTCGACAATCAACCGCTTCGAGGATAACCGACCCTGGCAGGCGCGGGGCGACTCGGCGCCCTGCTTGCTTATTCTATTCGTGGGCCTCTACCTGGAAGGCGCACGGCAAGCGGCAGCAACCAGATGCTCTGCAATCAGCCGAG…
G41004459	utg4	2164873	2166406	0.5	ATGGCTCGACCCAGAGCACAACGCAGATGCTTCGGACGACGACATGGACTGATGCGCTCCGGACAGGGACAGGAGCTCAGATGCCATCTTCCAGCGAAGACCTCTCTCTGAGATCAAGGCTGATTGCAGCTGGAGCACCGCTGATCAAGACGACGAGGGGACCTCCATTGCATGCGGCCGCCTATGGAAAACAAGGAGCTAATCCGCTTCCTGATTGCGGAGGGCGCTGGAACGCTGGATAACCTGCATAACACGGCTGGCGACATTGCTCGTTGAACAATGAGGAATTACAAGATCTCGGGACGCAGGGATACGCTCAGAGTTTACTTCGACTGCTTGCGAAGAAGGCGCCGGAGGCGAGCTCTCCGCTAAATCTAATCCTCAAGGCGACGGATTCAA…
G41004460	utg4	2166696	2170650	NA	ATGGAAACTATTGGCCGCAAAGGAGCCGGCTGCTGCCAGCCCCGATAGGGCGGCAACACCGCGGAAGGGCAGCCGGAACTTATGGCCGAGGAGCACTCTTCTTGGGCTTATTTCTTGGCGACTACCTCGACTCTTTACCTCTCTTCTGTTTTGGCGGAGCTTGGAGGCGGCCATCCCTCTCGACGCGGACGATTCTGGCACAGCCGCCTTACACCAGACCGGGACCTCCTTCCGACTTCCACTTGCTCTCAATCCGATAGATACCAGCCTGATACCGAGGCTTCATTCGCAATGCGACTATCTGGACGGCGAAGATGGGACGGAGCTTGCACGGAGACGCCTTCCTTGACGGCGCTCATCAAAGCCATTGGGAATCCCTGGCGATGGACTGCACGCAAC…
G41004461	utg4	2171311	2174764	NA	ATGAAGAACCTTAAACAGACCAAGCTATCCTTCACATCTACCGAAGACAAGCGACCCATCCTCCCGCCTCTCAGGATGCCCTCCGCCCATGGACACTGCAGCAAAATCCCAGCGGCCACAGAAAGCTACCTCCACAAAGCTCCCTCCACGCTGGACGCGCTGCCATGGACTGCCGAGATCCCCCCGCCTCCCAAAAGGACTCCGGCTAAAAGCATCTTCTAACTCTGCTTCTCCTTCCATTTCATCTACCTCCAAAACCACAATCCGCTCAAGCTAGGAACCCTTCTGAAGCGCAATCTCCCCACCCTCCGACGCGGACGCGGAGCGCTCCCGGGAGGGCATATACCTCATCGCGCGACCCGGCATCCCCATGCTACAGCACTTCACCAGCAGCCCTCT…
G41004462	utg4	2175150	2176100	NA	ATGCCTATGCGCCATGCCCAGCGGAAGCATATCATACACTCCCTTAATTCACTCCTCTACCATGCATACAATCTCCTTCCTCCTCTCACCGAGACTCTGGCCATTACTATCGCATCGCAACTCAATTCCATCTCTCGACCGCGACATCGACCCTCAACGATCGCTTCGTCTGTCATTCTCCCCTCCAACCTCCAGAGCTTCTATAATCACATCTTCAGAGGACCGGCGGAGGAGAGCCATCCCTCGATTTCGGCTTGCCCACAGGCCATCGAAGACCTTCCTCCTCTGCCTTGATTCTTCCATTCTTCCTCGAATTCATCCTCATCACCATCGCATTTGAGACCCTTCCCTCGCATCACCACCGGATACCCCGGACCCGCTCCAACCAGATCCTATACC…
G41004463	utg4	2176930	2187938	0.453912	ATGCTGAACGCCATTACTCTATGCTTGCATACTACTGCCTTATATTCTACCTATTCTACTGGAACCTTCTTCGCCTTCGCCTTCAGCATAATCCTCCGGCTCCTGCTATGGAATCAGGGAGACCAGCATATGGTCAATGGAGCAATCCACTTCTCGACCCTCGCGGGACGCATTCTCATCAAGGACCTCCGCTACCACTCAAGCAACCAGACTCCGCATCCAAGCTCCAGCTCTCGGAGACTGGATCCGACGACCTGCGGAAGAAGAGGACCTGAGCCATGCCCCATCGGAGAGGCCGCGAACCGCAAGGGCAGCTCGCCTCTCGCATGCCGGGCACATCCATACAGGCTCGAATGGCACATACAACAGAATCCCATCTTGACAACATTCGCATGGACG…
G41004464	utg4	2188180	2189346	0.5	ATGCCTGACAGAAAACTGCGCACGGCCAGGAGGACTCGCGCAGCCAAAACGGACCTTACCCTACTCCCCCCACTTCCAATCCCCCCAATCCTCAGCGACAACTGCCTTCGGAGACGATAGGCGATGGCAAGACAACAACAACGCGGCGGCACGGCGCATCCTTCTCAACTACCCCCAGCAGCATGGCGCGCCTCAGCCCGGCACCACTTCAGTTCTATGCTCCCACCGCGGCAACCTTCTACTCCGGCTCGCGCTAGCTTGGAGGGGCATATGAATGCGCAGGGCAATACAGCAGGGGCGGCACACGGGAAACATTCAGCCGGCGGGAGGATGGGACGGCATTTGGGACTGGAGGTTGAGGGAACCACCACTGCTAGAAGAACTTGGCATCAACTTCTT…
G41004465	utg4	2189412	2190469	0.5	ATGCCTCAGAACGAACATCGAGGAGCACATCAAGCGACATGCGCCGTGGATTACTTCGAGCGGAAGCGGAAACGCGAGGCTCGCCCCACCGCGCATCGGCAACCGCTCAAAAAGCCTTCGCTGAAGGCGAAACTCCTCCATGCCAAGCGCCATGCTGAGAAAGCAGATGAAGAAGACCCTCAAGGCGCACGACGAACGCAATCAAACAGAAGGATTCCATCTGCTCCTGAAGGCTCTGCCGACATATCTGCTCGACCGAGGGACAGAAGGATGCGAAGGCTCGACCGCAATCAAGGAGAAGCGGAAGGATAAGGCGGCCAAATATGCGCCCGTTGCCCAAGCAGAGATTGCGGAGGACGAGGCATTCAAGGATGCGCACGGGAAAGAGCAAGAAGAAGG…
G41004466	utg4	2190781	2191537	NA	ATCTGCTTCACCTGCACACTCTCCCTCTCCTACCCACTGGCTCAAACAGCCGCCATGCATCTACACCTATGGAAAGGCAGAGGGCACAACTTGAGAAGCTGCTCAAAGATCCCTTAAAACCTGCCCATATACCCGCCGCGCCAAAGGAGAAGACCATCCGGCCTGCACGCGAGATGATGAAGAATCCAGGTCGAGCAGGCGCGGAGGCGAATTCCACCTACAAGGCGAGCAGACGGAGAGAATACGAGAGGCTGAAGATGATGGAGGACGAAGCCCAGAAGGAAATTGAGTGCCGATCGAGAAGAAAAAGCGGGAGGGAGGACTGCGGAGGCTAAGACGGCGAAGAACAGGGCGAAGCGGCAGAAGAAGAAGGAGCACGCAAAAGGGAAAGGCGGAGAA…
G41004467	utg4	2192186	2193584	NA	ATTCCGCTGCTACTCTCGCTACCCTCGCCCTTGCACCCAGCGCCGCGCATGGCGGCCCTCAGCTACTCCATGAACGGCCAGACCTACCAGGTTCCAGGCACAACACGCCGACCGCAGAGCAGCATCCAACGCGAGGGACACTTACAACCCGCTCACGGACCCGACCGACTCCTTCCTCTCCTGCAACAACAACGGCCACTTGGCTCGGCCAGCTTTCTGCCACCTCCCGCTGGCTCGAAGCCGCTTACTGGAATCATGCTACATGGCGAACTGCAACGGCATGCACATCCGCCACCACATCGCCTTGAGACCTGGACCTCCACCATCCCCGCCTCTCTCGCCCGGCGAACTTCATCCGCCACGAGCTTTTCGCCATCCACACTTCGGACCAGCCCCATC…
G41004468	utg4	2194434	2195721	NA	ATGGACAACTCTCCCATCGCGCTCTTTGACTCACGAATATGACTTCAAGGAGCCTCCAACATTCGCAAAAAGCTTGAGGGCGCCGCCGAGGATATCCACGGCGACCAGCGCAAGGCCGCTACGGAGGTGAGATGGAGCTTGACGAGGCGGATGAGATGCTCCCAAATGGAGATAGAAATTCAAGGGATCCCCCAATCCCTTCGGCCCTCATACCAAACCCGCATCAAGGCCTAAAGCCGACCTCGCCCGCTACAAGAAGCTTTCCAAGGACCCACGCCCAGCTCTCCCGCTCGGAACTCCTCGCTCCCCGGCATCGGCACAGCGACCAGACGAGCCATACGGCACGACGGGCGACCACGCGCCTCCTCGCCGGCACCGCGCTCCTTGAGGCCGGGAATC…
G41004469	utg4	2195816	2196443	NA	ATTTGCTCTCACTGCCTGTTGGAAGAGATCGAGACGAGGATGGGAGCCACACAGCGCGAACGCGATGGCGGCCGCACTTCAGGAACTTCCAGACACTCGACCGACTTTCAGAAAACAAAATGACCTCTCGCTTGCCCGATGCTCGCCAGAAGCTCGAGGCGCAGCTCTCCGAGAACGAGCTCCAAGAAGGAATTCACCGCACTGACTGAGGATAACATGGTACAAGCTTTGCCCGCTCATCAAGCAGGACCAGGCAGAAGCAAAACAGAACTGACACTCGCTTGGATTTCATCCGGGGGGAGATAAACCGTGGAAGGCCAGCTGAAGGACCTGGGCGATAACTGAGCAGAAGAAAACGGAGCTCCGATATCCAAACCGCACTCCAACAACGCCAACCCG…
G41004470	utg4	2196593	2197071	NA	ATGCCCCCAATCTAATCGGCCAGGACGAAGCGGACATGAACAAGACCGCGACCATCACCTTCACGACATCTACCATACCAGGACTGGCAAGCGGATAGAACAGCAAGAAACCTTACCCACGACGAGACGAATCAGCTGAGGCTCCATGATACGGCGCTCATCCGGAACTGCCCACCGATCTCCGCACGAAAGCGTCATGCTGGAGAAGCCTCAAATCCCCCGAGGGGGCCCGAAGAGCTCCACGCCCGACAAGCGGCCGAGGCCGCTGCGCGTACATGCGGAACAAAACGATGGCGACAGCGACGGGGAACCGCATAA
G41004471	utg4	2200637	2203325	NA	ATGCGCGACCCGGCCAATAGCAGAAGACACGCCACCTGCCGACGACCCTCTGCCTGCACCACTTGCCTACACTCTCGCAGATCATCAGAAATGCAGCAAACGAGAACGCGCGCAGGAATATGATCGATCTAACTGGACAACGGATGACGATCGAGGGGCACTCCTCACAGGCTCCCTGATCAGCCGATCAAATGCATGGATAGCCCGCATTGCCCCATCAGCCCCGCCAGCAAGGGCCCTGCCAGCAAGCACCCCTAACCAAGGACGATAGATTTCAATAATTGGGAAGAACCGCAAATCATCTGCGCATCTCACAGCTCCAGCAGTCATCCCCCTAAGGCCCCCCAGACCTCTTCCTCCGCTGCCACGTCGGCTCTTCGGAGACGCAGCGATCCGGAC…
G41004472	utg4	2203537	2205687	NA	ATCCCAGACTTCCATCACCTCCCTCTTCACGCCCTCCGGCAAGGCAGCATGCTACCAGGAGCATACTATGCAGCGGCCTCTTCCAAAGCTGCCCATACGCGAAAGCACAGCGAGATCGAAGACGCTCGCCCCGGAAGCCACCCCTCTCAAACGCCCCAGGCACTTTCCTCCCGTGCACCGCCGCGCCCTTGGCCGAACGCCTCCGACCACGCTCACTGGACGAATTCCGGCCACTCACTTGACCGAGCCTGGCTCACTGCTAATGAGCCTTCTCGACCGCGGAGCTACGGAATCATCTTCTGGGGACCGCCTGGATGGCAAGACGACGCTTGCGCGATTTGGCGAGCCGCACCGATGCTATTCAAAGAGCTGAGCGCAACTGACTCCGGGATCGCCGAT…
G41004473	utg4	2206618	2207753	NA	ATGCCGCCTATTCCCCGCCACCGACGGAATCGACCCCAATGCGCTCCCCTCATAACTGTTTGGCGCTTCGCATCCTCACTTTTCTTTCTCCAACACTTATAGCACCGGACTCCGATCCTCCTCCGCTGCCTCGCACAAAGCCTTGGGGCAAACCGAAAACCCATCATGGCTCGCCCAAGCCCCTCCACAATACCATCCTCTACAAGGACCCTCCCGCGGAACTTCTTGCCCAGCGATCAGACCGCGATTATCACCGACGAAATGGAAGAATTCCTCCCGCCCTCAGCAGATCCACATCACTGCTCTCCAGATCCCCCTCCTACCAAGCCCCTCAGCACCTCCCGGCCTCCATGCGGCCCCCCCCTCCCCACCGAATGATCCCAAATTCGCCCCCTCCAC…
G41004474	utg4	2208550	2209539	NA	ATGACCATTGCAGGCTCGGAACGGAGGAGCGCGCGACTGCTCTCCCAGAAGGGGCACGATCTGTCACGGGGCTGAGCGCGAGGGAACGACGATCGCCTGCGCGCTCGAGCAGCACCTCCTGCACCTCCACAGTCACACCGGCTCGACGGGGACAACCCGCTTCGGGCTGAACAAGGACCTTGGTCGACGAGAACGCGCAACGAGAACATCCGCAGAATCGGCGAGCTCGAAGCTCTTCGCAGACTCGCTGCATCACCCTCACCGCTCATCTCACCACCGCGGACCGCGCGCGCGCGCGAGCTGCACGAGAAGGCGGGCCTCGCGTTCCGAGCTTCCGACGCGCCGCTCAGCCTGAGCAGCGCGATCCCAAGGGCCTCTACAAGAAGGCGCGCCGGCGAG…
G41004475	utg4	2210037	2213040	0.5	ATGCCGCCCCTCTCCATCAGCTTTACCAACCTTGAAACCGGGAAAGGGCGCATATGGCTCCGCACAAGGGCAGGGACCTCCGCACGGGCGAGACGCGCTCAAGATCATCGACCTAGACACCGAGGACGACGATGGGGGACATCCAGCGCGAGCGCCCTCCTCACTCAGCTCCGGGACGCGCCCAATCACGAAACTTCGTGCTTCATGGATGGCCCAAGGCTGGATCCATGGAATGCGCAGGGGGGAAGCTCGGACACTCATGAAGGCGTGCAAGGATAGCCGGAGGAGAAACTTCGCATCACCCGCGAGCTTGAATGCTCAGCTACCTCCACAACCGATCATACATCGCGACCTCAAGGCCGCCAATATCCTCTACTTCTACGGGGAAGCATGATATGC…
G41004476	utg4	2213757	2215807	NA	ATGCGCAGGGCCCGAGGCTCCCCGGACCCCAACAATCAAGACACACGACAGGTGACGATAGCATCCAGAGGCTCGCCGCTGCCGCCTGCCCAACGCTGGGCCTACCACCCCGCTCTCGAAGAAAACTCACATCTAATCCTCGACTACGGCGGGAGCATCGGCTCCAGCAACATTGGCCCTGCCAAAGCCAGCGCATTTAACAACTTACGAAGAACTCAGTCTACCTTATCCCTCCTGGCACCTACGGCATGAAGACTTGGAGACCTCTCCCATGGCATCAAGGGCTTTCCGACTCCTCGATGGTAATCACCCACGGCTGCAACGGGGAAACATGATTGCTATCGAGAACGCCAACGACTTCGATTTTTATTCAGCGAACAGCGCCGGCAGGATACAAGC…
G41004477	utg4	2215944	2217905	NA	ATGGACTTCGAGGAGACATCCAACAAGATCAACCCGCGATCCGCTACCTTGCGGGCTTCGGAAACGAGCTTATACCACTCACGAGCAACCATGGAGACGAACCATCTCCGAAAGCTGCTTTCCATTGCAGACAAACCTATGATAGAATATCCTTTCATGGATAGAGAACTGGCATAACTGACCTTGCTTATTTCCGACATCGCATCGCTCCGCGATCCAACTACATCCAATCCGATTCCTCATCATTTCCAACTCTCAGAATCGACCTACAGACATACGAGGACGCAGGACCTCGCATGGGACATACCCTCCTTCGGCACTTCTCCTCGCATTCAATCGGACTTCATATCTCCCATGCGACTTTTCCCCCTCCCACCCTCTCCCTCACACGACTCCTGA…
G41004478	utg4	2218047	2222469	NA	ATCACGCATCCTGCTGCTCAGAACGCCCCTGCTCCCTCTCAACAGATTCTTCTTTTCTAGATACCCGCCGCCTTGGGAGACCGCTAATCTCTTGAATCAGCCCCACCCTGATCCTGCTCTTCTCAACACCGAGCCCCCGACTGCAGATAACATCGCTGACGACGCCGCGAAGGCTTATTGCTCCAATCGGCGAGACACCCAGAAATCGGGAGACGCCCCGTGGCCTGGCGCTTGGCTGCTCACTCTACGGATATCAGATCCGGAAATCGCCAATTCTATTGAGCACCATACTTGCGAACTCAATTTCGGCAAGACGCACTCCCTCCAGAGACGAAGCGAACTCGCTCAACGCCGCTTGCGAAGGACAAGGAGTCCCAAGAAAAAGATGAACGCCAGCAA…
G41004479	utg4	2222587	2223931	NA	ATGGACATATTTTCGAGACTCTCCTCAGGAGGCTACTCCCTGCCCGGCACGACCAATCAATACGAGATATGCATACGGGAGGAGCCAACACGGATCATCAAAAGGACCCCAACCTGGAAGGAGACACTTTGCTGGAAAAGAGGGCATATGCACGGGAGAATAGATGGACTTCGACAAAGACTCATGCGAGAACCGCGCGGACACAAAGAGATATGGCGATACTACCCGGAAACGGAGAAAACGAGAAGGGGATGCGGACATAGCCTATTCTGCCATAACGAGGGATATTCGACTATGCGGACATGCCACCATCGCACTTGGGCGATTCCTCTGACACGCAAGACGAGGCCATATTTCCAAGGCGCAAGCAGATTGCATTCGATCCAACCAAGGGCGAAT…
G41004480	utg4	2224498	2227007	NA	ATGCCTGCTAAAGCTCCTTTAACCTCCATCGAGCTACTCTCTCTCCCACCTCACTGAAGAACTTGCCTCCATACAAGATGCTCTTGCGGAGACCGAGGACATGGGATTCAATAGCCAAAGCCCTCAACCGCTTCAGCCCTCTGCAACGGCAACGCGAACACCTACCCTACAGATCTCTTCCTCTCCGGGGATCTTCTCCCACTCAGCACCGCACTCAACTCTGAGCGCACCCCTCTCTGGGGCTGCAACCGACTTGCTAACCACCGCCGCTACCGCCCTTGGAAGCGCTCGAGCCTCTTCCCCCACTACTTCCCCACTCTCCTCACGCTCTGCACACGCACCAACAAATCCTCAACCGCGCCAAGACATGCATCGCTGCTCTGAATACACACAAGCGCC…
G41004481	utg4	2227318	2227701	NA	ATGCCGCGAATACCCCCTTCGCTCGCCCGCCTGCTCTCCCGACCGCCATCCCTCCCGGCCGCGACCCCGACCAGCCACCTCACTCCTTCGCCTCCCCTCACTCCCCTCAGGCCAATCCTCCCCTCCGCCACCCCTACTTCTTCCCTCCTGCGCTCTACCTGCCCTCATGACGCGCTTCAACCTCATCCCTTCCTCCCTTTCGCCCATTCTCACCTCTGCTGCAAGCGGCACAACACGAAGGCAGGAACCAGCCATCCCAGAGGAAGCGCAAGCGCAAGCACGGCTTCCTCTCGCGCAAGAGCGGAACGGGCGCAAAATGCTTGCACGGAGGCGGGCGAAGGGCAGGCTTCCTCTCACACTAG
G41004482	utg4	2228063	2232709	NA	ATCCCACCCCAGAAAGGCCGCCTCTCTGGCATCCCAACTCCAGGCAAGCCGGGCACTGACTGGCATCCCGACGCCCGGCCTCCGCCCCCGATCGACCTCCTCCACAGGACAGAGGCCCCAAGCAACCAAGACGACGACTATGCAAACAGGGCTCCAGGACGCGATCCGCGCAAACGACCCCGCACAGCACCGAGCCCAACGCGCGGGAGAATCACATCCGCCTTCCAGCTTCGCCCTCTCTTTCCCCCCTCCTCTTCCTCTTCCGCCTCCATTCAGAGCCTGGGCCTCGGCTTCAGCCATAACGGCGCACTTGGCCAACCTCGGCGAGCTTGGCCGGCCCCCCCTCCCGCTTCCTCTGCCCTCCGCCGGACGCACGCCCTCGGCCAAGGCCGGCGGCGG…
G41004483	utg4	2234206	2236246	NA	ATGCCAATATACCCACCTCTCTCTCCTTTCGCTATTTGCTGCTGCCGCTGCGACACCGCTCCACTCCTCCACCTCTTCACATCCCGCTCACTCGCCGATCATCGCACCGCAACGCCTCGATCGAACGATTCGCGAGCCATGCCGATTTCCTCCCAGAAACGGCTACAAGACGACCTCGACTCTCGAACCGCCGGGCAGACTTGGGATAAGCATTATCGACCAGCAAGCCGACTCTTCACCTTGCAACACCCGGCACTCCTGCCCAAACCTTCAAGCCCTTGACACCGGCTCCTCCGACCTCTGGTGCTGGAACACACCTTCGCGGCCAAACCCCTCCCTTCGACCCCAACCACCTCGACCATCAAGCAGCTCACTGACGCGACCGGAAGGACAAACCTA…
G41004484	utg4	2238019	2239434	0.5	ATGCGATTACGAACAACGCTATCCAGAAGGACGAGCTGCATGGCAGGCGCCAGATTGCGGAGATGGGCCTACGAAACTTCTTGAATATGACAACATCGAGGGCATGATCCTGCTCTCAGAGCTCTCGCGGAGACATCCGATCGATCCAGAAGCTCATCCGGGCCGAAACGAGCCCCCTCCGACGACAAGGAGAAGGGCTACATTGACCTCTCCAAACGCCCTCGCCCGAGGACATCACGAAATGCGAGGAGCGCTACATGAACGAAAACCCGCCCATCATGCGGCACCGCCTCCAAGGCCCTCCGAACGGCGAGGCTCGAGGGCGAGCAGGCGAAGCAGGCCGAGGCGGATGCCGCGGAGACGAAGCGCGCCCGCCGCGCTGCGAAAAAGGAGGGGCAC…
G41004485	utg4	2239805	2241453	0.5	ATCCAAGACACAAGGACCTCACCGCGGGCACTGCTGGAGGCATCGCACAGACTTCGGGCAACCTTGATATCGAAAGCGGATGCAGACCGCCTGCCGGCACACAAGGGCATGCTGCACTGCGCGGGCGGGATCCTGAAGAACGAGGGCCTGCTGGCATTTTACAAGGACCTTGACCCCGCTCCTCGGGATCGCTGCCTCCATACATCGCCGCGCTCGAGCGAAACGCTTATTCGCCGCACAGAATGCGCGCAACGGGCGGGGAGGCCGACGGGGCCACGCTCAAGGGCAGCTGTTTGGCTGGCTTGCAGCTTGCGAACGGCACTCAGGCCCTCGAACACATTCATCAGTACAAACTCACGGCCACCCACCCTCTATGCCGGCCCTTGACGCGATGAAGAA…
G41004486	utg4	2242144	2242431	NA	ATGCCATCAGATCCCCCCGCCGACGACGCTCCCGCACCCACACCCGCACACGCTCACACAGCGCCCAATAACACCTCACCGCGCGCAGACGACTAACCCCGCAGCACGCCGCGCGCGACGCTATCCCCCGCACAAGCCATCGCGCAGGCGGATGCGCGACGCCAGAGGCGCAGGCGCAGGCGCAAGGCGGACGCGGGCCCAGGAGCAACACGAACCCCATCCGATGGAACACGGGCAGGCCGGAGAAAAAGAGGATCGGCGCGAAGATGA
G41004487	utg4	2243049	2246948	NA	ATGGCGGACAATGGAGATCCAGAACCGATGCGCTGGCGGGAGCTCCAACATACCAGATGAGGAGCAATCAAACGACAGGAGCAGACGATGGCTCGCGACTGCCGGCCAACTACGCCAACTACTTCAGCGAACCCGCTCAACCGCCTCGCCTGGCTGCGCACCTCCCAACCTCCTCAACGCCATCATCCACGCCCCCGCAACGCGCTGGCCTTTCGCGAGGGCCAACCGCTCCTCCACCAACGCTTCCGCCGCGACGGATGCGCGCTCAGGCACTCAAGCACCCTCGCCCACCTGACGACGCTCGACAAAGCCCCTGCTGGGCCCGGAGCCACTTCTCGCAGGGCCAGCACGATGGCGAGCTTGCGCCCCCGGACAAAGGCACTCGAGGCCGCCCGGCTC…
G41004488	utg4	2251014	2252591	NA	ATCCATAATAGAGCCTCCGCGAGAAAGAAGAACAGCTTCGAGCTACCAGAGCAACTTCGAGACCGCACGGAGCTTGCAGGAAACGCTGCGCAGGGAAATATTGCCGGGGCTGGGACGATGAACCTGGATGAGGAAGGAGAGCAGAGAGCGAGATCGTATATGACCTCCACTTCGGCTATCACGGGCTTCTTCGCTCTCAACATTCCTTCCCGCCCCCTCTATCTTGCAGACAATATTCAGATTGCTCAAACCACAAATTCACTTTCTTTTGCTCTCGAGAACGCACGCGACGCTTCTCTGGCTTGGCCAATACCTGCTGCAATACCTCGCCCACCCACGCCTTTTCTGCGCTTCCCAAGAATGCCCAAGACCCATTCGGAAGACCGATCTGCAAACTTA…
G41004489	utg4	2254922	2256502	0.00226354	ATGGCACCCTTTGATCTCGACGCATGCATCCAGCAGCTGCTCCGAAAACAACTCCTCCACGAGGCTCTCTTGCGCGAAATATGCGAGAAAACAAAGGAAGCTCATGCGCGAATCCAACCGCACTAGCGCGCCTAACCCCGGCGACATCCATGGCCATCTACGACCTTATAGAGATCTTCAGGATAGGCGGATACGCTCCACATACCAACTATCTCTTCCTCGGGGATTACCGACCGGCCTATTCAGCCGAGACGATCTCACTATTGACGCCTAAAGCTTCTGGCCAGATAGGGCATGATCCGGGGGAACCACGACGAGAGCACACACAGACATGGTCTACACAGAGCGAAAATATGGATCCTCATCTGGACCTACTTCACCGACATTCGACTTCCTCAC…
G41004490	utg4	2258930	2259871	NA	ATGGACCCCAGACTCCCCACTACCCTTCGCCCGGCAACCTCCCCGACCCACCAGCACTCCCGCTCCCAAGCTCACCCCTACGGCCGCTCCCGACCCACAGCAGCCCTCCGCGAGCCCACCATACGCCTACGCCCATGCCAGCATCGCTTTCAGGCTGGCCTGCAACCCCAACTTACCATCACGGCAATCTCCGGTCCCTCAACCTCATCCCGAGCTACCACTCGCAGCCGCTTAGCAGCGCAAATGCGCTTCCCCCGCTTCAAATTGCTCATGGCCAAGGATTCTTCCCGCGATCACGGCATGACTCCGAGCGGTCGCGGCCTTCGCTGGGCCCGACCCTGCACGAACTCCCCTTCGCCGCGACCCTCCCCTTCCTTCCGTCGAGCAACCGACACAGCG…
G41004491	utg4	2263992	2265147	0.5	ATGACGGCCCCACGCCCTCCTCCAAATCCGAACCCTTCCCGCAAAGCTGCTGCGAACCTCCTCAGCCGGGACCAAACGCACCGCCGCAGCGACAAGGACGACGACCAGGAGGACACGCGGGAGGGCCCGGACGAAGGACGGCAGCGGGCTCGCACGAACGCAGCGCTGGAGATCCTGCAGGGCGACGAGGCGGCGGAGCTCCTGGCGAAGCGGCGCAATCGAGAAGAAGGATGAAGAGGAGGAGGAGGCCGGACGACGGGCTATACCGCGGGCAGAAGGCACACCTCGCACATCCGGAAGAACAAGGAGGCCGAAGGCGATGCGGGCCCGCAGAGCGAATAACAGCACGATCCGGACGGACAATCCGACTATCAGCCCGACAAGGACTATAAAGAGACG…
G41004492	utg4	2268425	2269465	NA	ATGGCACCATCCAACCTCCAAGGCCTTAACCTCATCCCATTCCGCCGCCGAACCCGTACCTCTCGGACGCCGACCTCCTCTCGCCCATTTCCAGACCTGAGCGCCCAGCTTGACCTATGGACGAACCTCAACTTCCACAGACGAGCCCCTCCACTACCCGCCCGGGCGAGGCTCCGAGCAGCAAAAAGGATGCCTCCGATGGCAAGAAGCGCGACGCTCGACGACAGCGAGGATGACCCCGAACGCTACAACGACCCCGACGACGACCCAGCGCAGCGGCATCGCTGAGACCCACTCGCACGAGAACCGATGGACCATCCTTCCCCAGGCTGCTTCCTTCTAGCGGCGGCCATCACCCGCTGCCCCCCTTCGATATCAACTCTCTCCTCGCCACCTTTG…
G41004493	utg4	2270974	2273180	0.5	ATCTCTCCCGCCCGCGCATTCCGCGACCCTCTTCTGGCACAGGCCGGAAGGCGCTCCGCGAAGCCATTCAAGCAGATCTTGGACGCCGCACAAATCGCAATTGGAGATCGCTGAGCTTCGCTCCGACACGAGCTTCGACAGGCGAATGCCAGCCTGGAGCGGCAGTCGGGAGGGACTGACTTACAACGTCGAAACTTGACACCTGGCTTCCACACGCCTGCCCCTGAGCCCCCAGCTGCGCGCGAGCTCCCTTCCTAACCCCGAACTCTATCCCCCCTTGCCACCACCCAGCCTCTATCCCTTCCCCCCTAAGCGATAATGCGCTCACGCAATTCCCATTCGGCCCGCGAAATCCCCGTTCTGGCAATTCCCGCCGGCGGCGCTGGGACGCCTTTGGCC…
G41004494	utg4	2280352	2281338	NA	ATGGCTCCCAGGCAACCACCGACTATCACCAACATGCGCATCCGCTCCTCGCGACGCGGAGACCATCCTCCACGCCCTCCTTGGGCCCTGCCCATGCATGCACCCTCGCCGACGAGGAGCGACTCGCCCTTCCCTGTGCATCTACATGGGAAGAGCATCCAACCCCTTGGAAGCCACCGGACAAGAGATACAGCGATTCACCGAAGGCCGAATGGGCCCTAGGGCTCGGGATAACTTCCTCATATACTACGAGAAAGATACAAACGAGCCTCTATACTCCATCGCAACAACATTAGAACCGCCCCTCAACTGATCAAGCAGACACTCCATTTATCGACTATCCCAAGAACGAGAAAGGCACCTCAATGCTTATTACACCCAGGAATCTCGACCCTCCAG…
G41004495	utg4	2285872	2288771	NA	ATGGGCTACCAGGCCCGAGATATCTTCAATATGGATGAAACCGGCCTTCTATCAGAGCGCAATTAATTCATTGCATATTTTTGCGCTAATTACGACGGCGGCAGGATGCCCCCCGATCGGACTCGCTGACAAGCCGGGCGCGGGCATGAAAGGGAAGAAGACTCGCCTTACATACGCATTCACGGAACGCAGACGGCAGCGAGAGGCGACCAGCCTTCCATCGGCAACGAAGAAGCCCCGATGCTTTCGGCAAGACGGGCGAGCAACTGGTTTCGCTATCAACAACGCGAAGGCTTGGATGACCGCAAACCTACCAGGAATGTCGAACTGGGATCAAGAACTTCGCGAAGAATCATAGGCCGATTCTACTTCTTCAGGACAACTTTAGCACATTCCCCC…
G41004496	utg4	2288973	2289841	NA	ATGGCCCCATATCTCGAGACACAACTTTCGCAGACTCCGATCACAGACGCTGGCCGATACACTCGCTTTCCTCGAAGCCTCTCAGGCGGGCTTTCGACCTTCTCGGATCAGCTGCTTTCGCTGCCCCAGAGCGACCTGAGGGGCAACATCGCCAAACCGCGCTCGCTATGAATCCCACCCGGCAGACCTCCACGCTCGAACTGCTCCGAACGAGAAGGGCGAGAAGAAGCGCACTGCGACCGAGGGCCTCATGGCTACTTCGGCCTCGCTTTCACGCAACGCCCTCCAAGCGGCGCAGGCAAACCAGACCGAGGAACTCTCGGCCGCGTTCACAAACACGAGGGCACGCTCAAGAATCCACAACTTCCAAAGGGCATCTTCGCGCGCGATGAAGGCGCC…
G41004497	utg4	2290114	2290884	NA	ATGCCCCACGCAGACTCGGCCATGATCCCCTGGGATCGACAAAGCGGCCTTCTGGGACCACCCACGAACAACTTAGCCACCTCTTGGCAGATCAGAGGGATTGGGACAAATCTCGCGAACGCGGCCTCCCTCCTTCAACGCGCTCCAGGCTCCCGGAATTTGGCACCGCCGACCGCATGTAATTGGGATTCTATCTCCACTCGGACCTCTTCCCAGCCCCCCGGTTCAGCCCCGGAACGCAAACTAACGCCGGCCAACCCGCACGACTTCTCCTGGGGCCTTTCTGCGGCAAACCCGCCTGCCAACTGATCAATTTCCCCAGAAAAGGCGCGGGGCTTGCGCGGACGCATACCTCCAGCGGCGCACGATTGCACGGACCGAAGCATACCCCGGCCACAT…
G41004498	utg4	2291123	2295775	NA	ATGGCCACAACAGCCTCTCTGCTACCGACACAGAGGGATCCGGAGCCTATCCTGAAGTTACAATTCCCTCACGCACAAAAACAGATCCGCGATAGAAGGGCGCCATAAAGACAACTGCGCCTACCATGATGCTTCACATATGGGCCATGCGAGGAATTATCACCCAGGACATCCTGCGGAGGATCATGACCGATTACTTCAAATGATTCACTTTTATGAACATTACCGATATAGACGACAAGATCATTCTCCGCGCCCGACACAACCACCTCCTCAAAGCTCTTCAGAAACGACCGCCCTGACCCCCGATCTCATCGGCGAAATAACCACAGCTTGGACTTCCTATTCAATCAAAGGGGCAAGGGCCTGACGGAATCTGAACGACCTGCGCTTGGGACC…
G41004499	utg4	2296356	2297251	NA	ATGGAAGCTACCCCAGCCTCCGGATGGCGCAAGCACTCAGGGCATACTTGGAGACCTTCAATCGACGAAACTATCGAACTACACCCACTACTCGGAGCTCATGATGTATCTTCTTGGGCATATCTGTTCCTCATCACCAAGGCCATTCAAACGCACGCCCAACTGGCGAACGGCATGCCAATTCCCGAGCCGCCTCGCCGGCCGACACGATCGAAGACATCTTCAAGCTCGGCAAGCGATCGACAGACAAGCCCGATATCAATCCAGAACCGTCCGCGCCCCCACGAGGGCAGACACAGAAGCTCGACGACGCCACTCGCTACCCCGCATAGGCACAGCGGCACGAACCTTCACTTCCGGAAGCCCCAGATCCCCTCCATGGATTCCATGGATTTTGAC…
G41004500	utg4	2297925	2298710	NA	ATTCCGCAACTCTTCCCATCTCCGAGACCCATGACCCCATTCCGGATGAGGATCCTCAAATACCCAAAGGCTTTGGCTGACCTCGACAATCACCCCTCTCATCGCCCAACACCTCCTGCTTTGTTCAGGCATCTAGCTTGATTGAAATCCAGAAGACTTTCTTCCGCGCCGAAACGCCTATCGGCTTCCAAAGACCAGACAAATTGGGACGAAGCTTGAGATGATCAGTAGAGAGAAGGATTACTCCAGCACCCGAAAGAGGACGAACTCGAAGTTGAAGACCATACGCTCTATCGGAGACCTGCCTTCTCCCTCCGAGACATCCATCAGCATCATCACACCTCCGAAGATCACTCTTGATCCTCGAACAAGCGAAGACCCTCAATCCCCGCATTGGCT…
G41004501	utg4	2299304	2301384	NA	ATGATTTTTAAGCATCCTTGATAAATTGCCCACGGCCATCAACCAGGCAACTTCTACGGCCCTTAGGAATTGCACTCTCCCTCACAACGACCTCTAAACAACTATTTCCAAGAACGAAAACGAAAAAATGCGGCGGGAGCTTTTGAGCCCCCCAATTGAGCTACGAAGCGATGAGCGGATGGCTCGCTGATTGAATACCCCACTCTCGAATCAATTCCCTCAGCAACGCATTGGGCCGAGTGGGAAAAGCGGATCATGAACCCGGGCGGCAGCAAAAGATCCGCAGCGAATGATCACTGATGCTGAGGAGCGCTCCTGCATCCCCATACTGGCTCTCGCATATTTGAGGGCACACGGCCACGGGCATCTCCATCGCAACGATTGCCCGCAAAAGGATAT…
G41004502	utg4	2301810	2303900	NA	ATGAAATGCGCCGACCCCCTGCGAGACTGGCGACGGCTGATATCTGCCCCATTTCTGCAGCGGGAAAGATCGGAAACCACAAACGGGCATGCTTATCGGCGGAGTTGCACTCATCCGATTTTTCGAGGACTGGGGCCGATGAGGATGCTTGCTCGAGGGGATAACCCTGCAGGCTAGGCAACTGGCAAGCGATTTCGGAGCACCGGGACAAGGACAAAGGAGGAAAGAAAAGCACTACTACTCCCTACATAGACTCCCCCACTTGGCCGCTTCCTCGCATGGACCGATTTTGAGATCGACCCTGCTGAATTCCACGAAAAGAAGCGGCCGAATATCTTCCATGACAACCAGCGCTCCTCCCCCACACAAGCGCCCCCCTCCGCACCCGACACGAGCGCG…
G41004503	utg4	2304708	2308714	NA	ATGAATGGCTCTACCTTCTCCGCCACCTGGACACAATTGACATCGAACTCGGCGGACAAGAGCATCACACGAACTGGACACTCGATCCCAACCCGGACGACTTACTCGAGCTTGAAGGAGGGGCAATAAGCTGGATATGGACAAGGCTAGCCGCGGAATTGGCAGAGGCCTATTGGATGCCGCCGAGAAGATCGCGAAGGCTGCATTGCAAGCTCCGAGACACAGATGCTTCTGGCCGGGGGCTTCCCCAATTATCCTTCCTCGCGACTCTCTCGATTGCTCAGGCTGCGAAAGCACCTAAGCTCATCCTTAACAACGCCATTCACGACAGGATGCAAGGAGCGCCCCCGGGAAGACTATTACAAGGAGGCGACATCACTTCAACTCGGGAGAGCGCGC…
G41004504	utg4	2314018	2315467	NA	ATTCTGCAAGGCCACCCTCCTCACCTGCCCTCGCCCTCATGGCCCGCGAGCCCCCACCACAAAGACCGGCATCCGCTCCCATTGAGAAGCGCTCCTCCCTCACCAACCAGGACGACCTTCAACCACGACAAGGCCATCATCCAAACGCAAGACCCTCAACAAGCACCGCGAACCTGATCAACCTCGAGAAGAACCGGCTCGCATCTTCAAGGCTGGCCCATCAAGCCTCTCGCCCAGCTCCCCGAGCACCTCGCCAAGCCACCGACCCTCACCGACGAGGAGAGCGACACCGAGGGCCGGCTCGATCTCCATCGGCACCCCCGCCCAGAATCCTCATCGACTTCGACACCGGCTCCTCCGACCTCTGGCCCGAGCTCCTCTTGCTCTAGCTCCACCTGC…
G41004505	utg4	2317695	2319679	0.165566	ATGCCCGCGGAAGGCCTCAAACCTCCTGCACTGTTCAGCATCAACATGGCATTCGACACATCTAGCATGGGAATACGACTTCCCAGCGGGCGCGGCAATCGCACTCAAGGACATCCCGGAAGATCATACCATCTTCACTCCCGCGACCTCACTCTCGACGCGAACCGACATTACCTGCGCTTATGGGCAAGGTGGAAGGAGCACGGGCTACACGAAGGCTGGGCGGGGCTCATCCTCTGCATGATGGGAAGAATCTAGAGGGGCGGACGAAATGCGGGATACCTTGCTGCGCTGCCTAGCAAATTTGATACCCCGATTTTGGAGAGGACGATCTGAAGGAGCTGCAGGGAACCGCAGAGACAAGATCGGCAGAGACGCGGCCGAGCGCGATTACCATGA…
G41004506	utg4	2320693	2322445	NA	ATCTAATCGAAGAACCACCAGAACAACTCGCCCACCCCTGCCGCGACCGAGGCGGATCCCCCGCCCCAATAATGCAAGCGCTGCGAAGCCTCACGACCAAACTCAGACTGCCACCGCTGGAGATTTCCCGAAGCCGGCTGATAATCTTGCGACTGCGGACGCCGCCGACCATGCAGCCACGACAACGACTTCTGCTTCCTGAAGCAGACCCTCCTCTCACAACCCACCCTTTCTGAACCCTCGACACCCTTCGCTGAGACTGAGCGCACGCCGCAGCTGCCCCCCAGGCCCGAACCCAGAACACACCATGGCCACCATGGCCGCTGCAGGAGAGCCATGCAACCCCAGGAGGATGCGCGCGGCGCAGGAGGAACGCCAGCCCGCAGAGAGGCGCTGCGC…
G41004507	utg4	2322916	2323756	NA	ATCCAGCAAACACAGCCGACCTGCAGATGGCGAGGCGGGGAAGGCTCCCCTTGCAAAGAAAGCGAAAATTCCTTTCGCCTTAACCCGCGGCCAGCATAGACCACCGCTCCTCCCGAAACTGGAAGGCTTCATGGATGAGCCAATCACGGATAGGGGCGAGCTCATCAAGCTGCTCACCGCCGACGCGCCAGACTCTTCTCGAGAACCATGAAGAACGACGCTGCCCGCGCGGCCATTTTCGCCGAACTCCAGCTACTGCTCCCGAAGACAAGGACTACACGACGGCTGAAGCAAGCAGGCTAACGCTACGAAACACCTCCGACGACGGATGGCTCCGACACCTCGGACGGGGAGGCCTTCGCCTACAAGAAACAGGAGGCGATTGACGAATCCTAAGGC…
G41004508	utg4	2325038	2326795	NA	ATGACCAGCTACGCAGCACTCTACATGGCCGACTCGACCTCAGAACATATTGCTGAACTCACTGCGGGGCGGCTGCATTGGCGCTGCTCACACGACTACATCATCACTTTCGACAAGGAAGGATCTTTTCTGGCGCGGAAACATCTAGGGCATCCGCCCTATTCCTCTTCAATCGATCTCTCTCTGGCGGCGATTGCCCTACCTAGTCACAATGCAACCCATGCAATCCGAGCCTGATATGCTTACGAGACGCTGGACATCATGGCTATTCCCGGGCTATCCTTTCCACTACGAGCTTTCGCTTTGAGCGAGGCCCCACAGATGGGCACCACCCTCCTTGGCCCTCGCTTTGGCCGCGGACTCAATCTTGCCCTCAGGCTCACGATCATTTCAGCTTTA…
G41004509	utg4	2327164	2328749	NA	ATGCCTCGACGCCGCCAGATGCGGGGCTGCATTACTGAGATCAACGATCTCGCGCTCAACCACGCATCTTCGCGGCGGACCTCCCACCGCCCTGGAGATGGGTGTCGATCTTCGGCATCTTGACGGCGCTCCATGCGCCACTTCCTCTTTCGAAATGGACTCCGACAGACATCCGCGGACTCCTCCCAAGCACACTGCTCCTATGCATCAACGGTTGGATGGCCGCGAAAGGGACATTGGGAAGGGAAGACCCTCTGCGGCGCAAAGAGGGATTTTCGGGCCTTCACCAGCATGGACCGATGCACTCATCGCAGTTCGACGCACGCGATGATCATGACGATGACACTGGCTCAACCATATTGGGGGACAGCATCGGGCGGGCGCGCGATATGGCGGAGC…
G41004510	utg4	2330158	2332226	NA	ATGAACGATGACTACAAGGCCCAAGGAGGCTTCTGGGATGACGGTCCACCATAGCACATCAATCTGCTCTCTGGCTTCATTTCAATAGCTCTCCATTCGGCCCCGGACGCGCCTTCCCCCAACGATCCTTTCATCCTGACAGAAGCTCCTCCTCATCCCCTCTTCTTCTCGGACAATCTTTGCAATCGCCACCCTATGCTTGCTTCTCGCCGCTCCGACTGCTAATTCTACTCCTACCCCGGCGAGACGGGAACGGCTCCCCTCCCCTCAAACACACCAATCCTCGCGCGCATCGAACCCTTCTCGGAACCCTAGCCCATCGAGGTTTCGATAGCAATACCCCCTACCCGCGCTTACAACATACCGGGCCCACATGCTCCTCTTGACTCATCTATCCTT…
G41004511	utg4	2333409	2335458	NA	ATTCTCCACGACCAAGCCACATCTCTTTCATCCGCTAGCATTGCTCCAGCTACTCGAGCGAGCCCCTCCTCGATATTTGGCCAGCTTTGCATCCTCCTCTCCTTCATTCATGTTCGGGATCTCACCCTCGGATGCTTTCCACGATCACCACCGATCGCCTTCGCTTCCACCAATCAGACCTCTCTACTCCCTCACCACTACCATCCTCATCTGGACTCTCACCCACTTTCAATCTTCCTCGGCACAAGCCCACATCGCTCTCTTTGCTCTTCCGCCCCGAGGCCCACAGTCCAAGCGGCACAGGGCGAGCCTGAAGCGGCTCCCATCCTAAGGGACCACACTCGATCGCAGGGCACGAATGATCTCTGCTTGCTACAACCACCGAACGACTTCTGCGAC…
G41004512	utg4	2335855	2337579	NA	ATGAATGACAGCAGCCTCCCCACACAGCGATCCAGGCGCACTATCGGGCCCGCGCAGAGCTGAAGCAGAACTTCACAACGCTGAGGAACGACCAGCAAAATATCCAGGAGCTTCAAGACCTGCTGCGGAGCTCGAGGCGACGCCCGAGATCGGGGACAAACATCCTGAGCAAGGAGGAACGCTTTGCCAGAGACATAAGAAGATTTATCGCGACTCAGCAGAATGCTGGGCTCTGCGCGCATCTTAAAGAACTTTGCGGAGATCTTGCCCCTTCGCAATCCGAGGATTTCTGGATCAGAAGAAAGATGATCGGGAATTCTTGAGACCATCCCTATTCACCTAAATGCCGCAAAGGACAACGCGGAGAGCTTTAGCGATCTATCGAAGGACCGAATTATT…
G41004513	utg4	2338080	2339629	NA	ATGAACGAGAATGGCCCTCCCACAACGATGACAGAGCCCGGGCGGAATTGAAGAACAATTACGATACTTGAAAGACCAGCAGGACATCCAGGAGCTTCAAGACGATCGCCAGGGAGCTTCAGGCTACGCCAGAGATTGGAGACAAACATCCTGCTCAACGAATGGGAAGCCTTACGGGAGAGACATAGACAGACATAACAACCCGGCATAACGCTTCGGCTCACGATACCTCGAGAATTTCGCAAAGACTATGATTCCTCTCAATATCGAAAGACTTGCCGGAAAAGAAGGAGATGATCAGACTTTTCCTTGAGGCTATCGGACCACTTAGAGGCTGCAAAGGAAAACATGGACGGCTTCAGCCAGCTCGCTCGGGACCGAGGCCTTTCCGCCCAAGCG…
G41004514	utg4	2339923	2341761	NA	ATGCCACCGGCGGACGAGGAGCCGCTTCCAGAGCCCACAGCGGACGCGGACGCGGACGCCGAAAGCGGCTCGCCCGCCTTCTCCTAATCCTAATTCAATACCACTTTCGCTGCCACCATCCCCGCCGCAAACCGAGATGCCCAGCCCCGAACCTCTCGGCGGCTCGACAGCACCACGCTGAAGCCGAGGCGACCACACGAGCCTGCCTCCAGAACTATGTGGAGATTTTCCGACGCCACCCATGCCTCGCGCCCGCTCGATCTCCCCGGGCGACCCTTTCGCCCGAGCGGCCACGATTACGGGGGATGAACTCGCCAATTGCATCGATGCGCACGAAATGCACGCTTCCGGACGGCGGAGGGCAATCGCGACTGAGCTGCTGTACGAACATCCCTCAGC…
G41004515	utg4	2344172	2345719	NA	ATGCAGCGGCCAACCCTCATCAACCCACATTCGATCCGCCGCCGACGCTCACAAGCTTTTCTACGCCCCAGCTCGCTCCTCCCCAAAATCGAGAAGCGCCTCGATGCGAACGAGCGCGCAGCCCTCCGGCCAGGAGACCTATGGGAGGAGAGGGGGCCCAATGCGGACTCTTAGCTTATGGAGAGTCACGGAGGGCAACTTGGACGGCCCCCCGAGAGGACTTCCTCATACTTTGAGACCCCGCAAGGGCAAGGGGAATGCGAGAACATCCGAAAACCAGCCCGCCCGGGCGAGCAGGATCTACATTAAGCTCACCTACTCGGATACGCGAAGACCTCCAAAGACGGCTCCCACAAATAACTCCGACGACAAGCACAAGAAACCGCCCAAGGCACATGA…
G41004516	utg4	2353172	2354670	NA	ATGCAATCCAACCTACCGGCATTCATTCTCTCTCTCCGATGCCCATCATCTTCCACGCGCACCCTGGGGCTCCTCCCGATCTTCCAGACGCTTGGACATCGAGGAACGACGCTACATTCACTCTGGCTGCCTGCGGGAAGAGCGCAGCGCGGGGAGGCCTCCTCGGAATTTCTATACTACCAGGAGAAACTACCTGATCGGGGAGGACGAGGAACTTTCCTCCCTCATACCTCTGCGATCTCACTCACACGCTTCCCCCTCCCATCGCCCCGCTTGCTCCCATCGCCCCAACTCAAATCGACCCATCTCTGATACGCTCAACAACCCGCCCATATTCATGCAACCCCTCGACCGCCCACCGCCCGCCGCCGCCGCCGCTCGCCTCCCTTCCGCGGACAT…
G41004517	utg4	2356846	2358874	NA	ATTTTCCAGCTTCCGCGCCCTCCGCGCGCTTTTGTCTCGCTTCCATTCTCCGCCTTTCTTTCCCGACGACGACCCCCGCCGGCATCTCCGCCCGCGCCCTCTCCAAGCGCAACATCGGCGACTACATCGATAACCTCATCTATCTCGACACCAACAAGACGAGCATCTACTCGGCCATTTCAATCAACGACCAGACATACGCAGCCCCTCGACAACCACTGGAGCTATTGATGGCGACAATCAATGGCTCGACCGCGAGCGAGCACAACATCACCTGAGGGCCACTATTGACCGAGGATGCGCGAAACCATCGGCATCCTTGAGGAGGACCACCCTCGATCTTCCACTACTCAGGCCAACATCTTCCTCACCTCTCACGACGATCGACCGCTTACTGGG…
G41004518	utg4	2361001	2362484	NA	ATTCCTGGAGACTTGGGAGCAACTTGGGAGCCATCCTGGATGCGCATGCTGCTGCACTGCACGCAGACTGCAGCCTTGTGGCTGCGCGATTGGATTGCTGACCATATGGGGAAGTCCTTGGATGACATTGGATCTCGATGAGCCCTCCATCTACCGCTCCCATCGACGACGATCGCCAATAAAGCCGGATTGATGACTTTGGCGTCTGAGGAAACTGGCTGAGCTGCAGAGCAAATGGGAAGCAAAGCATCGCATCCCATGGCCGACTTTGAGCCCCCAGCGCAGCCTCCCCCCCCTCCACCAGCCCACGCGGCACCCTCCTCACCCGATGCATACCATGCAACATGGGCATTACCCGCCGCATACAACATACGCGCATCCGATGCAGATGCCCGGCCA…
G41004519	utg4	2362728	2363241	NA	ATGCCTTTCTTCCGCTCTGAAAGCACTAGGCGCCCCTTCCCCACCGCCAGCGACGACTTCTCCTTCTCGAGCCCAAGCTTCTTCGCCGCACTATCTCCCGAGAGCTATGCCAGCGGCGATAACTCCAACAAGCGTCCACTCGCTCGGGCGTTCTTCAGCCGCCCGCTCCAGCTCATCGGATTCCCGAGATTGGGCCACCCAAAGCATGACCCCCATCGGCCGCACGCCAGATGTACGGATGCAGGCAGCCGAATCCGCGGCAGACAGGGCTGAATGAGGCGAGGGCTGCTCCGAAACGCTAAGGAGCATTCGCAAGCTCGAGCAAGAGGCCTTGGAAGAAGCTCGCCGGGCGAGGGCAAAGCAAGCTGAGGCCAAGACTATCAAGAAGAAGCCTTGCCA…
G41004520	utg4	2363669	2364847	0.5	ATGAAGGGGCTCTTTATCCCTCTTGCTCACCGGCCTCTCAGGCCTCGACTACCTTCATCCCGCCTCATCCCTCCTCGCCTTCATGCCACTACCGCCGGCGCTGCCCTCTCTAAGCACCTCAATCTCGACCGATTCGAGGACGCTGCGCCCTACTTCAGAGAACAGGAGTTATTTCGGCCACATCTGGCACTGGACTGCTTCTGACGATCACAGGATGACGCACGAGCGTATCCCTCACTCTCTCAAGGACCACTCTCTATCTCTCCCGCTCCCACCTCCGACTCTCTTTTTGCCCTTATACCCAACTATATCAACCGCGCCCATCACCTACTCGTATCTACGAGCCGACCCCCCCTCGCCCACACGAGCGCCGCTGCGGCGCTCCAAGCCTTCGCCGAT…
G41004521	utg4	2366014	2367165	NA	ATGCTCTTCCTGACGACCTCGCTCGACATCCGCATGGCGACGCCCGATCCTACGACGACGCCTCCTGGACGACCTGCGAGAAATGGCCGAGGGATATGGCTCGGATGCGCTCGCTGCTAGGCGACGCCTCGATGGAAGCCGCGCGCACATGCATAGATCGACGGTTCGGGCGCGGGGAGACGCTGCACCTCCACCCTCCTGCGCGGCTTGGCCCGATCTCTCCCTACCGCCACTCGGACGACCCTTGGAACCACTGCTGCCCGACGGCCTTCCTTCATTGCCCGACGCACGACATCCCGCGCTGACGCCGCCGCTTCGGAGACGACGATCGCCTTCAAACGCCGGCGAAGCTCGATCTTTTCAGGCAGCTTCGAGGGGCTCGAATTCCTACACAGAAAC…
G41004522	utg4	2369378	2370091	NA	ATGCCCGGCAAGCACCCACTTCCGACGCCCCCTCCACCCCCTCCTCCACCTTCTCCGACTCCACCCTCGACTCGGACGGGCCTCAGACACCTCCCGATCTACTATCCACTACCAACGACCAAGGCCAACAAAGCCTATGCCCTCATACTACGCGCCTGGCGGCTTCACTAAACCCCATCATCGCACACCAACTCGCCAACGGCACACCGCTCGCATGGGACATGACCGAGACCGCAGACCGCGCGCCCACTCTTGCCCTCTGCGCCGCAACGACTCACAGACACCATGGCCAGCCTGCAACGCACCCCCCGCTCGCCGCTCTCCCCTGCGACTACCTCCCCTGCCATCACCCCCCCAACCCGCGCGCCCTGGGCCGCGCCCTACGACCCGGCGACCCTC…
G41004523	utg4	2371407	2372023	NA	ATATAGAACCCAAATACCACGCCTGAAGGCACCTTCCCATATCGCCTGGCATGGCCGCCCTTCGCCGCCTTCGAGCTACAGCTACTGAACGATCCGCGCAACCTCCCCCCCCCACTCCAACACCGACAGACCATCGAGTCTGATCGGGAACGCATGACCATTGCGGCCCGCTGGACCCTCTCGGACGGAGCCTCGGATGCGGCGCATCGGAGGAAGAGGGACGGAAGGCGGGACCCACACCCCGACACTGCTCTCAACCTACCCTCACGGCCGGAATGCAGAGGACCGACCCTATCTGCAGCTGATCTGCAGCTGCACGATGACCTATGCGACCCTCCACACCTGGCAGGAATCGGATACATACACTGCATCCCGCGCCCCTTCCGGGACCGACGACGC…
G41004524	utg4	2376777	2377765	0.5	ATGGGCTTATTCCACTACACCTATGGACTTCCCACATTCCTTGCTATACCGCCCTCTATCTGCTTTTCACTGTCTGGGGAGGCATTCAATTGGCCATCCTTGAGGAGACGAGCCCATGCTTGGGCATCCACAGGAATTGGATTGCATAGGTGAGTTGGGCGCCGGATGGGATCTTCATTACGGGCTTCTATCCTTGGGAGACGCGCCTCGCATTAGGACGAAGAACTTGATCAATCATCTTCTGCGAGTGGCCATCTATGCATTATTGGCATCATACTCAGCGCGCCACCGCTCCAAGACACTTCTACACGCGCGAGAACTACTTCACAGGATACGCGCTCTTCTGGGGAGCTGACCCGGCGCGCAATCTGCTTTGCGATCTCTCGTGCCGTCCACCGC…
G41004525	utg4	2377938	2382454	0.5	ATATCATCTCCTGAAAGGCTTTCACGAATATCTCACAAGGAAGGAGGATCTCGTATCATCATCGGGCTAGACGGCGCGGGGAAGACAACATTGCTTGAGAAGATCAAGACATTATACAATGAGACCCCTGGACTATCTCCAGACAAGATTGCACCCACACGGCCAGAACATGGGGAAGATCACTCTCCCATCCACAATCCTGAATCTGGGATCTAGGAGGACAGCGCGGAATACGCTCGATATGGCACCGACTATGACGATTCATGCCCTCGATCGACGCTGAGGACCGGGAACGATTGAGCGAGGTGGGAGATCCTGGGCTCCCCTACTCCTCCTTGCGAACAAGCAAGATACCGCACAGCCTCCGGAAGAGATTCGCAACGACTACGAAGAATGGCA…
G41004526	utg4	2382748	2384144	NA	ATGAGCTCTTACGGCCTCGACCTATCCCCGGCGCAGGCGCCTCTTAATTGCTTTGCCTTCCCTCTCGACTAGAATACTCTCACGTCAGACCTCGACACACTCGCAAGACTGAATACAACAACCCTCCGCGAGGGCGATGCGCGCATGGCAGAAGCTCGCGATATCTTCCAGGCGTGCCAGCGCGGTGGGACACGAAACGCACAGCTATCCAAATGAATCTCGACGGCGAGGAGCAACCATGCTTCTCTGCCGAGGACCCCTCCCCACGCCGAGGAGCCCCTACAGATGTACCTTCAATGCCCACTCTCCATATCCCAGAAACTGATCCCGACACATGCACCAAGCCCGCCGGCCCTAGCCTGGACACCGGGCACCCCCAGCCGGAAATAATATTCTCGC…
G41004527	utg4	2385422	2386735	NA	ATGAGCATACCAAGCAACCGCCTCCGCACCCCAACATCGCCTGCATAAAACTGGGGCAAGCGCGACACCAAACTCATCCTCCCAACCAACTCATCGCTCTCTCACCCTTGATCAGGACCACCTTCTCAACCACCACAGCTCGCGCAGACCCCTTTCCAGAAGGACAGACTTTGGCTGAATGGCACGGAGGACGAGATCAAAGATGGCGGGCGACTCGCGACGCATTAAGGAGATGAAGGCACTCCGGAAACAGCTCGAGGACAAGGATGCCTCTTCCCAAGATCTCTGGACTTGACACATCTCTTCCCGCAACAACTTCCCCACCGCCGCCGGCCTCGCATCCTCCGCCTGGCTTCGCCGCCCTCCGCCCCTCGCTCCTCTATAAGCTCCCTACATCCC…
G41004528	utg4	2387282	2389904	0.5	ATACTATCCTCAACAATCCCCGGGCATTGCCCACAAGCTCCCCACCCACCAACATCCAGCAACCAGGACCAATCCGCATGGGCAAGACATCCTGCCTTTGGGCCGGCGAGCAACTCTCATCCCCCGACCGCCTGCCTACCCCCTCTTCGCCCACAATGGCACAATGACCGCGATGCAACACCATCCCCACCAACACATGCCAGCCCCTCACCCACCACCATCATCAGAACTCTCTATCTCATGCCCACTTTTCTTCTCCCCCTAATGGCAATGCGATGCAAGGACCCCACGGATGGGACAGGGCGGCTCGCCAGGGACGATAACGACACAGATGATGACTCCCCATTGGCAGCAGCAATTGCTCAAGAGATGATCCGCTTCGAGATCACCACACCATCG…
G41004529	utg4	2390615	2391743	NA	ATGGCCACTACGAAGATGATCTATGGAACAGCCTGGAAGAAGGAGCGCACAACCACTCTCCGAGCGCCTCCACGGCTTCAAGGCCATCGACACAGCATGCCAGCCCAAGCATTATCGGGAAGATCTTGCAGGCAGCACTCCAGATCCTATGATGAACACGGCATCAAGCGCGAGGACCTCTTCCTGCAAACAAAGCGACCAGACACAACCCCTCCCCTACGACCCCAAGACCGACATCCCCACCCAGATCCACCTCTCCAAACCTCCCTCAAGAACCTCCGCACGACACCTCGACTCCCTCGCTGCACTCGCCCCTCCGCACCCTCCCCCAGACGCTTCGCGGCGCACTCTCATCTCCCTGCAGGACTCGGGCCCCGCAAGATCGGGCAGCAACACACG…
G41004530	utg4	2394208	2395555	NA	ATTCCCATCCATCGAGTCCAGCATCAAGCACGCATCAACACCCTTTGAGCTACATGAATGCCTGGCGGCCTCTTCGAGGACGAATACTTCTGGCGAGACCATCAAACATGGCTTGAAGACGGTACATGCTGCGCCCACGCTATCGAGGATTGGGAGCCCTCCTGTGAAATCTAATAAACTTTCTTTTCTGAGGACGGGAAGGGAGCCTTGCGCAACAAACATGGACGCCCCGCACCTCCGACGCATTTCCTCAAGCAGTAACAAATAACTGCCCCTGGGAAGAAGAGATCAACCGCATTCACGATCAGACCCGCTGGCCAGATCCGCACAATCATGGCCCCCCTACGATCCTTCACGCCTTTGGACAAGGATATCATTATCTTGGATGCCACTTCATGC…
G41004531	utg4	2397698	2398307	NA	ATATCCCCGGATTTCACCCCCGAACGCCCAAGAAATCTCTCGACTATCAAGTCTTCCAAGCACTCAACGCACTGCGCATCCTGAGACTACTTTATCGATTTCGCTATCGAGGCGACAATCCTGAGGATGGCCCGCCGCGCGAACACCCCATCCGAGGCGGAGACAACTCCCTGATCAAGAACTGGCATGGGGAACTGCTCGACCCATTTCCAACCGATATACTATGGGAAACATGCAAGCAGATGATCCTGGAGAGCTACCATGGCATGGAGTTTTTGGCCCCCCTCGCGAGATATGATCCAGCCCGACCCCTCGAGGAGGCCGGCGATAGATGAGACCCGTCGACGAACTACTGAAGCATCCGATTTTGGACTTTGCGGTCACCCGTCATCGACGAAG…
G41004532	utg4	2401530	2402409	NA	ATGGACGCTTCGCACTCCCGACGGGCGCATTCGCTCTGAAGCAGCTCCAACGAGATACCCCGACGAAGAGGAGCTCAACCCTGCGGAGCTTCCGGCAGCTTTTCGAGGGCCTGCAATTCCTCCATCATCACCACATTGCGCATCTTGATATTCACATCAACAACCTCATGATGGATCCAACTCCCATTTTTTCGGACATTCCTCACCCTACGCATTCCTACAAGAGCTATGACTTCAAGCTCCATCAGGACACACTCGCACCCAATCCTACCAGACTATTACATTGACTTCGGCCTCAGCTAGACTACCTCCCGAGGATCCTTCTCCTCGCATCGTGACATTGGGGGCGATAAGACCCCCTGAACAAGGATCCGCATGCTATATGACCCTTATAAGATT…
G41004533	utg4	2403129	2404502	NA	ATGAAGCTCCATCGAAGGCTTACCGAGAGCTCCTCCAACATATTGCTCGACTCAGATTCCCAGGATCAGCAAGGACCATGGGCCATTCGCAACCTATAGAAGAATACCAACGCCCCAACTAACTGGTCCTCTCATTGCTCGCTGCTTCCGACTATTCTCGCCGCCCCCACCCTATGCTCGGATTCATCACCAACGATCTCGCTGCTCTTCAACACAACCTTTCGCGTCGAAAATTCCCCTCTGGACCTGCTTTTCGATGCTGCATGGGAGTCCCCTTCCCCTCATTCAGCCACATGCCTCCCGAATCCGCGCCATCATCACCACTCCTCGATTCCATATCTACGCTCTACGCTGCCTTACCTCTCTTAAGCCTCGCCCTTCCTGCCCTCGAACATGCAT…
G41004534	utg4	2406094	2407438	NA	ATGGCCGAAGAGGCGGAGAAACGCATTAGCCCATGCCAATGACAATTTTTCAGGAACTTCCAAGGGGGCTACCTCACCCGCGAATACTTCTGGCGGGACCATCAGGCCTGGCTTCAAGAACAAGTACATGCTTCGCTCTCGATACCATCCAGGCTGGAAGCCATCGGGCCGGAACGAAGAAGGACCACGATGATTTCGAGGACGGGCAGATACCCCGGAGACTCGGGATTATGGATGCGATACGCATTTTCGACGCGCGTGCTCAAGAAACAACAAGCACAACCATCCTTACGAGGCCGAGATCGGCAAGCTTTTCTCAACCGAACCGCTCGCTTCAGACCCCCTTAATCACTCCGCCCATATACGATCCTGCACACCTCTTGAAGAATCCATGTTTCT…
G41004535	utg4	2410703	2411804	NA	ATGAGACTTAGAATCAGAACACCTCTCCTCACAGGCTCATACTCACTACGCTCGCAGCTCGCCCAGCAACTCGGCTGAAAGAGACCTCCATCTCCTTCCCCCACCGGCGCGAGCACTGATCCCCGACCCGCACGGCGGCCTCATTTCCGACTTCACGACCTACGGCCCTTCGAACGACTTCCACTTCCAGCCCGCGATCGCCGCCCCCGGGCAACATCTTCGACACCCTCCCGATGGGCAGCTACGCCGCTTTCCGGCACCGATGGCGACGCCTCATGGCTGCTCTGCGCTGCTCTTCCAGACCCGGCACGGCGGCCGAGCGATCAATGCGCGCACGATCTTCGAGACCACCGCGCAGCGCGCCCTCGAGCAAGACTGACGGCGACCCGCTCCAGGCTG…
G41004536	utg4	2416110	2417418	NA	ATGCTCCCTTGATCCTGACTTTGAGCTGAACACTGGAGATATACTGGCGGGACCATTATGAATGGCTCCGGCAGCGCGGATATACTCTACCCTCGCTACAAGCCCGACTGGTCCTTCCTGGCAGGGAACAAAAAACCCCTTACTCTTGCGAGGATTCATGGAGCACCGACCAATACATGGACGCCATTCACGAGCGACAAAGAGACGCCTGATGAAACGCCGACAGCAGCATCCACGAGATCAATATCGGCCAACTTCTCCACCGCACCTCTGCCGATCCTCGCAACCACTTCCCATCTATGAACCTCCAGGATCCCACGGACCAACACCAATATCATTCATGCCACTCCTCAGGAGATACATCGACCCAGACTTCGAAACTATTGGGGAGGCTATGGA…
G41004537	utg4	2419570	2420914	NA	ATGCTATGACTCTTTGGCAGAGGATCCCCAACAACCTGACTCCTCTCTTTCGCCCAACTCGGCCCGATGACGAGCTTCCCGAGGCTGAAGCATGGGCGCGATCCAGATGGTTGGCAGAACGCGTACAGGCTTCCCTCTATCGGCCTGGATGGAAGCCCCTGGAAAGCACATCCAGACAGTTCCGGCATTTCGAGGATTGGCATAGCGCTTTCGGGCTATATTCTGGATGCCCCGCATCTCCGATAACTCGCTTGGCTGAAACTAGGACAGCGAGCGCAACCCTCTCGAGCAAGATCTCCCAATCTCTCTTCAGAACCACTCCTCCGATCCCCAACCATTACCCATACTCGACTCACCCCGATGAGCCGAATTTCACCATCATGTCTACCCCTCTTTCGC…
G41004538	utg4	2421315	2422668	NA	ATGCCAAGAAACGGAGAAGCGCACAAGCCCATATGCTGACGACAGATTTTTTCAGAAACTTCCGGGGGGGCTACGAACACCGAATTTCTGGCGGGACCATCAGCCATGGCTTCAGGAACAAGTACATGCTTCGCCCGCGATCATCCCGACTGGAAACCCGGGCGGGAACGAAGAAACTACGAGAATCGAGGACGGGCTGACTCGGGCGACTCGAGTATGGATGCGACGCATTTCCGACGCGCGTCCTCAAGAAGGAACAAGAACATCCATCCTTACGAGGCCGAGATCGGCAAGCTTTTCTCCACTGGACCTCCCGCCTCCGACCCCCACAATCGCTGCCCATATACGATCCTACACCCCTCTCGAGGAATCCACCCTTGCTGGATGCCATCTAATGCT…
G41004539	utg4	2423102	2423855	NA	ATACCAAACTTGCCCTCCTCCAGAAACCAGAATCAGACCTTTTTAGCAATGAATGGCTTTGCTGGCATTGAGTGGGAACTACACTGCGCCTCATCCAGACTGCAGATGGAACTTTCCTTGCCCAGCAACTCGCGGCTGGCACGGAGCTCCCTCCTTCCCCCACCGGCGCGAGCACCGATCCCCGACCCGCACGGGCCTCATTTCCGACTTCACGACCTACGGCCCTTCGAACGACTGCTACTTCAAGCCCGCGATCGCCGCCCCCGGGCAACATCCTCGACACCCTCCCGATGGGCAGCTACGCCGCTTTCCGGCACCGATGGCGACGCCCTTCGGACTCAAAGCCGAACACTCGCGAAGGCAGGCGACCGGCTCTTCGGGGCGACCTACCAGCCGCGC…
G41004540	utg4	2428928	2430232	NA	ATGATTTCCCTCAATCCCAACTTCGAGCTAGGCGAGCTGGAGATATACTGGCGAGACCTATGAATGGCTTCGGCAGCGTACACTCTACCCTCGCTACAAGCCCGACTGGTCCTTCCTGGAAGGGAACGAAAAAATCCCCTTACTCTTGCGAGGATGCGGAGAGCAGCTCGACCAATACATGGACGCGATTCGGGCGATAAAGAGACACCTGATGAAACGCCGACAGCGGAGCATCCACGAGACTAATATCGGCCAACTTCTCTACCGGACCCATCTCTGCCGATCCTCGCAACCACTTCCCATCTACGAACCTGCAAGATCCCATAGATCAACACCAGCATCATCCATGCCACACCTCAGGAGATACATCGACCCGGACTTCGAAACTATTGGAGGCTA…
G41004541	utg4	2432495	2433813	NA	ATGGCAGAGGACACCCAACAATCACACTCTCCTTCCCCTCCCTCTTCGGCCTGATTCTGATCTAGCCAAGCCTGAAATGGGCGCGATCATCAGCGATGTGGCAGAACGCGGCTACATGCTCCCCTCGATAGGCCAGTGGAAACCCTCCTGGAAAGCGCATCCGGGAAACTCGCGCATTTCGAGGATTGGGAAGCGGCACTTTCGCTATATCTTGGATGCTCCGCATCTCCGATAATTCTCTCAGCTGAAACTAGGACTGCGAGCGCAACCCCCATGAGCGACTTCCCAATATCTCTTCAGAACCACTCCTCCGACCCGCGCAACCATTTCCTATACTCGATCTTCGCCCCGATGAGCCGAACTTCACCATCATGTCTACCTCTCCTTCGAGCGCAACGA…
G41004542	utg4	2434519	2436369	NA	ATGGAAGAAGACAACCGCGAAGGACACTCTGCTCCTCCCATGCACATTCTTGCCCTTTCACGATCTTTCTCAGCTTTCTGAACCCGAGACATGGGCGATCCAGCCGTGGAGGAACGCGTACATGCTCCCCCCGCTATCGGCCTGTGGCAGCCATCTTGGATAACGGACCCTCAGAAACCCAAATTCGACTGAGGATTCTATTCATCTTGGATGCTCCATCTCCGACAACTCTCTCGGCTGAAGAAGCATTAGCTGGCAACCCTCATGAGCTCGAGATCTCTCAATCTCTCCGGAAGCACTTCTCCGATGCTCAACCACTCTGCACCCTGGATCTTCGGCTCCCGACGAATCAGACTACCATCATGGCTACCTCTCCTTCGCCTGCAACAACCCCCATTG…
G41004543	utg4	2436685	2438031	NA	ATGGCCCAAGAAACGGAGAAGCGCACCCCCACGCTGACGACAATTTTTCAAGAACTTCCGAGGGGGCTACCACCGCCGAATACTTCTGGCGGGATCATCACATGGCCTCAAGAACAAGGCTACATGCTTCGCCCTCGATATCATCCTAACTGGAAGGCCATGGGCTGGAACGAAAAAGGATGACGAGGATTTCGAGGACGGGCTGACCTATGAGACTTGATCATGGACGCGATCCATTTCGGACGCGCGTGCTGAAGAAAGAACAAGGCCCCACCCTTACGAGCGAGATCGGCAATTCTCTACCGAACCTCTCGCTTCGGATTCCCGCAATCATTCTGCCCATATACGATCCTGCACGCCTCTTGAAGAATCCATGTTTCTTGCATGCCATATCTTATG…
G41004544	utg4	2438469	2439885	NA	ATGAATCCTGATATATTACGACGACGACCCCACAATCACGCAGCATATGCTAATGAAATGGCATTCATGCCCAATTGGCCGCCGACTACGCATACTCCCCTCCCTTCGCCGCGACCTCTTCCTAGCCTACCAGCGGATCTTGCTTCTCCTCTCTCGCGGCTGATTGAAGGCTCTCGGCTCGACAACCCCAACCCTGGGAACGCTCAATGCGATATCCCACCTCTATCTTCCCTCCAGCACCTCACAGATTACGGCATTGCGCACGACCCGCACCTCTTGCATCTTTCTTCCTAAGGATACGAGAGCCACTCTCATCTACGACAATGATAATGGCTTTTCTGGCTTCGAGTGGGAGCTACACCGCTCCTCATCCAGGCTAGACGGAACTTTCCTTGCCCA…
G41004545	utg4	2443934	2445236	NA	ATGCTCCATTAATCCAGACTTTGAACTAGACACTAGAGCTATTGGCGGGACCATTATGAATGGCTCCGGCAGGCTATACGCTCCCCCCGCTACAAGCCCGACTGGTCCTTCTTGGAGGAACGAAGAACGCCCCACTCTTGAGGATTCGCAGAGGGCATCGGCCAATCCATGGATGCGACCCACGAGCGACAAAACGGCCTGATGAAACATCAACAGGACAGCATCCCTATGAGCTCAAAATTGCCCAACTTTTCCACCGGATCCATCTCTGCCGACCCTCGCAACCACTGCTCCCATCTATGAACCTACAAGATCCCACAAACGAGAACACTATCATCATCCATGCCACACCTCAGGCGATACCAACCCGGCATTTCAGACTATTGGAGAAGCTGGATC…
G41004546	utg4	2447843	2448965	NA	ATGCTTCCTCGAACCCAACTTTGAGCTGGTCTGGAGATACTGGCGAGATCATTATGAATGGCTCCGGCAGCGGCTACACTCTACCCTCGCTACAAGCCTGACTGGTCCATCCTGGACGGGAACGAAGAAATCCCCTTACTCTTGAGGATGCGGAATGATTCGACCAATGCTCATGGACGCAATTCGAGAGCGACAAAGAGACGCCAGATGAAACGCATCGACAGCGGCATCCATACGAGATCGACATCGGCCAACTTCCGATCCACCGCCCATCTCTTCCGATCCTCGCAACCACTTCCTATCTACGAAGCTTCAAGATCCTACGGACCAACACCAGCATCATCCATGCCCTGCCTGAGGAGATACATTGACCCGAGCTTCAAAACTATCGGGGAGGCT…
G41004547	utg4	2449680	2452565	NA	ATGCTTCGCCCGCGATCATCCTGACTGGAAGGCCATGGGCTGGAACGAAGAAGGACGACGAGGATTTCGAGGACGGGCTGACCCATGAGACTTGATCATGGACGCGATCCATTTCGGACGCGCGTGCTGAAGAAAGAACAAGGCCCCACCCTTACGAGCGAGATCGGCAATTCTCTGCCGAACCTCTCGCTTCGGATTCCCGCAATCATTCTGCCCATATACGATCCTTCACACCTCTTGAAGAATCCATGTTTCTTGCATGCCATATCTTATGCGCTACCATGAAGCTTCAAGACTAGGCGAAGCTCGATTCCGCCAGCTTTTCGAGGCTTGAATTGATACACTCACAGCATTGCTCACCGATATCATGTCAACTATTGGATCTGGCACCGCTCTACT…
G41004548	utg4	2453142	2456864	NA	ATGGCTTCGTTTCCTTCCGCTCCTTGCCGCCACCGGCGCCTTTGGCTGCCAAATTCTCTCCTTCAGATATCACCCGCCACGACTTTCGGCAACACGCTCCCGAACAATCATCCGAGTGACAGCCCAGAACATCCCCGGCAGGCGCGCTCGACGCCCGGCCTTCTTCCATGATTCTTCCGAGCCTCACGCTAAGGCGAAGGCATGCAGCCCCATGAGATCCTACGAGCACCTTCAGAAGAGGGAGCTTTTACACGCGACAAGGAATTCGACTCCCCTGCTTCACTGGCTCCATTGACTGGACAATCGACAATGCACGCACAGGGGATCTTGGGAAAGGGCATCAAGATCGGAATTATTGATACGGCGACTACACCCACCCTGCCCTCGGGCGCTTTTGGC…
G41004549	utg4	2458540	2459323	NA	ATGCTGCTCACTCTCTCCTCTCCCGCTTTCAAGCTCATCGCTCGCCACAACACCACTCACACCAGCTTACATCTACGCGACTACCAGAACCTTCTCCGCCAACATCCCAGGAAGCCGAACACAGACCCTCCGAAGACGCGCGATCTTCAGGAACATCCCAGCGCCCGAGAGCGACAATCAGGCGCGCTGGACTGGGCGGAACAGCCAGCTTCATCATGACCATTCCTCGGCGGGGAGATCGGGGAGGAGAGGCACACCCGACCAGCACCTCAACTTTCTCTCCGGCATGGCTACGGCTCATCGACGGGAAGCGGGAGGAGGCCATCAAGCCTGGCGATTGATCCCCCGCGGGAACACTGCACAACTTCAAGAATAGCGGCCCGACCCCGCTGATCTTCG…
G41004550	utg4	2459484	2460343	NA	ATGAAGCCCCCCGCCGCACGACCATGGACAGGCTCGCCCTACCGCCGCCGCCGCACCCTCTGGATACTCCTCCTCCTCACACTCGCCCCTTCTACCTCACGCAACGGCCCGCCGTCCTTCCTCTCCGCTCTCCCTCTCCGGCCCTCAAAGACTGTTCTCGCCCGACTCCTCGCGCGCGGGCCGCGGCCAAGGCCAAGGCCAACGCGGATGCGCGAGATCGATGCGCTCTTGCACTTCATCACCGCCCATCCGGAACGCAAATTGGACGAGGACGGCGGCTCGATACGCCAAGGGCTTGGGGAGCGCAGCGATGCGGACAACCCCCGACTTGCAGTTATTCGCCCGACGGGAATTATGAGGGATGACCATCTAAAGAGGCTGAAGGAGCAGTATCCGCTT…
G41004551	utg4	2460777	2464019	NA	ATGGCATCTTTCAAAACCTGATACTGCGGGCTCCCGGGATCCTTTCGACCTCGACAGGCTTGCGGAAGAGCTCAGCCCGCGACCTCCGCTCCAGGCAGGAAGCAACGGCTTCGACGACAATGAGCTGCCGGAGGGAGCGGGCGACTTGCCTCTATACCCCACTATCTCACGACGACCAATTCCTCTCCGCCGAGACTTGACCGAACATCCTGCTTTCGCGCACATACACCTCGCTACCGGACTTGCGGACGGAGCTGCGGGAATACCTTGCCACGCTGAAGGAGGAGCTCCAATGATCAACGATGACTACGAGGCTCATCACTCAGCACGGACCTGCGGGGCGAGGGGACGCGTAGAGAGCATGAAGCGGCCGCTGACGGAGCTGAAGGCGCGGGCTCG…
G41004552	utg4	2464148	2469165	0.0024126	ATGAATGGCACACACCACCGCCGCTGCCTCCCACGATGAGGACTTCCACTTCTCGGACAACGACGGCGACGACGAAGCCCCCGACCCTGCTAGGAGATTATTCCGCACGCTTCGACGAGCTCATGAGCGACAGCGAGGACCACGGAGACGAGGAGGAGGACGGCGATGACGAAGAAGAGGCTTTTTTACAGCGGCCGACGCTGACCCTACTGGCGGATACCGCGAGCATGCGCGACGCTCGGGCCGGACCACGAAGAGGACGAACTCGAGGAGCAGGAGCGAACGGTCGCTTCCACGAAGGCAGAGAACGAAAATCGCGGCGACGATTGAGGACGAGGCAGGGCATCCAATCTGCCTTCTCGCTCGCCTCCGCCCACCGCCTCAAACGCTTCTGCCCTC…
G41004553	utg4	2469435	2471607	NA	ATGGCCAACGGCGACCATGGCCCCCGCCCTCCCCAAAGGAGCCTCCGCTCCGGACGCCGCCCCGCACCCTCCTCGAGCAACCCCCACAGTCGCCACCCAGAAGCCAACCCTGGCCCCCCCAGGAACAAAGACCCCGCTGGCCGCCCATCACTCAACCCCTCACACACCAACGGCCGGAAGGAACAAACGCGCCAAGAACGAAGATCTCGACGAGCCTCTCGAAGAGCTCCACAAGAACGCACCAACAACGGGGTCGATACGCTCCAAGCGCAAGGGCAAGGAGAAAGAGAAGATACCACTCCGGGGATTCCAAACGACGACAACGATGGCAACTTGGAGTCGCCGATGACGGCACGGAGGAGAACGGCGAAGACGAAGAAGAGGGGGGAATAACGCTGC…
G41004554	utg4	2472146	2474195	0.5	ATGGCGACGACGGCGACACGAACGCCTCCCACGCCCCGGAGCATCCCTAATCAAACCCGCGGCTCTCCACGCACCATCTCCTTCCCGATGGCAACCCAGACTATCTCAAGCTCATCCTCACATCCAAAATGAGATCATCAAGGAGACACCGCTCACTGCCCCAGCCTCAGCGCGGCTCGGGAACCAGATATGGCTCAAGCGCGAGGACCTCCAGGAGCTTCAGCTTCAAGATACGGGGCGCACAACTTCATGGCGAGCCTCCCGGAGGAGGACAGGTGGAAGGGCCGACGCAGCGCGGAACCATGCGCAGGGCTGCGCTTTCGGGCGCGGCTGGGGATACCGCACAATCCATGCCAAAAGCGACGCCATCGATCAAGGCGGAACCTCTCCTCGGCGCGA…
G41004555	utg4	2475046	2476873	NA	ATTAGCTCATTCCCTGCCATCCTTGCCTCCCCACCCCCATTGCTCCTTTCTCCATGGCTTCGCTACCGCCGACACTACTCTCATCCTCGACCTGGGCGACCCTCTTCAGGTGCACCAGACACGAAGACCACCATCCCTCCACACCAACTGAAAGAGATCCTCTCATCCCACCTGTCGAACGAACGCGCGGATATCCCAAGCCGAGCTACCAGCTGCGCAAAGCATCGACCGATGCCGACCATCGCCGAGGCCTTCAGGCAAGCCCGCGAGTCCCTACAACCTGACGAGGATCATCGCTGATTCGCGAACTCCGACGCCAGACCCATGGCGACCTCACCCCTCGCGCTCCAACATCTCCCTCCCCGACTACGAATACATCAAGTCGCTCCGCTCCGACTG…
G41004556	utg4	2480882	2481070	NA	ATCCTCCTCGGGACCCCCAGCTCTTCCGCGACCCGGGCAAAACGCGAGGCCTGGCGCAGCCATCCCCTTCTCCCGCCCAAATTCGCCCGCATTCCCTGGCTTCGCGCTCTGCGCCTTCACCGCCTACGATCGCGGATAACCTGATGACGAAGGGCAAGTCGCATTGA
G41004557	utg4	2481414	2484727	NA	ATCTGGCGATATCGATGCTCTCAGACGACGACAGGCCTCTGGGCCTCAAGACTTCTGCTGCCAGGGGCTCAGAACGGACACAATTCTGAACGGCAACGGACATACGCTCGATGACTCCTCCATGAGCGAGGACGACGACATGCCACTCTCAAGCCACCCACCAACCGAGCCCGACCCCGGACACCCGCGCCCTCAAACGCAAGAAAGCTCCTCCGACTCGTCGAGCGAAGACGATAAACCTCTTGCCTCCTCCCAGGCGAACTCCGCCGCTGGGCCACGACCCCGAAGCCCTGCTGCTAGCAGAAAGCGGGCCCCGCGGGCCAGCAAAGCGCCGACGGAGGACGACGATGACGACGCCCCTAGCCAAGCCCAAGCGCGCGGCTAACGGCAAGGGCAAGG…
G41004558	utg4	2485117	2492221	NA	ATCCTCACGAGCTGCATTCACCTCCAAAACCGCCTGGGACGCACTCGCGACTGGCGAAGAGACCGAGGAGGAAATCCTCGACGACACCCCCGCATCGCAGCCGGAGATCCTCCGACTGCCGCGAAGCTCCAAGAGCGCACTCAAGAAGCAAAAGGCTGGCTCGCATAGAGAAACGCCAGCTCGAGAAGGCCGCGCGCGCTGCTGCTAGGGCCCAGAAAGCTACGGGCAGATGCAGCCCGCCGACCCTTCACCCAGAGACCCCAGCACGCGGAAGACTCGACACCTCCCCGCGACCCCCTGATCGGATGCTGGCGGCATCACTGGAGGAGGACAAGACACCAGAGCCAGAGGGAGGCGGAGGCAGAGCCGCGCCGAAGCCCGAACGGCTGCCCGCTCTAC…
G41004559	utg4	2493301	2495105	0.5	ATGACCAGCTATCTCTATGAACTTCCAACCACTGGGGCTATCTCGCGGACGCGCCGACTCGACCGCGACCTACACCGCCGACATCGCAGATACCACTGAAGCCCGCTAACCTCCGCTGCCCTCAAGGAGAAAGCGGACGGACAATGGCGAGAAGGACTACCTTAGGCTGGCCAAGCTTGCCGCGAAGGCGTGATTAGGAGGAACGCCAAGGACACGCCGAGGGATCAGATTAGCTTACCCCTCCGCTCACAGTCTCGACGAACATACCTAAATTATACGATATTAAGCTATCAATAGCGCGGAGATCGCGCTGAAGGCTGAGCCGAGCGCACCACTTCATGGCACTACCCTATCCTCAACGCTCTTCCACAACTCGCCACGTATCGCTTCCGACCTTCT…
G41004560	utg4	2499536	2504413	NA	ATGGCCGATCCCCTTTTCCCTCACGATCGACGACACCTCCCCGCTTACTCTACTCCCCATTCCCGGACACATTCAGCCAGCCACAGACCGGACAAGTGGAACCCATACTACACGGCCTCGGGCTTCGCCGATCGACTCCGGCCGGCTCCCCCATCTCCCCTGCGATAGGCAACGGCACCAGCCTGCACCTCACGGCTGCAGACGGCGCCGCGCTGCAGATAACCTGGAACGACCGACATCACGCTCTTCGGAACACTTACTACCAATATCGAACGACTTGCCCGACGCCACACAGCCAATCTAGACGGCACCGCTACGACCAACTTTCTCTCCTCGATAACCGCCTTCAACGCCTGAATGCAGATACCGACTTCCTCCATTCAAGGCTTCAAGACGCCT…
G41004561	utg4	2516074	2518932	0.5	ATGCTACCTGCCATACCTTCGGATCATTGCCTCCTGGAACATCGGAATATCTTCCTGAACTCCTTTCGCGCTCGCATCTCACCCGGACCTCCCTGGATTCCCATCCTTCAGACTTTTGATATCTCATCGCGCAACCTCGCCCTTCTGGGAGCGAAGCTGGAACGCAACCATGGCTCCCGCTCGGGGCTGCACCTGATCCTTCGAACGAAGGAAGAGGATTGGATTGGCAATATTGGCCCTGACTTTGCAGCATGCTCGGAATCTCTGCCTACAAACAAAAGATACCTACCAAGGCCCACAAGCCCCGGCAGCCGCCTACGATCTGGACCCAAACATCCATCCTTTGCCATTGGCGGAGAGGACGAGCGCCCCGACACCTTCCTGAGCACTTTTCTTCCG…
G41004562	utg4	2518997	2519813	NA	ATGGGCAAGAAGAACAAGGACCAGGAACCTGCTGCCAACCTGAACAGCCCCGAACAGAGACATCATCCAACGAATCAACTTTCTCTACCAGGCCAGCACCTATCAACTCCATCGCCCCCCCGCCCGACGGCCCCCCACCCGCAACGCAGCAAAGAGGAAGAAAAATACGATCAGGCATCCGAAAAACACAGCAGATCCAGATGCTACCGGCGCAATGCGCATCATCGCAGAAGACCATGGGACCCAACGCTGAAACGAACCCTCTGCAAAAGGCGATACCGCTGCTTCCCGTCCACCGCATCTCCGCATCAAGAACAGCTACATACACCTCTGGCTTAAAGCCTGCCCATACCCGCGCCGCCGCCTTGATGAACGCAGCTGCGCCAGACAACTGGCCCC…
G41004563	utg4	2520094	2521265	NA	ATGAAACGCCCCGCTGACATGGACCTCGCCGCCTCACCATCCCCCTCCGAGCCTGACCCCCGACTCACCCACTTCGGACTTGGCAGCCTCCACGCAAGCGCCCGCTCAGACAACCCCGGAGGCTCGCAGAGAGGCACGCGCACACCGCAATCATCGCTGCCCAGAACTCCCGCGACCGCCGAAAGGCGCAATTCTCATATCTCGAGCGCCGCTCAGGAGCTCGAGGACGAGAACCGGGAGCTCCGCGGATGACTCTCCCAACCATCACTCTCACCAACAGAAAGACGAAGAGCGCGAGAAGGATAGGGCCCGGGACCTGGAGAACGAGGAGCTCCGGCAGAGAATCAAGACCCTGGAGACCGGGGGAAGCCCATGAAAGCTCTCGCCCTCTGCTTCCCC…
G41004564	utg4	2521970	2522752	NA	ATCCCACCAGCACGAGCAGAAACAGCAACCTGCAGACGCGCCCGATGCACCCAAAGCAAAGCGGAATCCGATCCTCATCATCCATGGGCAGCGGGCACCGGCAAGACCACGCTCGCGCTCCCTCCAATCGCGCCTCGGCATGCCCTACATCGAGGGCGACGCGCTGCACCCGCCCGAGAACATCGCCAAGATCCGCCGGCGCCCCTCACCGACGCCGACCGCGAGCCGTGGCTCGAGCGCATCCGCACCACCGCCGAGCGCACCGCCCTCGAGCACCCCGACGCCGACTCGGAACACCCAGGCGACGGCGCTCGCGACGCTCCGCGCTGCGCGGACTACCGCGACATCCTCCGCGGGACGCGCGCCGCCCGGGCTGCCTACCGATGGCCAATACCGATG…
G41004565	utg4	2526300	2528981	NA	ATGAGCTGCCATCTTGAGCTCAGGCCAACAGACCATAACCCCTCCTCCTGGGCTCCAACTCCTCTCACCTAGACAACGCTAATCACCCTACCGATCACCCGACGGCGGGCTCGACGACCCCCGACACAGGAATCGCTCGCTCAGAGCCCCCCCGATTTCACGCTCCTCCTCTGCTCGAAGCGCCAGGCGCCTCCTTTCCTCCCCTCCTTCCCTCGCTGGGTTCTCCTCTGACCGCGACCGCCGCTCCCGACATGCGCTCCTCCCGCTCGAGCAAGGACTCCCACAAAGCCAAAGCCCCTCATCCCTCAAGCTCTCCGGCTCCTCTTTCCTTGACACCATCATCAGAGACGACAAGACCAAGGACCCCATCTACATCCTCGAGACCTCCGGCGACATCAC…
G41004566	utg4	2529883	2530397	NA	ATCCACCGACGCGACCAGCTTCTTGGCCTCCACTGCCAATGGCAGCCACCCCGCCCCCACCTCCACCCGCCGAAGGGCAAGGAAACTCCCAGGACGACGATGGACGAAGATGAGGAAGAAGACGAGGAAGACGAAGAAGAAGAGGAAGAGGACGAGGAAATGGCTGAGGAGGACGACTATGAGGAGATCGACACGACCGCGATCATCAACACCGGAGGCCGCCGCACGCGCGGGCCGCCGACTACTCCTCTGCCGAGGCCCTCGCCAAGGCTGGACTCAAGCCTGAGGAAGCCGCTGAGGATGATGAGCACGAGGAATCCTTTCGCCAAGGACGACGAGATGCGCGACTGA
G41004567	utg4	2532121	2533079	0.5	ATGGAAGCCATCTCACACGCCGGAACGTCTCGCCTCTCCAAAGATGTCTTAGCGGCGGAGAAGAAGCACCGGAAAGCTGCTTGACATCCATCGCGAAGGAGGGCGGACGGGGAGGCGAGAAGATCTTCCTTTTGAACTCCAATCATTGCCGTGCTGGAATCTCTGCAGATGCGAACTCGCTCGAACTACGCGCGACAAGCATCACAAAGACACCTTTACATACAACGAAGACATTCCTAGAACTTCTCGCGCAACGGCTATGATCTCAAACAAGGCTACACCCAATGGAGCTCCGGCCATTCGCTCCCTTATGCTGGCTACGACCCACATTACGATCCAGCTCTACCACTCCGACCCCCGGCAACTACTCTGGCTGGAAGGCGACATATCGGGGCGAAC…
G41004568	utg4	2533652	2534436	NA	ATGAACCACGGCGACCACGGCGAACACGACGGGCATGACATGCCCATGCCCGCGGGGCCCAAGCTCGATGAACATGCTCTGGAACACGCAGATCGCGGACACCTGCATCCTTCCGCTCCTGGCACATCTCCACCACCAGCGCTCCTTCTCGCGCGCATCCGGCCTCGGCGCTCTACGAACCTGCGCCGCGCAGCGCAACCTCGACCGCCGCATCGCCGCGACGCTCAGCGCCCAAGGGAAGGGCAAGCCCGCCGGCGCCGCTCTCGCACACGTCGGAGCGGGACTCGCCTGAGATCGATTCAGAGGAGGCGGGTTGACCGGAGCTTTGTAAGAAGGCGCACGCTGGGACGCCCCTTCCTCACTGCTCTACTCGCGCATCGTTACGGCGCGCAGCTTCCT…
G41004569	utg4	2534707	2535336	NA	ATGACCACAGCAGCTCGCCCCCAAGCTTCTCCACGACCCTGGGACACCATCACCCGAGCTGAAAACTGCAGCTTTACCGCGGCAAGCTCGCGGAAGCCGAGGATAACTTGAACATCTCCCTCAAGGATATCACCAACCCAACGAGATGGCCCCCAGCTTGATCAAACATCAGGGGAAATGCAGATTCTTCATTCCCAGACATGCTGCAGAACGCGCCGATTCAAGCGGGACCCAATGCAATGAGGGGAAGGGATTGACGGCCCGGAAGGGCTACGATCATGCGAGCTCGCCGCGCGCGTCCCTCCGCAAGAGATCCCGATAA
G41004570	utg4	2535929	2539379	NA	ATGACTGCGGAAGAACACGCCCAACCCCGCGCTCGACACGTGCCGAAGAGGGCCCGTCGGGGCCTTTGAGCGCCATCCACCACAGAATGGCCGACAGCCTCTCGCAAATCGGCAGCAACTCCAGCGACAGGCGGACCTGAGCCCACCACAGATGAGACCTCCTCGCTGCCCGGCCCTGGAGGCTCATTCCTTCTTACGGGACACTCCCTGCCTCCTACGGCGGAAACGAAGCAGACCCACTCCGCGCACGCCACGCGCTTGGCCCTCCCCAGCCTCTTCATCCCCAAGGGCCGGCACACCAACCCGCCCACGCCCGGAGGAAGCCATACACCGCTCTTTCACCTTCCGAAACAGCAGCTACTTTGCCCCAGCGCCCCATCTCTGCACGACAAGCCCGTG…
G41004571	utg4	2543084	2546569	0.5	ATGACCCTCGAAGCTACCTGCCCGCGCCAACATTCAGGCTACGAGAGGAAGAGCTTCCACCCGAACTCATACTCCATCGAGCGAATCCTTGAGCTACACGCAACCTCAGATTCGGATCCCTTGGAAAGGCTCACGAATGACTTCAACTCCATAGCGGCTTAACCAACTTTCCCGACGAGGCGGCGCTGGCAACTCGAAGCCACATGCACAACTAGCGCAAAATGAACGGGCCCTCCAGGCAGAGATAGACGCGCTTCTGGAAGAACTGCAAAGATCAGGACCCGAGCAGGATGCAGCTCATTCAGGAGATGATCTCGGATCTCTTGGGACAAATCACGAATACGAGAAAAGGCCACAGACCGAGGCTTCCGAAACATCACCAAGGAGATTCAACCTCGA…
G41004572	utg4	2546791	2550578	NA	ATGACGCTGGCCCCCGCCCTCCGCCGCGGGACCCTCCTCCAGCTACCAGGAACCAGCGCGCCTACACCATCCTCACCGGCTCCATACACCACCTCTTCTACCGCCGCTCCTGCTCCGAATCCCGCCCTGCGAACGCACATCCCAATTCGCCCCAGCCACAACCTGCTTCGCGACCATACTATCCAACATCCCACCTCTGCATATCCTGAATGCTCAGGCTGGCGCCTCAACCTCCCCCTCAACCACACCACGCAAGGGACCTACTACTCGCAGCAGCCTCCTTCTGGCGGCGCAACCTCCAGCAGGGAACTACTCATACTATGGCTATCCACCCAATGCCTGGGCGAATGCGGAACAGCGACATACCAATACCCTTCAGGGGAGCTACTCATTCACCCT…
G41004573	utg4	2550879	2551537	NA	ATGGCGGCTACCAAAAACCCCCCTCCGACACCAAGGCTAAGGATAACGACTCCTCGACCACCCCACTCTCCTGCGAAGCACCGCCATCATCGCTCTTCAAGACGAGCTCATCAGCAAGGCATTCTCAGGACGAGATGGCCGGCTACTTGATACATTCGGCGGAATCTGAAGATGGGAAAGCAGGAAGAACCCGCTTCTCACGGGCGCATACTAGCGGATACTGCATGGGCTGCAACGACCGCATGGGGACTACCACAGGGCCCGATAGCTCTCAGAAACAAGGAAGGAAAATATCTACTAGAACGAGAAGCTCCAAAGAGAACAACTGGAAATTGGATGACTAG
G41004574	utg4	2552389	2553674	NA	ATGCCATTCCGCGGACCTGCATCGACTGCTTCTCGACTTTCAACACCCGGCGAATTCAAAGGCCACACCTCTTGCATCAGCGAGGCGGAGAAACCAAAAGGGCCTACAAGGCCAAAAACCGGGCAGCAGCAGGACGGCGGCGCGCCGCGCGGCCAGGGCCAGCCAGTACAACCGGGGCCTCAGAACGGGCGGCCCAGAACGGCGCGGGCTGATGTATCAGCAGCACCTGGGGACGGCAGGGCGGCAGCGGAGGCTGGGGCGCCCCCCAACGCGCATCTGGCGCTAACGGCACTCCTCTGGGCACACCCGCGGATCGCCCGACAGCTTTGCCGAGGACGACCCCGACGGCGAACGCGGGGCAAGATGCGAGCACGAACTCTGAAGGCCGCGGAGAAGGAG…
G41004575	utg4	2554225	2555955	NA	ATGGCTATGGCACCCCTCCCGCATGGGCCTCCCCGCAAGACCCACCCGATCTGGGAAAGCGCGGCCGCTCACCTTCGCCACCTCCACGCTCATCGAGGCGCCGCTCGCCGAGCGCGGAGCCGCGGCGGGACAAGGACGATTGGACGGGATAGACATGGGAGGGATCGGGACAGGGACGGGGGCAGAGATAGAGACAGGGAGATGGAGGGGGCCGAGCGGAGGAGCGGCGATGGGGACTGGAGCAGGCGGCACGACCGATCGCGCGCGCAGACGACTACTTCAACGACGACAAAGGCGGCCAGCGAGATGGCAGGGACGATGATAGGGGACGGAGGCGCACGGAGCCGAAGCGGATAAGGAGAGGGATCATGAAAGGGAGGAGCGGCGAGAGCGGGACAA…
G41004576	utg4	2556577	2557252	NA	ATGCGCCCTACTCAGGCCATCCTCCGCCCTTTCACTAGGCGGGCTCCGGCCGATCCGCTGCATGACAATATCAAGCCTCCGACCATCCAGAATGGCAGCACCCTTGACCTGAAGGATCATATACTTCTCCAAAGCCACCGCTGGAGGCGCTGGGCGCAATGGCTTCCAACCTGGGGAGACTCGCCCCTCGAGCTCAAGATCCATGCCTAGAGCCGCGGGCGGCAAGGGCGACGCAGAACCCAGAGCAGCTCTTCGCGATGGGCTACGCCGCTTCCTCGGCGCGCTCCAACTCGCAGCTGCGCGCGCGAACAAGAAGGAGCTGGCGGAGAACGCGACGCACCGCCCATCTTCTTGGGCCACCCCAAGGAACCCGATCTCGAGGGTTGCGCTCCGCGGAGC…
G41004577	utg4	2557721	2558297	NA	ATGACCTGACCGACCAACGCCCGCAATACGGCCCACGCAACCGCCCGCGGACAAGGACGCAATGCAAAAACTCACGACGACGACGACGGGCTCGAGCTCCGGCTCGCGATGCCAAACTCTCGGAGGGAAAGGCGATGGGCAAAACCCGGAGCATTCGCTATGGGCTACGCTGCTTGCTTCCTTAACGCGCTGCAGATGCGCCAGGAGGACCGGCAAGAGACATGGCGCGCAACGCCACGCCACGCGCAGCCACATCGGACAGCCGGAAGGCAACGAAGGCTTTGCTGCAGGGACATACAGCGAAGGGAGGATATCGACCTCATAGAGGCGGGACATAAGGCTTCCCTACACGCGCCTTGAACCACGGCGCCAACTACCAAGGCGCCAG
G41004578	utg4	2559074	2559916	NA	ATGAATCGCAGACATCCCATCGCTCGAGCCATCAGGGCGAATATCTCATCCTGGGACTCGGCGCACGACGGAGACCGCCGCGAGGACTACCTATCTCCACGGCACCTCGGGGACGATCATTACCATCGGACGCGAAACCTACCACGGCAAAGAGGAAGAGCCACCCGCACCGGCTGCTCGATCCCTCCTACACCCCACCAGAGGAAAATGTCGCAATGCAGGACCCATACCTAGGAATACACCAAGGCAGGACTTCCACGAGCCTCAGGCCAGCGGCGTACTCTACCCCGCTCATCCTTTGCCATTCCGAGCAGAAGGCTGGCGATAGCTACGCTGCGATGGGGGGCTGGGAGGCTCCTCACACGAAAGCAACACAGGCGCGTCTGGCGTCGACTGGCA…
G41004579	utg4	2560084	2561146	NA	ATTCGCCGACAATCATTGCAGAAGCCCGCGACGACCTCCAGCGCCACTCAGCAGAGACGATAGCCCCCAATCTGGGACAGCTCGAGGGGGGAAGCATGGGAGCCGCCGCTCTGCTCGCGAGTCTCGAAGAGATCGATAGCGCAGGGGACCAACGTCTTCCGACGCTAGAGCCACGCACCTGAGCGAGGACATCCGCCCGCGGCCCCACCACTTGCACGCCCTCAATGCCAACAACCGAAGCAAGCCAGGACGAACATGCCGATCTGTACGACTTCGCGCGAGATAGAGAGGCCCATATCTGGACTCCCTCTGGATCACATCCACCAGAGAGCGAGCCGGAGCTCCAACGAAGGCGAAGAGCAACAGACAGCATCAAACGGCGAGCACGCACCTAACGAT…
G41004580	utg4	2564335	2566863	NA	ATGTCGCGCACAGGACGAACCCGCGCCCTGGCGGCGGCAATTTCTCTCTTCGCTTCCGCTTACGCCCAGACTGAACTCGCCCGCAGCCAAGCACAAACCAGGCCCCACTCGCATCAAGATCTGGGGACAATCCAGCACAACATTTCTGGGGACGGCAGACAAAACATCGGACAAGGGAGAACAACCCCGCCAAGATTAATGCACCCAGCATGGGCTTCGGAATACTCCATCAGCAACAACAGCGCGCGCGATGGACTGACCAACTCTCTGCGGGAGGCACGGCGCTCGGCAATGGGACGGCTGAACCGGGAAACCAGGCCGGGGCCTGGTCAGGCTGACAGCCAGCTGGGGAGGGATATATGATGATCCGGACGGAGGGAAATCACCGTGCTCAACCCT…
G41004581	utg4	2570775	2573046	NA	ATGCCTTTGGCTAGCCATCCATCACCATCCCCATCCGCCCTCACATCCACCCATCCCTCTAGAGCCCTCCTCCTCCTCCTCATTCCATCCTCTCAGCAGCAGCGAAACATCGTCTATCAGAGCGAGGGGCTTGCCTCTCCGCTCCGGCGACTATCCCTTAGCGACGAGTACCACTCCCCGCTGCGGACACGCCCCGGAGCCGACTTTTGCCATTCCTCAAGAACCCAGACAGCATCAGAAAAGCAACGCAACATCATGATGGACAAGCAGCATCCAAGAGCAGAGACGCATAGGGACATCGATATAACCCTGAAGAGAAGATCCCTCTCTCCCTTTTTCCCCTTCTGCCCGCCCCACCCTCCTCCACAGGACCCTCACTCGAGACGACACGCTTCCTTT…
G41004582	utg4	2575861	2578333	NA	ATCGCATGCCCCCCATTATACATGCTCCATCTGGCTCCGCAATACCATCAAGGGGAGAACATTTCACCTCAACAAATCGCCGACAGCACGAACCTCCCACAAACTTGATTTATTCGAGCGCTATCGGGCTTAGCTCTCGGGCGAATCAGAGAAGACGAGGAACAGATTCGAGATCATGCATACGGAAACTGCAAAGGGAACTCGACGGCTATCCACCTGCTGATCTCCAGATACCTCAATCAGACGCATAGCCATACCAGGACCGGCTGGTCCCATCGGACCTCCTCCACTCCCTGGGGCAGCCAACGATCAGCTATCCCGAACCCACTGCACCACGCGCTCCCCCGCACGCACGCGGAGGAAATCGAAGCACTAACCACCCCCAAGGGCCTACTGCAC…
G41004583	utg4	2578862	2582202	0.5	ATGGCTGAATCCGCCATCACCTCCCGCGATATCGCCCACCAAGGCCAACGCCTTCCCCTCCGCAGGACGGAATGCGCCAGCCATGAACGCACTACGAATGTCTGCAAATACCTCGGATGCCATCGCAGCGCATGCAGATCATCAACGACGAGAAGGAATTCAGCCCCGACTTGACGCAACATAGAGAAGGGCTTGAATGCAGGCTTCGACTACAACCTAAGCATTTCGTCACAATCTACCGGCAAAAACATTGCTCAATCGACTATTTGGGACCAACTTTGATTATGGACGAAACGCGACGACAACAGACCACCAAGGATTTGGATAAGGAAAGATATGAACATGCTAAATGGACGGAAGGAACGGATGGACGGGAACGGAGAGGATCAGGATTTCGAA…
G41004584	utg4	2582956	2585379	0.5	ATGGCTATCGACCACTAGCTCAACGACGACGCGATTGCTTACGCTTCTGAACATCTGCAACGAAGGCCGGCAAGCGGAAACGCACTTGAAGAAAGCAAACCAGCGGAGAAGCTGAACAAGAAACGCGCCAAAAATTGCAACGCCGGACGATTCTCGAGGCAGCGGCGGAGGACTCGCCCTCGGAGGAGAAGGAGAAGGCACACACCAGGCTCAGCAGCGGACGCCGACGCGGAGAGAGGGCGCGGATGAAGGGGAGGAACGCGGATACGGACCCTTACCAGGCGCACTTTGGGCTATCCCCGAGCTGACGGAGGGGGCGCGAAGCACGATCAGAGCATGCGACGAGACGAGACAAGCGGCAGGCTTGGAGGTGACTCTGCCGGACGTGGACTCGAACGC…
G41004585	utg4	2585840	2589556	NA	ATGAGGCCTCTTGCCGAAAAACCTTCTATTGCCAACAATTACGCAGATCCTCTCGGGCGGGCATCAACACCCGGAACAGCCGGAATAAACATCAAGAACTACGACTTTGACTATCCTCAGACGAACGCACATCACCCACCTAATGGCATCATGGAGTACGACTTCAATGCGATACTCGAAGGACTTCGATCCCTTCAATTTGACGCGCCTATCGAATGCAAGCCAGCACGATTCGAAGACCCGCCGAAAACCTCAACCGAGGCTGCTCGCGCAAACGCTCATGATATGGACGGATTGCGATCGAGAAGGGGAGAACATTGGAGCTGAGATCGCGAGGATTTGCAAGGGGGCAAAGCGGAACATCTCGGAGACGCCCGTCAGCCATCATCGCCCAACAAA…
G41004586	utg4	2598841	2603242	NA	ATGCACTTACAATCTCACCCTCCAATCCCCCACTGCGATTACGCACGCACGCAGGCAACTTCTCCGGATCCCGCACACAGGAGATTATTTTCGCGCGGCACGCCTCGAGCTCCTTAGGCCAGATGCAGAGGGAAGCACAACGGCGCGACTGACCTTCGTCCATCCTCTCTCGCCGCCTTTCCTGACTGGCGACCAAGGATTATCATAAGGATCTGACTCGGGACGGATCTATCCTTGACTATGATCCAAAAACGAGCAGCTTCCAAACCACCAGGAGACATTTGGCAACTGGCGCGCGCCGAATCCCCTGGGCAATCTGGCCACCGACCCAAAAGGCCAGCCATGCGCCGCCATGGAGAAGGCGAAACTGCTACATTCTCAACCGAGACCCCGCTGCGA…
G41004587	utg4	2603424	2604812	NA	ATGGACTCAAGGCGACCATTCCCAGGTCCCGCAGGGCAAGCGCATCCCCAACCCAGCCAACTTTCTCGAGCGACCGCGCAGGCGCCTGGACTATCTCAATTCTTGCACCTCCCTCATAGCGGCTTTCACAATCAACGCATCGCCTTAGAAAACGCTCTACCTGGCTCGCCTGCTGAATCGCACCTTTGCTGCCTCCAATCCGACTTGGCTGCCCTAGCATACGCTCCTTTCGATGAGCTCTACGACATGGCCGCCAACGCTATTAAAGCTCGGCTCGAGCACTTCCTCAACCCATCACGACAGATCTGAGGGCCCATTTCCGGAGCGAAAACTACGAGATACACGCATATATCCTGGGATTGGCTCATCGACCTCCCTGCAATCCAAAGGACGCAACCT…
G41004588	utg4	2605992	2607354	0.5	ATGCCGGATGCAAGCATCACGACACAGAGGCCGAAGATCGAATGATCTTTGACATGGATGCTTCTCATCGATTCAGAACACACGGATAACGAACCAACGAACTCCTCGCGCCACGGCAAGGAGATGACTTGGGATATCAAGGCTGGACTCATGGGAAAACCTGAGCGCGAAGCCGCCGCGCACCTCCTCTCCTTCTTCCCGGACCTCCCACCCTCCTTCGCGATCGACTACTACCTCGCCGCGCGGCGCGAGCTCCAGGACCTCCGCTGGCCCTCCCCGGCCGCTCCCCGGGGCGCTCAAGCTCGCAGCACCTCCGCGCGCACGGGGCCGCTCGCACTCGCGACGGGCTCGCAGCGCCAACTTCGAGCTCAACCGCGCACCTCGGCGCGCTCTTCGACT…
G41004589	utg4	2609283	2610353	0.107778	ATCCCACCGCCGCACATTCTCCGCCCTTTCCCGACATGAGCCACCCTGCTCGACTCCCCCCCGCCCACACCCTTCCCGAACATCAGCGAATTCCCCATATCCATATCCCAAACCACGAGCACTGGACGCGGACTGCCTTCCTCGCAGGCTTCGCCCTCATCGCTCTCTCCACCTCCTCCCTCTCCCAGCCCGCCCTCCGCCAAGCATCCTTCCTGGACACAACACGACCGCAGGCACAGGGGGCGCCGCCCCCGAGGCTCCGCAAGGCCCTCCAGCACAAGAAGCCCCCGCCACCGCGGACCTGAACTCGCGGCCGCAGATCTCGCTGAACGCGACGCAGGAGCTGGGCGCTCGAGCTTCATCGCCAGCCTGCCGCAGAACATGATCCCTGCCACCTGA…
G41004590	utg4	2613170	2614159	NA	ATGCCTCCAACCAAGATTTGCTCGCCTTGACGATGCAGATGCGGATATTATCTTCCGCTCCAGACGAGCGACTTCCGACTCTACAGACATCCTCGCGAAAGCATCTCCGATTCGGCACCATGCTTGAGCTCCCACAGCCCTCATCCTCCACCCCTTCTGCCCCGGATGAGCCGCACCCAAGCTCACCGAGGACGCGAAGACGCTCGAGAGCCTCCTCCGCCTTTGCTACCCCAGAACATCCCAACATCACCTCCGGACGACCCACCCCATCCTCGAAGCCGCGCGGAAACGACATGGAGCGAACCGCTCCCTACGCCATCGCACATGCTGCAGATGGAGGACCGCAAAGGAAGCGGCGAACCTCCTCCTGGACTCCCCAGTTCCATATTCCTCCCTCGC…
G41004591	utg4	2614707	2615732	NA	ATGCCGGAACGAACTTCCAAACCCTCCCACAAAATTCCTGCTCGCTCGCCATTTGACGGCGCAGATGCGGACATTATCTTCCGCTCCAGACGACCGACTTCCGACTCTACAAACATTCTCGGGAAAGCATCCCCCGCTCCGCACCATGCTCGACCTTCCACAATCTTCCTCACACCCCACTCCCGACCAACCGCATCATCAAGCTCTCTGAGGACGCGAAGACGCTCGAGAACCTTCCGCCTCTGCTATCCCAGGGCATCCCGCCATCACCTCCCTGGACGACATCCACCCCATCCTCGAAGCCGCGCGGAAACGACATTGCGCCACCGCGAACCTGCGATGCCATCACGCCTTTCCCCCAAGGAACCCCTCCGCCTACGCCATCGCACATGCTGCAGA…
G41004592	utg4	2616299	2616946	NA	ATGCCCGGCTCAAAACCCTACCGATCCAGACTCTCATCCTTGATCTCGGCGATCCTCTTCACCTGCCGCCGACCACGACGCCGATCCCACCCCCTTCTCAAGGATATCATGAACGGACCCACCTGTCGATTACGAGCGCGGCCGCATCTCGCAGGAGGAATGCTACGCGCGGTGGGGAGGAATTCGCCGGCCCCGACTGACGAGGCGCTCAAGCAGGCGCGAGACGCTGCGGCCGAACGAGGAGCTCCTCGCGCTCGCGGGAGCTGAAGGCGCGACGCGGGGCGGCTGCGCTCGCGCTCGAACATCTCCCTGCCCGACTACGAGTTCGAGCACGCTGCCCACGGACTGCGATCTTCGACAAATCCCCTGCGCTGCTTGGGGAGCGCAAGCCGGACCTGG…
G41004593	utg4	2617358	2620640	NA	ATGAGAGAACTCCAGAGCCTGAGCCAACCGCGAATACGAAATCGCCGGCTCATCCGAACACAGCGGCATACCGCCGAAAACATCCTCCGACAAGCCCCGCGACCAGACCAGCAGATGGAGCCGCGATTGCTGCATCAAACACCAAGCAGGATACGCCTGCGCCTGAAACACCTCTGCTATCAAGAGCATCACCTTTGGCAAGCCTACACGCTAGCCTGAAGAACGATCCGACTCCTGAGACTTTCTCCATCAACTATCAACCGCTGGGATGCCGTTTCCCACGAAATTCATCGAAATCGCCTTTCCGCACACGGGCAAAGCTTCAACACTTCGATTTGGCACCTCATTCAGGCATCACTGACGAGACATATCGAGCACACCCGCCTTAGGCATCAGGAA…
G41004594	utg4	2620974	2621606	0.194983	ATGCGCATGGCGAAGGATCAGCAGAGGATAAACGCTCTCAAAGCTGAACACACGATTGCGCGATCGAGGAGAAAATAGAGGCTGAAGATAGAGAAGGAAGCTCTCGATGATATCTCAATGGAGCTAGAGCTCGCAGACGAGGACCAACCTATAATATCGGTGGCGAAGCGTTCATTCACATGCCCCATCCGCGAGCCCAAACGGCTAGAGAGGGACCTCTCTACACTCAACGAGGACCTCGGAAAACACCCAGCGGAGGATTGAAAGCCATGAAGGAGCTCAAGCATGCTACGCCAATCGGACGCGCGATCAACCTCGACGAAG
G41004595	utg4	2622041	2624166	0.5	ATGAGGGGCGAAACTTCCCTTGCTCTGGCCAAATCAACGTGCTGCTTGCCCCGGCAGGACGCACGCCATGGCAGAAATTCACGAACCATCCATCTACTTCATTCTCTCGCGCATGCTCAAGGCGCATCCATCTACGCGCTCGGGATCAAAGACCGCATGACTTCTACCTGGTCTCCAGGAAGCGATATTGCTCGCACTCCGCTTACCTTCCGCACGGAAGAAAGGAGACGGAGCTCGGCAAGGCGAGTGGACATTGAGAAGAAGATGTCCCCAGGCCCAACGACACCACCTATCTCTCCCCACAGAAGGACGCGACAAGGATTGGATTCTTACCGAGATGGCAAATATGGATGAGGAGGGGACACCACGAACTGGAAGGATGGCAGGTTCAGGCGCGAC…
G41004596	utg4	2628757	2631833	0.5	ATCTTATACTCCATCCCCCCCTCGCCCCCTCCGCCTCAAGAGGAAGACCCTCTCCACACCGCCCTCCATGCTGCTTGGCGGCCCTTCGACCCAAACCCTCTCCTTCCCCCTCCACCAGAGCTCCCCCCGCCAACCCAATACCCGCGACCGCCAGGACATGCCTCACAAAGAGAAGATGGACAAACATCCCCACCTCGACATCCATCAACTCCGACCCTCTCTCCGCGGCACAGGCCGACCCACCCTGCCCTCCTTAGCGGCAACAGCCCTCCACCTCACAGAACCCACCTCCATCAAACAGATTACTCTCCATCAGAGGAAAAGCGCGCCTCCCCCTCCGCAACAGAACCGCTATCCCTCAGCTCTTCTCAGCTGACTTACCATGCAATCATGAATGCT…
G41004597	utg4	2638144	2638685	NA	ATGCCCATGACCTTCTTCAGCAAAACCTGGGCGGCGGGCACGAACGAGACTGACCATATCTTAGCCAACATTGGGGAAGGCAAGCGACTTCAGACAACCCGAACGAGCTTGCGAACCTGCCAGGGCCAGCGTCTGGAAGGAGCCATCGAGGACGATACGCAGCACGCAATAAGGGCCCCAAAATGCAGCCGACGATTGGACAGACGAGAAACACGCACCATCTGCGGACGACATCCTTGGACAACCAGAGCTCCCGCTTGAAGCTGGACCTCTTCCTCTCCGGGAGGCATCCTTGCGATAAGACCTCTCAAGCTCCTCTAA
G41004598	utg4	2641250	2642422	NA	ATGGCCTCTTCGAAGGGCAACATCAAAGCGACCCGCTATCCTTGGGGACTGGAGACATAGGCATGCATATCAGCAAACTTCCTGACCGAACCGCTGCCTCTCCGCATCACCACTCGCGACCCCAACTCTCCCAAGGCCCAAGAGCTCGCAAAGCTCGGCGCTGAGCTGCATACTCTCAGCGAACCTATCGACGACTTTATCAGGGCGACCCATCGACGCACTCCCACCGCATCCTGGGATTTAAGGGACCGGATCCCTGGAGCCCTTCTTCCAGAACCAAAACTTTTTGAGCGAACGGCATCGACTACCGCATCATCGACTTCCCGGGACGAGCACTGAATGCCACGAAGCGCAAGATCACCGCCGCGACTCGCGCCGCAGCAAGGCAAGACAAAACAT…
G41004599	utg4	2643604	2645993	NA	ATGCAACCAGCCCAGCCCTCCGATCAGGATTCTCACCGGCAGCCAGGACACTCCGACAGCATAGCCCACCGAAGACGACCCATGGGACGGGGGCTTATCGCGAGGGGAGCGGCCACTTCCAGGCTCCGCCATCTTCGCGCAGAGGCGGGCTGAAGGACATGCCCGAGATGCCGCTTGATATCCTCTTTGAACCACAAGCCTGAGATCGATGAAATTAAGCGGAAGGGCTACTCTTCGGGATGACGATGAGAAGGCCAAATTCAAGGCAGATAGGAAGGCTTTTTGATGACAACATCTCCAGGCTCCTTTCCGAATGGCAAACTGCAAGATTCAGAGATCTCAGGAGGGACACAAACTGAAGAACGAACTTTGAGGCACAAGCATAAACTTCGGGAGGAA…
G41004600	utg4	2646666	2650160	NA	ATGGCCTCCGAGATTCCTCGACTCTCACCGCTCCGAAGGAGATTCTCTGAGAGCTGAAATGGCTGAAGAAAGCCCCAGAGCCCTTCACATCGACTGCCCCCAGCCCAAATCGCTGCCCCACCGAATACCACAACCCCCTTCGAGCGCAAGGCACGAGAGCAGACGCATTCAAGACTACGGAGGAGGGAATGCGCTGGGAGGATATCAGGATGCGATGAGGCTGCAACGCCTCGAGAACGAAGAGGAACGGTAGACGCGATCGGGAGGAAGGCGGATGGAGGGAGGAGAAGAAGCCTCGACAAGACGCCTTCGCGCCGAGATGGAAGAAGCGGGGATTGGAACAACTGCGCAAGCGGCTGGGATGCCCGAAATGGATGATGGGAGGGAGGAACGATAACA…
G41004601	utg4	2650971	2653599	NA	ATGCCTCTTCCGGGGAACAGAACCCTCATTCTCCAAGGCCAGCCCCAGCCAGAGGATACGAACCTCTCCCACCTCAAACCCAAGAAAGCCATGCTCATTCGCATCTCAGGAGACTTGAGGCCCTTGAGGGCGGCGAGAACCAGGGGAAGCGATCGATTTCGGCAAGACTCCCGCTCTACATCGGCAACACTCTATCCCGACGCCGAATCAGGAAAACACGATCCACGAAATACATCCGCGCAGACCGCTGCGAAGCCGAATGGCCCACTCAAGCCCTATGCGACTGCGGCAATCATCCGACCGCCAACTCGGCGAGAAGCGAGGAGACGATCCGGGACCGCACTCTCGAGGCCGCGAAGCAGCGCACGGAGCGCAAGGCCATATTCCTCGACAACCCGC…
G41004602	utg4	2655488	2657055	NA	ATGCATCTCTTCTGCCCCACTCTTCCTGCAGCGCGCTCGCCCGCCGCGCCCTTGAGCCCTCCTCCAAGCTCGACCCCGCCGCCACCGCGGAGGCGCAGAAGCGCGACGACACCGCGACCCGCGCATTTTCCCACCGAGATCACGACCTCGGACGGCCAGCCTCTTCCCAGCGGCTCTGGCGACTTCCGCGAGAACCTCACGCCCCCAGCGGCAAGCGATGGCTCTGACGGCCAGAAGGGACCATCACCAAGGGCCCACAATGACCGCCCTGGGACCGCCCTTCCAGCGCCTTGACCCAGGCGCCTTAACTTCGACCCTCGGCGCGCTGCCGGGAACCAGCATCCTCTTCTCGCGGCGGCCGCGCGGATGGGCGGAGCTCACCGATTCCCAGCTCTTCAC…
G41004603	utg4	2657375	2660192	NA	ATGGCTCGGGCTAAGAGGGCCAGGCTTCGAGCCTAAACCTGCCCCCGAAACTGGCTGAGAGCAGCACAAGCGGGCCACTGCCGACGGCGGAGGCGAAACGGACTCCTGCCCGGCGCAACATACGCGCGACGGGGCTCAAGGACATGCCCAACATGCCGCTGGATATCCTCATTGAGATCTTCGGCCATATGCATCCGCGCGACCTCCTCAACCTCGCACGGACTACCAAGGACTTCCGCACTCTTGATGAGCCGATGCGGCGCCTCTGGAAGGCCGCGAGGCAGCAGCGAGGAGCTCCCGGACTGCCCGGAGCACCTCAGCGAGCCCGCCTACACCAACCTACTTTTTCTCGCATTGCCATGAATCTTAAGCCCAACTAAGAACCCGCTCTGGGATCGG…
G41004604	utg4	2660589	2661925	NA	ATGGCTTACTACAACAACCCCCCACCACCCTACCCTGGCACTCCTGGAAAAACCTCTCCCGACACGATGATGCAGCAACTCAGCCTCTCTTGGGCGCCACCGCGGGAAGATCTGGGCTATGACCACTCTACAGGAGAGCCCAGATGATTTCTTATGGGCCTACTCGCAGAGCGCACTGCAGATTCGAAACGACTTCGCGCAAGCTACACCATTCTATTCTGCCAGATTTGCTACCACAATATGCAGGCCTAATCACTCGCGACTCTCAAACGCTTTTGGTAACGCATCCATGCCTTCTACTCCTCTATTTGGAACCCTTGAACCTCGCTACTCTACTGGAAACGCCTTGACTCGCCCCTCAACTACCCTTCTCTCGACCTTCACCCTGCTCGAAGCCTT…
G41004605	utg4	2662360	2664422	NA	ATGGCACGCTAGCCAGCACAGAATCACCGGCGACACAAGCAACCTCCAATGAAACGTCCTCTCCTGGCGAAGCACCGAAATCAACCGAACCCACTGCCAAAGCTGCAGATCGCCCATCTATGCCATAAATGACACTTCCTATCGCCACCACTCAGGCTCTACCACTTCAATCTTCATGGAGAAACTTGCAGCCTCACAAGGGGCTGATACTGGCTACTATAGCGGGCTTGCGCACATGCCTCCCACCCAATTCACCAGCATTTGGGGAGCTCTTTCTGATCATCACGGACGAATCCCACATCCTCCTGGGCACTACGGGCACAGCATTCTTCACCCTCCTCTTCGCTTTCGGGCGCTCACTAGCATCCTCATCAACCGATTCCTCGGCGGATTCTTCTT…
G41004606	utg4	2664782	2667786	0.5	ATGAAACCTTGACCACGCGGCGCGGCCTTCGACAGACACCACCATACGCAACTTTTTCCGACAGCAACATCTTGCCCCCCTTCACACTGGCCTACTCCGCACGCGCACCTCGCACCCTCTGTCTTCTCCTACTATCCTCAGGACTCTTTCTTGCCATCTCCCCATCCCCATACTCCAGGAGAACCAACCGCGGCAGCTCTGAAGAAACTCGCCAGCAGGATGACAAACCCCCTACGAAGGACACGGCCACGCCGCCGCACAAGGAAGGGACGGAGATAGCTTGGAGCACTACCCACGAATGATCAGGAGGCTTGCCATCCCTTCCCCATTTGCAACCCCACAAGAGACGATTTCCTGAAGGCAGCGGACGTTCTGGCAGAGGATGCATCCGTCAGATGG…
G41004607	utg4	2668112	2669785	NA	ATGCCAGCACTCACCGACAGCATTCTCGAGTGGCTACCGCCTCCTAGATAAGGGATTGCCCGGACTTTCCTCAGACCTGCCATCAGAGCTCTCTCGACAGAGACTTCGCGAGATTGACCAGGGCTCTCGAAGCCAACTTTGCGGCCAAAATGAAGGATAGAGGGCGCGCTAGCTAAGATTGCGGACTCCGGAGAAGGCGAATGAACAGCACTATGAGCACCACTAACTTTATGCTATCTTGCATGGCCTTGCGCCAAATACTCATTGCCTACCCTACCGGCAAGGAAACACTGGCGGAAGCAGAAGCTCATTGGAGATATTGAGAAGGCGCAGCTAAGAGACGGCCTTGACATCCTGGACTTGGGCTGCGGATGGGGAACTCTCACTTTACCTAGCCCA…
G41004608	utg4	2670098	2672763	NA	ATGCCTCCTCCCTACAAGAAAGAAAATCGACCAGCCCCCCGGCACCTCCATACCCCCCTAAATCAACTGGCCAATCAACGCGCGGGCCAAGCCTCAACGCGATCACGGGCCCATGCGGTGGGACTAACCGCCGACCTTGCGCTCCACAGAAGACGCAAGATGCTTGAGGAGATGCCTTTAGACATTCTACGAGATCTGCAGCCACCTGGACCCCTGCAACCTACTCGCCCTCGCTCGGACCAGCAAGGGGCTCCGCACGATCCTTACGCAGCGCAATTGCCTTCATGGAGGGCCCCGCTGAGGGCTCCTCGACCCGCAAGATTCGATGAGCGAACCGGCTCGCGAGCATCCTTCAGCACCCACTGCCATGGATGGGAAGGCTGGGAAACTTCAAGATCC…
G41004609	utg4	2673382	2676747	NA	ATGGACACCTCAGACCGAACAGAATGGTTGTTTTGCCACTCAGCCGGGAAGCCGACGCCACCTCCGCGCCGAGGGGCTGAAGGATATGCCCGACATGCCACTCGACATATTTCGAGATTTGCCGTTCTGCATCCGCGACCTGCTGAACCTCGCGCGGACCGAAGGCTCAGGGCGCTCCTCATGACGCGACTCGGCCATCTTCTGGAGGCAACCGACGGCATCGAAGCTGCCGGACCCGCCCCTACCTCAGCGAGCCGGCATACGCAAATCTGCTCTTCTTTCCGCATTGCCATAACTGCCTGAAGCCCGGCATTCCGAACATCCTGCTCTCCGCGAGTCTGCAGAGCGCCTCAGATCATTTCACATTGAACACCGCGGAGGCGGAAAATCTGATGGCGA…
G41004610	utg4	2677195	2678101	NA	ATGCTCTCTACAAGGCTCGCTCTGCTTCATCCCTCGCCGCTCGCGAATCTCTTGGGCTCGAGCGCCCCTGAAGCGAGACGATAACTTGCCTGCGCCCCACCTTTCCCCCTCCAGACGGATGCGCGCTGATTCCATCCGCGCGAGACGCCAACGGAACGCTCCTGGACCTGGATGGAGCTACTCCAAGACGAGGGCCGCCCGGATGGAACGACTTCTTTGGCGATCCGATAACAACTCCCTCCCCGCCACCATGCGGGAGCTCTTCCACGAGCCGCGGCGCGAGCCGGCCTGACCCTCCAGCAGCTGCGCGAGATCCGGCTCACGCCCCCTCGGCTCGATACCGAAGACCGCTCACGCCCGAGCTGCATGCGGCGCTGATCTTCGCGGACTTCATGAGCG…
G41004611	utg4	2679164	2682387	NA	ATCCGGACGCCCCGCACGCTCAACGACGATCCCGCCCCGCAACTTTTGGCTCGAATTACAAGGACACATGCGACACATGCGGCGGAGAAGCCACCTCAAGGGCGAGCGCGCTTCTTAACAGGCGGCATCTGGAGGACGGAGGAGATTGACCGGCTCAAGGGGGATTGACCAGCTCAAGGGCGAGGCCGCCTCTTACAAGGCGGCATCTGGAAGAGATTGACCGGCTTAAGGGGTATTAACCAGCTCCAGGGCTCTTAGGCGGCGGCGGCGGCAGTCATACGCCATCGAGGGCGACAACGAGCGAGAGGGAGATTGGGCTGAGGACGCCGCCGTCCCCAAGGGGACATCCCCTGCCCTGAATGCGAGAAAAGCTCTCCCGACGCGTCCGAGACCCCAGGA…
G41004612	utg4	2682768	2683739	NA	ATGATCAGAGCCCAACCACCAGCATCGCATATATACACCTTCGCTCCTCTTACGACCCAGCACTCCCTCCTACTTCCACGACCAACTCGCCTTTCAATATCCTTACGAACATTATCCGCAAAGGAGCTCGACCCATACACCGCCAAGGCGCAGAAGAACGACCTCTCCCCAGCAGAAGATCGAAGCTTCACAACATCCAACGCCGAAGACGGATGCTCACCACCCGCTCCGCCGCGGGCGACTTCCACTCGCGCGCGATGGCCCCTCGCACCAGGACCACAACCAGATCACGCTCTCATCGCGAACTGCCGCACAAGCGACGAGATGCAGAACGATGCACCAACCTCTCTACGACCCTTCCACCACCAACTGGGCCTCACGCTGGCAAGGCCAGGATCT…
G41004613	utg4	2686103	2688668	NA	ATGAGTATCTGCGGGCCTATCGAAGCGCCTATATACTTTCCAGGACCCCGGAGATCATTCATGCTGGCACAGTCTGAGGGCCTCTCTCTCCTCTCTACCTGCAAGCTGCTAGCCCCCTCTACCTCCAGGCCACTCCTCACCATGGACTATCCCCGGCTGCCTTGGGAACATCGAGAGGCATAGGCCATTCTGGACCATCAGAACACGCTCGGCAGCTTCCCTCACATGCCGCCAACTCCCCTCGGGCTCTCTCTGATGTGCGCATCGGTGAAGAGCAGGGACCGGATCTTCAACTTCTGCGCCCCTCCAGGCCAAGCCTCACCTCAAGCCCCTCCCACGACCCGGATCCAACGGACTTTGCGCCCTCCCCTCCTTCGCATCCTCCCAAATCTCTCCGAA…
G41004614	utg4	2693573	2703581	NA	ATGAACAGCAACTGACGACATCCCCGATCCACACGCCTTACGACGAGATGCGACGGCGCGAGAGGGGACGGACCTAGCGCAACCCCCGCCGAACATCCAAGACGGAATCCACATCCGCTCCGAATCGAGCAACCTTCTCGCTCGGGCGCGCGCCCACCGCGACATCGGAGAAGCAAGGGAGAACGATCGGGGATCGCACTTCCCCGCTACCGAGCAAAGACGGCAACGGACCCGCACCTATCTCCGCGGGACGACGAAGGCGCTCCGGACTTCGAAGCTGGAGGAGGCTGCGAGCTCTCGCGCCTCGCTAGGCTATGGCTTTCCACCGCCGGACAGGCGGCGCAGACTCGCAAGAGCCCCGGCGGGGAGAAGAAGGACAAGGGCCGCCTGCCGATTCGG…
G41004615	utg4	2703807	2705720	6.84695e-05	ATGCTAACCCAATATCTCTTCATTTGCGCAGGCACGATGACTTCCGGATACCGGAGCTGCTCTCGATCTCGGAGCTTTACAGATTCGAGATCAATTTTCCCGAAGACAAGGACACGTCTCGACCTCATGCCTCGGGCTCGAGAACGAGGAGCATGCGAGGCTGCTTGCCAGACGATGCATTCTGATCAGGCTCCTACGAGGAGTCACGAACGGAACCGGATGCGATCTTCACTATGGGAGAAATACATAGACGACACCCTTTAATCCTCGACCTCATTCAACCACACTATCCCGCAGGCGACAGAAGGATGCGAGAGCTTCTCATACATGGACTTCCGGGGCAAGATTGAGATGAAGAACCCAGACATTACGCTCACCTTTCGAGGAATGCAAGTATCC…
G41004616	utg4	2706836	2709812	NA	ATGAACACCCCTGCCTCCGCGCTCCGGCGCAACTCAGTCGGAGATCCCTCCTTCGCCATTGCACTCTACCAAATCTGCTGGCCATTCGCGGCCTCCAGGCTAACGCGCCCTTCAAGACGCGCGACAAACATGGACAATCACCCTTCTCCCTTCACCAGCTCTGCTTCTCTCAAGCGGAATCCCCGATGCCACACGATATGCCCGAATCAAACGACGATCCACAACCACCGAAGCAAGAAGACCAAGACTGAGAACCCATCCAAGAAAGACGCTGCTCAAGAAGATCCCGAAGAGCACGAACGCCCGACGCTTGCTACACCCAACGAAACCTGGCGATGGGATCCTCCGGCCATCAATGCGCGCGACTCTTCGATCCATCTGCCATTGCCCAGTACCTTC…
G41004617	utg4	2709931	2710901	NA	ATGCGACGCCCGCACCAACAAGGCTGACTACCTGCCTTCACCTCCCAACTCCTTTCGCTCTTTCCAGCCCATGGTATCCTCTCCGACTTTGAGCGCCTTCGCCATGGGCCCGGACCATCTGGCACGATCAAGGGCCCGGAATTCCCCAAGAGGATCATGCGGAGCCTTCTCCTATCAAGGCTCGCGCACCCAACAGGCGGCAACTTTGCTGGGGGCATTCTCAACCTTTGACTGCGCCGAAGGGCTGGCGACAAAAGGAGGACATGGAACGCTATCATCTCTGTTCATGACTGGGATCTTGCAGCGCGGAGCCCAGGGGCTCTCACCAGCTGATGCGATCTTGCTCACTTCGAGGTGTCTTCGAGGATTCAACGAGGGGACTCGCCCTCAACTACCACC…
G41004618	utg4	2711506	2712795	NA	ATCCGAATACTGGCTCGCACAAGAAACCTATGCAAACTGCAACATCTACATCGCCGATGACGCGCCCTCGCGCCGGCAGCACGAGACCGGCCTCAAACACAAGGGCAACCGAGCGTCCCGCGGGCTCTACAAGGCCGGCGAGAAGCGCAAGCAGGACCTCGACGAGGAGAAGCGCGAGATCGCGCGGATAGAGAAGGCAGCGAACGCCGCACGCCCAAGACCAGCGCCGGCCGCTCCGACAGCGCCAGCAACTCCCGCGCCGGCCTCGACGCCCGCCCACCCCGAGCGAGAAGAACACGGCGGCGCCGAAGCCTCAGCCCCTTTGCGAACTACTCGACCGCGGACGCTGGTACACGGACCCCGACGCGGAGCGCGCTCAGGCGGAGGCGGAGCGGCGCC…
G41004619	utg4	2713614	2716503	NA	ATCCCTGGATGACCATAAACCCCCACCCCCGACCCTTCCCCGACAGCCTCGCGACGACTCGCTGGGCCTTCAACCAATAAAGCTGGTGGCCAAGGACCAGACCGAGATAAATAGGATTATAGCAGAGGCCTAAAGTCCAATCTACGAGAACGAGAAGCGAAAAGACAAAGACCTTACGGAACGGATAGAACGCATCATCAACTCGACGAACACTCAGGTGACCTCCGGAAGTGAACAGAACAGATAAGCTCATTGCGCAAATGGAAGCCCAAAGAGATCTCTCAACTCCACCGATATGGACGCTTTCTTCGCTAATTGAGCTTCTTGACAATCCGGACTTAGTCGAAGCCTCGCGGAGGCGCAGATCAACCGCCTCCTACGAAGCCCGCAAACGCCGCT…
G41004620	utg4	2717035	2719842	NA	ATCCCACAAGCACTACGATTGCATCCCTCAGGCAAGCTATGGGAAGGTCGGGGCTGCCAGGGACCGGAATATCTCTACATCTGGGCACGCTGATTTGAGGAGATCCGGATGCCGCCCACCAAGCCCCTACACCGACAAACAGCGCGCGGAAGCATGGGAACTGCAATAACTCAAGAACCACAGCGATGAGATTGAAGCGATGGGAGGACGAAATCAACATGCTTCTCACCTTCGCTGCTCTTCTCTGCTGCGCTGACGGCTCAACCCAATCACCTCCTTCTCCAACCTGATAGGAGATATGGCCTCTCGCGCTCGCGCACATATCCTCCCAATTATCCAGCTTCTCTCAACTCCGCCTTCGAACTCCACAACCGGCCTTCCCCACCAACAGACTCTCGG…
G41004621	utg4	2720614	2724265	NA	ATGCTACCCTACACTATGCCTTCCTATTTCTTGGTTCTCCTCTCCCTCGCGCAAGGCCCTACAGACTCTCTTTCCCGCTGCCCCCTCTCGCCCAAGACCCCGTACATGAGCATGATCAAAGCTTGAACACTTCCGACCCCCTCCAATTCTTGGCCGCTTCTGGAGCCTCGACTCTCGTGCAGGCAAGATCAGGGAACGGAGACGTACAAGGATGGGACAGGATGGGGCAGGCGCCGCCGCAAACATCACCAACATTCAGATTACGCCTACACGAAATCTTCCATGCGGGCGGGGCCGATGAACGACTCACTTTCCTTACTCCGATCGAGCCCGACGACTGGCAAGCACAATTCCTCTCCTACCTGGAAGCTCAATCGCTTGACGGAAACAGCTATCCTG…
G41004622	utg4	2725892	2741375	NA	ATGCTACCACCTACACTATGCCTTCCTCTTTCTAATGGGATGCTCCTATCCTGCGCGCAAGGCCCCACAGACTCTCTTTCCCGCCGCCCCCTCTCGCCGAAACACCCATACATGAGCATGATGAGAGCTTGAACAACTCAACCCCGCTCAAATTCTTGGCCGTTATTCTGGAACTTAGGGGCAATCATGGTGGGCAGGCAAGATTAGGGAACGGGACAACACAAGGATGGGCGCAGATGGGACAGGCACCGCCGCAAATCACGAACATTCAGATCACGCCCACACGAAGCATCTTCCATGCAGGCGGGGCCGATGAACGACTCACTTTCCTGACTCCGATCGAGCCCGACGATTGGCAAGCACGATTCCTCTCCTACATCCGGAAGCCGACCCTTGACG…
G41004623	utg4	2742740	2746336	0.5	ATGGCTACTCTTCCTCGGGACACCCCTGGCCTGGGATGAGGCAAAACAATACGCGGATCACCAGGACCCACGGGATCACCCATCCTGCACATTTGGGATCCTCAAGGATAGGTGCGGAGATGAGCTGCTCTGGGGAGATGAGATCGAACATGCGCTGCCTTCGACGATCAGGACAAGAACTAAGCTCTCCCTGCGCCAGACCGAGATTCTGGCCAAGCTCCACCATCGAGCGACATTGCATCCGATCGCGGCGAGACACACTCTTCCCACTTTCCACCCAGAATATGGCCGTCATGCTCGACTACGCCTGGATCGCCATACAGGCGAGATCCGCGACCTGCTATCAGGAGAGCAACATGCGCTACCGCCGCAACCTCGCGCGCAAGCACCTCAAACCGA…
G41004624	utg4	2746888	2748682	NA	ATGAACTTCCTAGATGCTTCGCTGGGACCTTGCTCCATCAGCCTATGACATACGCCTCATCCTTACCACCTGCAAATTTGGCCTCGCATGGATGGCAAGCATCAGGCTCGGAGAAACTTGCCCATCTTCCTTCGCCATCTTCATCCAAGGCTGCGGAGAAACTCCCCAGGCCCTCTTCCTCAGCAATCATCACCCTCAACGCAGAGGAAGCAACCACAACGGCCCAGCGCATCCCAACGACATTTGCTCCTGCAAGACAGCAATCCGCACCATTCCCTCAAATCTCCCTGCGACCGACCTCACCCGAAGAAGCCCTCTCCAAATCTCGAAGCCACAGCAGCGGCCGCCCGCACCAGCCCCCGAGGAACCACCCCACCCGAACCCCTCGCCCCTCTCACA…
G41004625	utg4	2760315	2762589	NA	ATGGCTCCTCTGGAACGGAACACGGATGAACGCCGCGATGGATCGCGAATGAACTCAATGGCGCGGCTAAAGACAGAAAGCCAACCGACGGAATAATCCGCCTTGAAGCGCATCAAGGGCACCTGGACGGCCGCCCTCGAGAACGGGCGGCGGGCGGGCACTAGAGCTGGCCATCCGGACATGCTCAACCTCCCGAACGCAACGGCGACGACGACCTCAAATACCTATTCTGCAACTCAACGCCATGCACCCAGGCGCGAGGACGACATCCGGGAGTGAAGCCCGCTGGGGGCACAGCGCCCCTCCCCGAGGATGCTGAGCGCATCACCCTCGATCCGCGACCACCCCTGAATACAACACACCGAAGGAGGCCAACAAGAAACATCCATCCATTCTGGC…
G41004626	utg4	2762936	2763696	0.5	ATCTTCGAGCGCCAGCGATTCACCAAACTTGCCGGTCTCCACCTGCGAGATCTCCGACGCCCTCATCAAGCTGGGCGAGCCGCACGGCGGACACATCCCCGACATGACCATGCTTTCCCCCTCAGACCAGAACGCCTCTGCGGCCCCGCATACACGCCAGATGTCTGGTCCAACAAAGATGCGCCCAAGCTCTCCGCCCACTTCGGACACCGCGCCGCAAGGCTCCCCTCAACGCACCAGATCGAAGAACGCGCTGGGGCGGCTTGATGACCGCCGGCGCGAACTCGCGGCGCGCTCGGCGTATCGCTGCGATGCAGGGACCTCGCCGAGCACCGCGACGCCTTTCCCCCTTCGCAAGGGGCCACTCCACCCTGGGCCACCCCTCACCCGCCCCGGAGG…
G41004627	utg4	2769516	2770991	0.5	ATCCTTCTGCTGCGCTCAGGCCCGGTCAGGACACGCGCCAAGCCGCTTGCGCGCGCTTTCACATCACGCTCGTGACGGCTTCTGGCCCGGGAACACGCCTCTGATTCGGCTGGAGAAGCTCTCACGGCAGACGGGGCAACATCCGCGAAGAGCGAGCTGCAGAACCCCGGAGGGAGCGAAGGACCGGGCTGCACTGGGGCTCAGGATGCGGAGGAGCGGGTTATTGAAGCCCGGAGGGACGCAGAGGGGACCGCTGGAAACACTGGCATCGCTCGCGCATATGCAGAGCAAGGGGATACCGCTTATCTTCATGCCAAACTCGCAGACAAGAAAAGATCGACCTCCTACGCATGCTGGGCGCGGAAACCCTGCCCGCGAGCACGAGGACCCGAAGAACTA…
G41004628	utg4	2771747	2772673	0.5	ATGGGCCAATCTCTCAAAGGCCTTGGGCAAGATTTTCGGAAACAAGGAGATGAGGCTGCTGATGCTTGCTGGACGCCGCTGGAAAGACGACCATCCTACAAACTTAATGAACCACGCACCACCATCCCAACAGGGCTTTAACGGAGACCGACACAAGAATCAATCAACCTGGGACCGGAGGGCAGGACAAGATCCGGCCACTGGAGGCATTACTACACCGGCACCCAGGGCCTTCTTCCCGACAGCCAGGACCGGGAACAGACGAGGCGAAGCAGGAGCTCCATCATATTGAGCGATAGGGAAATGAAGGACTTTTGCTCCTTTGCGAACAAGCAGGATTTGCCTGGCCATCACCAGCAGAACACGGAGAATGGCTCCACCGGATGCGCGATAGCATGA…
G41004629	utg4	2773677	2775887	0.5	ATGGAACCCGAGCCTGGAGACGAATTCGACGCACAGCAGAACATTCACGCACGAACCAGGATTGGCGGCCACCCCCTCCGGAGACGACCAGCAAAGGCCCCACCTTCTTCCGAGCTTTCTCTTCAATCCCATCGGCTGTCTCCTACGACCCCTCTGCAGCGACGAACAAAGCCCCATTCTCGCTTGATATCCATCACCTCTTTTACCTCCTCATGCGCATGGAGGCTGGGCTACGAACGGCTCTCTCGATATCAAGCGACAACCCCTCGCCCTATGAACTACATCGCCATACCTACCCACGGAGACAGATCCGACGCACTCTCATTCGTCTCTCCGATCCTCATTATCCGCCTTCGCGCCTCGCTCGGCTGGGTTGCGAGCGGCCCCACCCACTTGATG…
G41004630	utg4	2776305	2777782	NA	ATGAAAATTACCAAAGACATTACAGCAGAAACTTCCAGATCGATGCGGAAGGCTCAGATACTGGGCGACTTGAAGAAGAAGATCCAGGAAACCCAGGGCCATGGAGCTGAGAGCCAGAAGCTGATCTACTCTGGCAAGGCTACCTGACTCCAAGACGCGAATCATGAGATCAAAGAGAAGGATTTCCTTGCTCATGCTCGAAGCCCAAGCCGACTCCCCGCTGCTCCCTCGACAAGCTGCCCCTGCCGCGCCACCAGCTGCTGCTGCCTCTGCCCCTGCCGCCGAACCCACCCTACTCCTGCCACCGCCCCCGCCGCTGCTCCTCAACCTCCCAATGCCCCCATTCTCACTCCTGCTCAGCCCGCACCTCGAAGGCTGCTCCCACTCCCGCTGCCGGGG…
G41004631	utg4	2778700	2780169	NA	ATGCCTTCCATCACTCTGGACACTCTAGCCGCAGCCCTCGTCGCCAACACGCTTCAAAGCGCGACCAGGACCTCATCCTCGCCCCTTCAACGCTCCCAATGAGAAGGGCAAGGCCAACCGCGAACAAGATCCTCCACTGCGGCGATGCTCAAGGGACCCCAGAAAGAGGACAGCTGCCATTTTGCCCATGGCCGACTTCTTCTGGCGGAACATAATCTCCAGCGCCCGGAGGCAAGACACCTCAGCCCCAAAGCAGGACCCTGCAGCGTCCACCTCCGCAGATGCCTTCCGCGCCCGCTGGGACCGAAGCTCAATGCGCTCAAAAAATGGATGCGGCACTTCGACGGGACAAGCACAGATGATCTCCGGGAAGTGATCCAGAGACTATTGCGAGGACTT…
G41004632	utg4	2790345	2791888	NA	ATGGATACCATAGAGCAACTACCAGCCCCCAGCCCCGACGCAGCACCATCTCCACAGGGACAATGGCCCCATACCCATCTTTCCCCGCCATTCTCCGCAACCCCACTCTCAGACCGCTTTGCGCACTTGCATCCAATCCCAAACGGCCCCACCTCCCCGCCTCCCTCTGCGAAGCGGAACAGGCGGGACGATAAGGAGGGCAAGCGGGTCGGCGCAAAGAGAACGCGCGTTGGGCAACGCGCATATTCGCCATCCAACAGAGACTTCACCCCCCGCCCCGAGCAGCCGGCCTACCTTCCCCGAACCCCTCCCAAACTTCTTATCGCGCAACAACCCCATCCCCCCGGCCCCCTGCTACCCGCGAGCCCACCTCCGCCAACGCAGGACGCTTCTCGCTGA…
G41004633	utg4	2794460	2796934	NA	ATTCTACTCAGAAGCCATCCTATCTCGCCGCGGGCCCCTGGCCAAGGGCTGGCGGCCCACATGGAGCGGAAGCTCTCCAAGACCCAGACATTACAGACAGACATTGAGCACATGACGCGATCATGCACCAGGAGATCGAGCATGGCCCTCCGGCTAAGCAGCTGTTGCTCGGCCGCGCATATACACGCAAAGCGAAACCTATTGGATGACTAATGAGGCTGCTGAAGATCAAAATGGCTTTCCGCCCAGCTCCGACATGACGGAAGATCAGCTTGCTCAACCAAAACGCCATCACCCTCCAAAAACAACCTTGACCTGGATGCTCTTCTCCCAGACCTTGACTGGGATACTGCAGACTTCGAGAGCAGGAACTCAACCTGGCAGCATATCGCGCGAGCG…
G41004634	utg4	2802567	2803886	NA	ATGCGCTGGCTATGCCTTCTTCTCTCTCGCATATCTCCTCATTCCTTTGGCCAGCGCAGACTCCGACGACTACTTTTTCAAAACCCTTCCTGGGACGCGACTTCCTCGAGCACTGGACGATATCGGATGATCCTACACATGGACGCCAACTACCGACCAGGCGACAGCATTGCAACATAATCTATCTTATGCATCCGACTACAAATTTCATGCGCGCCGATTCTGAGAACCATCAACTCATCCGACCCCAAAGGACGGAACAGCGCGCATACAATCCCGCGGCCTATTCCGACGCGATCATCATTCTCGACCTTCAGCATATGCCTGAGGGCTGCGACCTGGCCCGCCTTCTGCGCAGCGGCTGGACCGGCCGAAGGGAGGAGAGAGACATCATAGAAG…
G41004635	utg4	2806686	2807856	NA	ATGGCCAAGATTGAAGAAATTCGGGACTCCGCCTCGAGCCACTCAACTACCTCCCTCTACAACCTTCTCCACCCGGCTGGGCATACCCTCCTCATCACCGCCAACGCCCTTCAACCTCGACGGCACCCACGCCGCGCCCGCCCGCCCCCGGGGCGGCGACGATCCATCGCAAGTGAGACCGCGCTCCCGGCGGCTCGCCACCAGGCGGGCTGCGCGCGCATGCGGCGAGGGGCGCAGACGGCTCGCAGAGCTTCGCGGCGCTGGAGCCTCCATGCTGCTGGGATGGGCGGAGCCCGCTCGGGACGACGCTCCCAGCGGGAGCAGGCTCTACCTCCTGGGGCATCACGCACCTCTTCCCCCAGGAGACGCACACGAACCCGCTCTACGCATCCATGCCTC…
G41004636	utg4	2808356	2809391	NA	ATTAGCACCCATCCCCCGCCTACCAGCAGCCCCCGCCCCAACAGCAGCAGCCACAGCAGCAGCACCCTCCTGCTCAGCCCCCGACTGCCGACCCGAATGCTCTCCACCACTCGCCGCCTCAGCCCCAACCACCTGGCACCTTTCAAACTCTCCGCCTCCGCGACGACCCTCCCGCGGACCCAGGCCGCCCCCCGCGCATCAAGGAAGCGCAACCTCCGCGACCGCCTCCACAGACACCGCACCCCCTCCTCCCCCGGGGCCTCCAAATCCAGCCGCGATGCACCCGCCGCCTCCCCCAGGAACAATCCAACCTCATGCGCTCCCACCCCCGCACACGCTCATCCATCCCCCGCCGCATATGGCCGCATCCAATACCACACCCACCCATCCCCCGCCCGG…
G41004637	utg4	2816535	2823135	0.5	ATGGCCGAACATCGCCCAGGAGACTCAGCCGACCCAGACGCTGCTTACCGAGGACAGGTCTTGCCCGGGATGCAAGAACGCAGATGAGAACGGAGGCAGCCTTCGGACAATCCTTCTTCCATCGACTGCTTCAAGCGCGAAGCGGCAACCAAGACGGCGGACACGAACCTCCTGCTGCTCTCGGACGGCGCCGATATGCGAACTGCTCACAGCTGCAACGCAAGCTACCGATCCTGGACGAGGCGATCATGACGGGGGAAGACTCGTACCACGCGCACTGCTTCAAGCAAGGCAAGAACCGGATCGACGAGCTCTCGCGAAGACGAGCCAGGGGATATACTGCATGAACTGCCACAACGAGCCGCGCGGAGCAGACGCCACCAGGCGAGGAAGCAGGAG…
G41004638	utg4	2823999	2826138	NA	ATGAATCCTCCGCATATACTCATTGCTCAACTCGAGGGGCTCCAATACTCATAATCCTTCTGCTTCCCTTAGCTCACCTACTGAGACCCATGCGGCAGCCTCAGGCATCTTCAGCTGCAGGCCCCCCTGACCTCGAGCGACCGACGAGATGGCCTCCCCTTAGCACCAACGGCGACTTGGATGACCCCATAGAGATACACGACCTTCACCCGCACCAAAGTTTCCAGGAAACCAAGATCATCCGACCACGACCTTCTGGGCACACAAGGAGCCTCTACTTTGCCTCCTCCTTCTTCCAGGCCGCCCTTTGCGGGATGGGCCGAGACGGAGAAGGACCGGCCGGCCTCACTCTCCTCGCATCACCATTTCCCAACCGCCCTCCCCGACCAGGCCCAACCT…
G41004639	utg4	2827672	2829073	NA	ATGGCCTCACCTCCCCTCCCACCGGATATCCACTTCTACGAAACCTTCTACAGAGATGGCTTTTCCGCACAACCCTCATACCTTGAGCGCGAAAGCTGCCAGGCGCTATTCGAAGACGAACCTATGGACGGATCACCAGGAGGCTTGCAGCTTCCGTACATATTGCCCGCTATCGAACCGACTGGGAACCCATGGCTCAACGAAAGAAAATCCGAACAATTGCGAAGATGGCCAATGGCCTTTACGCACATTATGGATGCTATTCGCATATCCGACGCGCCTTCCATAAAGAGGATGAAGAACGGATCACCCACAGGAGGAGGAGATCATTCTACTTCTCGACAACCCCGCTCGCGACGGATCCCCAACCATTCTCCCACTATGAAGCCCTTCAATCCC…
G41004640	utg4	2831690	2834095	0.5	ATGCCCACAGCTTCCGATACCTGGGCCTGGAGCATACGACACGCAAGATCCTGAATACGACGCATACAAGCGAGGCGCATTCCTGGAGAAGACGAACCGCTTCAACAAAGACAAGCCGGATGATACCCGCCCGGAATGATCTCGATGCTGCAGGCCAGAATCGGCCGCCAACAAGGACGGCAAACCATCCCACTACCGATAGGCTAGCATCTCCAACAAGCTGGAAGATCTAGAGAGGCCATGGAAGAGAAGAAAGCTGACTTCCCAAAATATCTTCCTCCGCGCCCAACCAACCCCCAGCACCATCTCGAGCAGGAGCGACTCAAGCTCGAGCTCAATCGCGCGCAAAGAACGGCCGCTGAACAAACTGAACGCGCAGACAAGCTCAAGAAACAGACC…
G41004641	utg4	2840695	2841980	NA	ATCTCAACCGGCAGAGCCGCACAAAACGAAGAAGAGGAAGCACGCCGCAGCGGGAGGAGGCGGGCGGGGCGGAGCCCTCAACGAAGCGCCAAGAAGGATAAGGACGGAGCCAAGGATGCGAAGAGGCACAAAAAGGCCAAGAAAGACAAGGGCAAGGGCCGCGCGACCGACGACGCTCCGGCGCGCGCCGCTGACCCTCCCCCGCCTACTCGCGGCGGACCTGCGGGGAGGCGGAGGAGCTCTTGGACTCGATGCTCATGATACGATCGAATATGCCTGCAGAGAACGATCCGGATCGGCAGCGCAGGACGAGAAGGCCGAAGGGGAAAGGGCAGGAGGACATGGAGCACGGGGGGACTGGCCACAAGATCACCGGCACGAGGCTAGGGGATGCCGATG…
G41004642	utg4	2849275	2851234	NA	ATGGCTAACTCTCGCCGCACTCTTCCGCCCCCATTCAGGCCAGAAGCAGCCGGCGAGATCGAGCCATCATCCTCCAACCGCGAATCCACCAGGGAGAAAATCTTCCTCCTCTTCTCCTCATGCCTTTGCGGGCGAAGGAAGGAAGCAGCGCACCCTCCGGCGGAGAACCCACCGCGCATACCCACACAGACTACCGAATGACGCCGGCAACGGACGCTCATTCAATAACAGGCGATACCCATAGCAGCCACGGGCAGGACCCGCCTTCCTCTCCCCACCCACCGATCTGACTGCACACTCGGATCCGCCGACCGCAACCATGACGGGCACCGCGATCTCCATCGCAGAGAACCCCGCCAAGATTTCCGACCTCCAAAGGAGAAGGAGAACGGCGACAGC…
G41004643	utg4	2852103	2853223	0.343955	ATGGCTTTTATCACGATCTCCGGATCCTCTGGGAACAAGACGCGGAGCAGCTGCGGGCTCTTAGAGACATGTGAAGGATCCTTCATATGAAGCCACAGCTGAAAATTTCCGGAGACGACACTCTCAATATCTCTCGAAATCTATAACGATGGACGGTCTGAAAAGCCTGCAAGAGGCCCTATTCACCGCAGCAGAGGCAGATGGGACAAGATACCATCCTGATCCGACTCCATGAATTACATCAAGGGCTTCCGACCAAATACTGCGCCGCGAGAGAACACAAGCTGCGAGCACACTTTCGGCGACACAAGACCAGTGCAAAGAGGAACGCCGGGCGGGAAGATGGGGGCCTATGCACTTGAGACTCTTGAAAACCTTGATGCGATACGAAGAGCCATC…
G41004644	utg4	2863427	2864822	0.5	ATGGCACGATCCTTTCTAACGCTCCTCCATACACACTCGACCCTCGCCTTGCCCTCGCCTCCAATACCCCTCTTGCTCTATCTCTCGAGCTCACACTTGCATCGCACCAAGGACAAGGCAAAGGAAAACAAGCACGCAGCCATCAAGACACTTGAATTTGAAGCGGAACTCTGACCTCCAAGAAGAATTGGGATGTGAACTCGACGATGACGATGAGAAGCCTCCTAAATCTGCCCTTCCCCCCGGAACAGATGAGACTCTCCAATGAACCCCACCGAACTCCCAAGCATCCACCGCCAGACCCCACGGACATATGAGACAACCTCGCATTCATCCAACCCCATCTACCAGCCACCCACGAACCCGGCCTCTATCTTCTCCTTCCCTACCCCTACCTCC…
G41004645	utg4	2865346	2867256	0.162517	ATGCCAAGGCCCAGATCCATTCCCCAGGCAGAGGCCGCACAAGCGCAGCCTCACCGAGGACGCGCTCAATCATCGCCGCCCTCCACAGGACTCGACCACCCGCCAGAGCCTCCTCTGCCCGCGAGGCTGCACAGCAGAGGCTCGATGCCGGCCAGCTACTCGACTTCCCCGCCGAGACCGCGCACATCCGCGCGGACCCCTCTTGGCTCTGCGCCCCTCCCGCCTGGCTTGGAGGACAGGCGCCGAGATCACCGGCCCTCCCGAGCGCAAGATGCATCAACGCGCTCAACAGCGGCGCGAAGACCTTCATGGCTGACTTCGAAGACGCATGCTCGCCAACCTTTGCGAACATGCCAGGGCCAGCAACCTCCGAGACGCGATTCGCCGCCAAATCGACTT…
G41004646	utg4	2868615	2869825	NA	ATGACACTCTTGGCGATGCTCTTCGCGCTCCTTCCACCGAACTAATATCTTGGATAGGACAAGCCTGCTAGAATTCTTCTACTCGCTATACTTGCGCATATTCTACAGCTCGGCAGCCGCGGCAAAAACATCTCAACCGAGATCTTGCTTAACAAGAAGGAGCTTCTCCAGACGAGCGCACAGGACCAATTCGCGAAGGGCGAAGCTGAGGAGGAGGACAAGGCTGGCGGACCTCGAGAAGCTCAACAGCGAGCTCGCGACCCCGCACGAGCTTCTCGCTCAATCAAAACCGCGCTGGCATGACGACCGGCCTCCATCGCGATCGGCTGGTGTCCGCAAGGCGGCCCTTCTACCTGCCGCCGGGCTGTCGGGCCCCTGACGGTGGCTCGCGCTGCCCTT…
G41004647	utg4	2875293	2878803	0.5	ATGACCTCCCGGATCGAATCCGGACTACGCACACGACATCCGCCCATACCTCCAACTACCACACCTTCTCTTTGACATGGCTTGCTTACCCCATCCTCTCTCTCATCTTCTATTCCCTGCAGCTCCTCCCTCTGCCCAAGACGCTCACCAATGCCAAGGAAGATCTCCTCGCCATAAGGCTGCAGAGCACGCTGCTACCTCTACTGCCAGCATGCCTCGCTATCTCGCCATCGCCACCAACCAGCAAATCACCGATGCACAATGGCACCATGAACGCCGCTCGCTACCCTCCCTCGCTCTCACCCATGGAGGCTATCATCAACTTCCATTGACATTTACCGCTCTACTCTCCTCTGCTTCATCGAACTCATCTCTCTACTCTCGCCTCATCATTACGAT…
G41004648	utg4	2881087	2882502	NA	ATGGCATCTAACCCGCCCAATCAACCACCTCTGAATCCGGCACAAAAAGCGGCGGCAGAGCAGCCGACTAACATCATCACAGCCCTCGGAAATGCTCAACGCAGACAGGAGACCCAATCGGGCGAGCACATCGCCCAGCTGCTCATCGCAAACATGACTCAGCTCGGGGAGCTCGCGAGGCAGGGCAAGCTCTCGCAGCATCAGATAAACCAGGCCTACCCCCCGCCCTTCTGAATCCCCCTACGCTCAAGCAATACGCAGAGAAGCACAAAACCTCGATCGCGCCCCCAGGACGCCCCCACACTGCCAAACGCGCCACTTCCTCACGCAACAACCCGTCTCCGCCCCTCGAAACGACAAAAGGGCGCGCCATCCACCCGCGGCCGGCTCATCCACGGC…
G41004649	utg4	2887312	2890430	NA	ATGGCCGCGAATGCTGGCGCTCTGGGCTCCGCCCTCCCTCCGGAGGCACGCACAACCCTCATCTGAGGCAGAAGCGCATCTCAGCTGCAATCAAGAAGGCCGGACCAACTCGACCAACCGACTATACCCAATTTCAACCTTCATCGGCACGGACAACTTCGGCGATTTGACGCCTCACTTCTTGCACTCGCACACACATGCTCAGCTGAACATCCTTCACCTTACAGCCCCGGCGCCTGCCCTTTGGAATGCAATCTCTACGGACTTAACGGGCTACGCTCCTGCTGGCTACATCACCGACCCGACCCAGAAGATCCGGACTTACCTCTCCATGACAGGAACTGGATCCTCGCTGGGAACTTATGGCAACTTCGAGATCATGCCTATGCTGCCCCGGGT…
G41004650	utg4	2890963	2891579	0.5	ATGCTGACACTGAAGACCGACATTTTCAGCCTGGGCCACCTTGCGCGATGCTCGCGAAACGACTTGATACATTTCCTCAGAACGCTCTGGATGGGCCGCGAGCACTAGCGGATCTCGGACGAGACACGCTCCCTCACGCTCTTCAAGCCAAGAGCATTGATGAACATCTCAGGCAGACCCTTCAGATTGCGCAAGGCCGCCATCAACCCCGCCAACATGATCTATCCATGATTCACTTGATCACAAACCATGCGCTCTCTCACCAAATCGGCGGCTCCGCCAATGGCCATAATGACGCAGCATCATGGCCGCTGGGCAATGACCCCGACTTCCACCCTCCGATTAGGCATTGGGCGCGGCGGGCCAGAGGGAGGGAGGATCGACCACTAACTTCCCTCG…
G41004651	utg4	2892480	2897845	NA	ATGGCGCGCCCTGCGCATGCTCATGCTCGCTCGCCAACGGCAAGCACTGTGCACTTCTCCCCCCCGAACTACCCCCTCATGCACATGCTCTGACTCTGCCCTCTTCCACCACACTCATCTCATCGGCGGCGGCGACGATGGAGACAATGGCAACAACAGCGCGAGGGACATACCTCCGACACCCCTCCGCCCCCGCAGCTCTCGAGGAGAAGACTCTCAACCTTCCAGGCCGGACGATGCCCTCCCGCAACCTTCATCACCTCCCCCGCTCCATCGAAGCCCTCGACCTATCCCTCACATCTCTCCCGCCAACTCTTGCCACCCTCCCTCCATTCTCTCCTATCTCGCAGATCTGGACTCGACTCTCCCTTCTCGACTCCCATTTCTACAGAAGCAATC…
G41004652	utg4	2905380	2907976	NA	ATCCCCGCGCCTCCCCGATGCTCCTCGCGGATCCCGAGATTCGGATGGGCGCAGTGGATCGATCGCAGCTGCGATCCCTGGCTCTCGCCCCGCCGCTCGGACATCCCGGCACAGGCGACGAACGAGACCGACAGCGCAACAGGCCGGCCAGAACTTCTCGGACGCCCAAGCTCAATGCAGACCCGATGGGCTCACACGGAGCAGATCTCGTATCAGCTCCGGCGCCGATAGCTTGGGCATCAACAATGCTACTCGCTGAACTGACATGCTATATCAACCCCGAATATTCAAATCCTGCAAACTTTGATCAATATGGACATCTTCGCTACCCAATCTCTTTCTTCATCTAAACTTATTGAGAGCCATCAACACTATCCTCGGCAATTCTTCCAAAATACT…
G41004653	utg4	2909253	2911099	NA	ATGGCCTCTTCCTCTACCCAATCGCACGACTGGCAGCTCGGCAAGAAGCATCACCGCCGGCCTCACCGGACGCGCCTGACCAAGGGCGAGGGCTCACTACGCTCGGAGACGGCAGACGGCTGCTGGACTTCACTTGCGGCATCGGACGAACCTCGCATTGCCACCCAAAGATCAAAGGCGGCTGCCGACCAGCATGAATATCTCACACAGCAGCATCGCTTCACCAGCCACATCGAGCTCATCGAACGGCTGCTACCGATGATGCCGCACCCCTCGCTGGACTCTCTTCTTCTGGACCGGGCTCCGAGGCCCGAGGCGGGCATCAAGATGGCGCGGGCTCACTGGCCGACAGAACATTATCAACATGCAGGGCGCACCACGGCCGGACGATGGGCGCGA…
G41004654	utg4	2913318	2914572	NA	ATGGCGCATCCTCAACTCCTTCCTCGGCCGCTGCCCTCCGCGCTCGCACGCGCCGCGCCGACCCCGCTCTTCGATCAACATTGCTTTTGGGACCGAGACGAACGGCAAGCCGACCGCTCTCGCAGACTAACATCAAGACCGACCTCCAGCGCCCCGCGCATCGCGCGCGCGGCCTACTCCCACACCCGCGGGAGAGCTGCGCGACCGCAATGCTCCCGAACGAAGCTTGGCTGCGGGCGGCGATGACGGCTATTCCGAGCTGCTCTCCCCCCGATATCGGACACATCCTGACTGAAACCTGATCAATTGCTTCGCCCCGCGCCACACGCGCCACTTCATCGCGGATGATCCAGACACGAAGACGCCCGCGCACCAGGGCACGGACCCGCACAATGCTCT…
G41004655	utg4	2916565	2922150	NA	ATGGCGAAGAAGCAGGCACTGCTCCGGCCTGAAGCCCGGGATAGGAAATGCACACTTCTGGGCCGGATGGGCTCCCCTCCCCCCGCCTCTACGGGCTTCGCTACCTGCGATCGGCCATGGGTGGATGACGCAGAACGCGGAACCCGGGGCCCAACACGAGGTTCACATACTGGCAAGAGGCGCGATTACTACGAACGCACACAGGAATGGGGCAACGAAGACGCACAAAGCCGCCGCCTCCTACGAAATGAAGAGCAGCCTCAGACCGCAAGCGGAGAGCGGCAAGCCCAGCCCAAGCAGCGGGGGGAAGGCAGCGGCGGAGGCAAGACACCCCTGCTAGAAACGCAGGCGCCGACCGAGAGGAAGCTCGGCTGGAAAGGCGGCGCGCGACGCACGGAT…
G41004656	utg4	2923236	2924417	NA	ATGCCGCCCTTTCACAGACACCCCCTCGCGCGCTCCTCCTCACGCTCCTTTCCGCGTTGCGCTGCACAGGACGACCAGAAACCATTCGACTGCCATCACTATTGGCGAGGACAAATACGACCTCACCGGCCTCAAGGGCGATCTCGGCCGAGCGCGACATCAGCCTCCCTCCCGACAATACATGATAAGCTCTTCTTCAACTTGAGGACTTGACACAAAAGAAAGACATCCCACAAGAGGACCACCCGGGCACACGAGCATGCCTCGAGGACGAGCAAGAAGAACGGACAAGACGATCGGCATCTCTCTCCCCGCGAACTCCTCCGCGAGCCCTCATATGAGGCCATATCCTGCTCCCTTCGACTTCATCGCTCCCCCGATGAAATGGACTCATGCATA…
G41004657	utg4	2927634	2928888	NA	ATGCCTATGCAAGCAAATGCGTGAAGACACTGACTACAGCCGATCTCTTTTCCGGCGCTGGAATTGAGATGATGGCGATTTGGGATCTCACTCGAGGCATGCAAGCGCCACTCTCAAAGGAGACACGGAGCACTTCGATGCGCGCCCCTGACGACTGATCGCCCGGATCCAGGGATAAGACCGGGGCTGGGACACGCATACTCCAGCAGCTTCACAAACTCCGAGCCAAAGACTGCAAGGGCGACCACACAATATGACATTCTCTCCCAACGGAAGGGCTCGCCTCCCTATGAGGATATACAATGACTACTGCATCTGGGACCGCCCGGCGCGCTACACAAGCACATTCGGGGCTAG
G41004658	utg4	2931267	2934187	NA	ATGCCGGCTGAACCCTGGGCCCTACGCCAAGGAGCTCTTTCCCCGGATTTGGATCCTCTTTGGAACCCAGCCCGCCTCGACCGACGCGGGAGATATTCATTGGAGACAGGATGGCTCAAGGAAGGCGATCCGCTCTCTTCAATTCGATGCGGGACGCGGACCATCCCCAACCAAGACTTGGATCCCCAGGGACTTTCAGCTTCTATCCACCCAACCTCTGGCGGCAAAGCGGACAGGATCACGCAGCACATGTTAGCCAGAGCATCAGAGCGAGAGTCGAGCAGATATTTTCTGACGCTACAAGCACTTATACCTACATGGCGATTCCATAGCGGCCGATGCCGGCATTGGCGATGCTCATCCCCTGGGCGCCGAGGACATCCAATCGAGGCGACATAT…
G41004659	utg4	2936556	2937870	NA	ATTCGGCCTCGCTCTACAGATCTCCTCTCTCGCTTTCAGCCATCGGCGCCTGCTCCCTGGCAGACATGAGCCCCCTGCCCCGCCCGGCGAGACCACGTCCCGAGCATGCCTTTCACGCCTGCGGGGGGCCTAGGGACCAACACGACGCCTCTACCGGCCCTTCGGACTTCGACTTCCACTTTAACTGGCCCTCTATCAAGAACATCGAACTCGACCTTTTCGAATACGCTTGCCAAATTCCCTCTCGGATCGAGGCCGCCGGCCTCAACGCTGATGACCGCTTCCTCATCCAATTCATGGCCGATCAGGAGCGCTCACGCTAAGCTCCTCACAAACATAATTGGCCTTGCGTGCCGCGCAGCGCTGCACCTATTCCTATCCCTTCGAGACCCCGCGACT…
G41004660	utg4	2984794	2985532	NA	ATGGCCGAACAAAAGACGACCCCCACGAACCCCATGAAGGAGCTTCGCATTGACAAGCTTCATTAACATTTCCCGGAATCCGGCGATCCTGACGCGGGCCGAAGGCTGGAGCAGCTCACCGGCCAGACCCCCCACCTCCAAGGCGCGACACCCCGCCATCAGCATCCCAACGAGAAGATCGCCGCACCACCATCCGGGGCCCGAAGGCGGAGGAGATCCTGGAGCGCGGCCTCAAGGAAGGAACGAGCTCAAGCGGGGGAATTTCTCCGAGACGGGCAACTTCGGTCGGCATCCAGGAGCACATCGACTTGGGCGCGCGACGACCCCACGATCGATCTTCGGCATGGACTTCTACCCATGGGCCGCCCGGGCGCGGCGCGAGGAGGAAGCACAAGACGG…
G41004661	utg4	2989495	2990866	NA	ATCCACCAGCCCCACCCCTGCCCTCTTCTCCCCCATCCAGCGGCGACATGAAGCTCGGCCATCGCCCCTTGCGCCCCTCACCCGCTACCGAGCCAGCGATGCCCACCCCAACTGACCTTCCGAACTACAAGCAGCGGGCCTCCCCCCGGCACGCTCCTTCACCGAGGCGACCTTCATCTCGCCCGAGGCTTCCGGAATGCCCAACGCGCCTGGAATCTGGGACGACGCCCAGATTTCTGCGGAAGAAGACGCCCCCCTCGGCTGCATCAACAAGCGACGAGCTTCACTGAATCAGGACCGATACCCCATGGGAAAGGCTCGCGCATCTACCTCCAGCTGGGCTTTGGGGCACGGCCCGACCCGATACCCTCCACGAGGATCCCCGACGCCCTATGGCGC…
G41004662	utg4	2993007	2993877	NA	ATGGGCAACTTGGGCACGAATACGCGCTACCGCCTTGACGGCTACTGCTTACGCTCTGCGGCCTACTTTGGAATCTTCTACAGGAAATTTCTTTGACTTCATCAACGGAATCTCGCCCCCGGAGGATCAGCCCGCCGCGAGCGACAGCATCTTCATCTCCATCATCCAAGGCCCCCATCCCAGATCCTGAGCATGCCTGGCCTTGGCTTACATCGCTCGACTACCCGGCACCATTCCTGAAGAATACGGCCTCATCGGAGCTTCCCGCTCCGCATCGATGCTTTATGCTGACCTTCTTCGATCTTACTATCAGGGAACGAACGCGGCGATCTACTCCTTCATAGCCGCGCTCTGCTACCCGGGCGCAGCTCTTGGGGGAGACCATGCCGGAAGCGAAGG…
G41004663	utg4	2999979	3001697	NA	ATGGCTGCTTCTAATTACGAACCCTACTTCCCTATGCACGCCTGTGACGACTCTTCGCCCCTCCTCCTCTTCGAGCCCGCCGGCGCGGAATCATACAGCCGGGCATGGCCCAGACTTATCAACTCCACGCACACCTCCCGATCTCCGGGGCGACCTGCACGATTTCTCAACGGCACCGGTCTGGGATGGGCGCGAAGAAGGCGAACTACGGCCAATCTCATCTTACTCGACGACGAGGCAGCAATTTTCGAACGCGACCGCGCCCCAAAACCTATTCGGACAGACTAGGCGGAGCCGGCTGGCAGATGGATTGCACACGTTCATGGCAGCTGGCGGGGCCTGGACTGACGCGTTTGAGACGACGGACAAACAACAGAGGCACCAGCTCGGATCCAGACG…
G41004664	utg4	3007547	3008149	NA	ATGCTTCTCCATCCTCCTTCGCCCACCGCCCTCTGCCACCGGCTTCGCCAGCGACTCAAGCTTGCTTCCGCTAAATTCCCAGCCCAGAAGCTGATCCCAACCTACTCCAGCTTTGAACGCCCGCGCCGACCAGACGATCATCATGCCACTCTCCGGGGATCCCTTTGGCTCCCCATTCGATTGATCGCGGACGAGCACCCACTACCTCCGACCATACACAACGGCGAGACTAACAGGCTTGCCCTCCGGGCTCTCTCGCAGACGCGCACGGCAGACAGCATATCGACGCTCCACATCACACTCCAGAACGCAACCTACTCAGCCCATCGCGGACAAGCTTGCATTCTCGAGCACATCTCCCACCCTGGCCCGCTTTTGACCCCCGCACGATCATTCCGG…
G41004665	utg4	3009193	3011242	0.5	ATGGGGGAGGCGAGGGGAGAACATCTTCAACCGACGGCGAGATGGCTGCTCGCCCTCCTCCTGCCCGCCCTCACATCGGCCTCAACCCTACCAACAATCTCTTCTTATGCCATAAACGACTGGGGAAGACGACGCTTGGGACAGCCTCTGATTCCGACGACGAGCAAGCCTGACTGGAAGCTCTGCAAATGCCCGCGCATCCTCCTCGACGACCGCTCCGAAACCCACCGAGGCCTGCGCTGAATACCTCTTCTTCTACGCTCGCTTTCTCTTATACACATGGCCGCACCAAGCTCACCCGCCCAAAGGAGAGCAACCCACCAAGAACGGATGGACGATCTCGGAACCACGGACCGCGGGACGAGAGCCGCGAATCCAACCACCTCGCGAACAGCACAG…
G41004666	utg4	3011613	3013933	NA	ATGAAGAGAGCAGCGGAAAAGCAATTGATAAAGGACGGGGGACGATGAGGATGATGATGAACGAGGAACTCAAATGTTCAGAAAGGCAGACGAATCCCCTCGCCAGGAGACCGATTAAAGGTACCCAAACATGGAGCATCAAACGCAACCAGCCCCTGCCTAACAACCACTGCTGACCGCACCGCCCAGCAAATTTGGGGTTCTCGGGCTTCGGCGCATCGACCACGCCTTTCTCCTTCGCCCCCGCGACCTCTGCACCTGCCCCTCCTGCAGCACCAAAGCTTACTCCCGCCATTCCTGCCGCCTCAGCCTTCTCTCTCGGGCACTTCGGCCCAACCATCTCCCTTTGGCGGCGCATCTCCTTCGGCCTCATGCCACCAAGGCCTTTGCCCATTTGTC…
G41004667	utg4	3014382	3022021	0	ATCCTTCCGACGACCGCCTGCTCGAGCCCCCTCGCCCTCGCCCACAACTCCCGAGGCTTCCGACATCCTTGACCCCATCATGAGCCAGGAGGACCTCTCCGCCTGGCAAGTCCCTCCCAAATGCCGATTCTCATCAACGGCCAACTGCCTTGGAGATCATCCCCGGAAGCGAGGATCGGCCTGCATTGAACTTGGAGGATCTGCTGCAAGAACATCTATGAGGATGCTACCCCCGCCGCTCTTGACTCCCACAGACTCGATTCTGCACACACTACCCGCCTCCTCGAATACCTCCATCGCTATTACTAAACCGATACCCCCGCCTGCCCAAATTCGCAAAGACCCGCCAGCGCTACAACGCCTCCCGGAGAAAGAAGGATGCAAATCTTCCAATTATTC…
G41004668	utg4	3022983	3023536	NA	ATGCATTATCTCCAGCATCGAGCATATACAGCGATGAGCCCCGGGGCTCCCGCCGAACGCCCGCGAGCTCACCACAGAACGACGACATCAACTACCATTGGCGGAAAGTACTTGGCTCCCCTATACACCTCCGACAGAGGCGCCGCCCACGGTTCGAGCGCCATCCAGAAGGACGGCGACCACGCTGAACGACCTCGCCAAGGGCGGGGGGAGACTACCGCTACCTTCTTCCCATCGAGGACCACGCAAGCGGCCAAGTACTGAGGGCTCTGCTCCGCCTCGACAGAGATGACCGACCCCTGGCGAGGAGCGGGAACACTATCGACATCAACAAAGGCCGCGGAAAGACATCTATCTGCTCTGGAAGACTGCCTGA
G41004669	utg4	3025708	3026529	NA	ATGCCCACAACGCCAACCCTGAGCCAGAGCGATGACACCCTCCGACGCGCGAGGCCGCACTACACGGCCAACGCGCACTCACGCCCATCCTCTCCGGGGCGATCTCGGGGGATCCGGCCGCGGATCCGGCATCATCTACTGGCTCTACAAGCGGCACCGCCGCGCCCGGCGCGCCAAGGCCGCCGGCTTCGCGAGCTACCGCGATCCTTGACCCGCCCAAGCTCAAGGACCCTCATCATCCCGCCCGACCCCGCCCATCAAGGGCCAGCGCCCCCGGCCAGAAGATCCCTGGACAAGAAGCACAAGCATGGGGACAAGGACGGGAGGGGGAAGGGCGAGGACGAAGAGGAGGAGCTCAAGCATGCGAGGACGGCCGATGACGCACACGGAGGAGCGCGA…
G41004670	utg4	3030248	3033056	NA	ATCTGCCGACGCAGGAGACTCAGATCCTGCGATTTGGATCTGGACACACTCGCAAGCCCCGCCCAGCAGCGGCGCGAAGCTCAACAAGCACTCATTACCTCACTCAGGACAAGAGGCGCGGAGGCGCTCAGGCGATCGGGACAGCACGCTGGGCTACCGGAGGACTTGGACAAACCACAGATCGGCATTTCTCCACTGGGGAGGGAAACCCTTGCAACAACCACCTTCTCGATCTTGCTAGGCACAAAGGAGGGATGCACGCAGGAGGGCCTTTGGCTTGACTTTCAGCACCATTGCAGCGATGATTACCATGGGCACCGAGGATGCGCTATTCGCTGCCGACGATCACATCGCGGACGCCATCGAGACTTTATGGCGCAACACTACGACGGCAACATC…
G41004671	utg4	3033596	3036635	0.5	ATCTGCAAGCTCATCTCCGGCGCAGAGCGCGACCCTTCAATCCACTCTCGCAACCTGAAGCACACTGAGGGCGATCGCAGCCTGCAGCAGGATAGGATTTCAGCCTTCTGTCACGACTTCACCACCTCCCCGCTTCTTCCGCCGCGCATGGATCTCAGCAGGATCTCGCCATGGCCCGCCATCTTCGACGGCGGCGCACAACAGGCAGGCGCACCCCCAGCGTTCGCTATGCCCCGCCACTATGCCCCCTGAGCCCGAACGCTTCGCGAGCTCCCCCGCAAGCGGGGCACGACCTGGGCAAGGCTTGGAACGAGATGCACGCGGGGCGCGGCGCCCGGAGAGATGCTGCACGCATACATCCAATGGAGGGGAGCGCGGATCGATGCGCACAGATTGCGC…
G41004672	utg4	3037056	3037810	NA	ATGAGCGCTGAGCAGCACCGCCGGCTCCATCTCGAAAATCGGGTGCTCTTCCCCGGCTTCGAGCTTCTCGACACTTTCGGGCCGCTCGAGGCACTTTTCACGCTCTCCATTGACCACAAAATCGACCTCTATCATCGCCACGACGCTTGACACTCTACTCTGGAACGAGCAACCCTCGGATGAACAAGAAGGTCTCGCTTCGGCGACCCCCCGACGCACACCCATGAGACCGCCCGACGACCTCGAGGCTCCTTATCCCCGGCGGCATTGGCCATGGAGGAGACGGCCGGACCTACGCGATCCAAGAAGACACCCGAAGCTCAAACCTCATCACGCTGCAACGGAGCCCATCGCGGCGAGGGCGGGCGCTCGATGGGAAGCGCGCGACGACGAACAAGG…
G41004673	utg4	3041640	3043140	NA	ATGCTTTTCCCCAAGCTCTCAGCCGACCCTCGAGCTCCTCACCTCTTTTAATTTCTTCCATCGCTCTCGGCAGCACAACAAGCGCAGCTGATCTTCAACCCCGCTCCTCGGAGGCTCCATTCATCGATACGGGCAACGGCTTGGGGGAACCCATGAACGATCATCTCGGGCCTCAGCTCGCCGGGCTCTGAACCTCGACGGCGATCAACTTTGCCAGAGCCATCGGCTTCTCGGAGGAGCCTCGGCATCCACCTCGGGGACCCTCTCCGCCAATCTAGGCGACGGCCACGGCGCGGAACCAGAGCATCGAGCTGCGCCAGGACTTTGGGAGCGCCGCCTTGGGCACCTGCCTCGAGACCCTCATTGGCGGGAACCACTTCCGCACTTCCAGAACGGGCC…
G41004674	utg4	3043991	3044285	NA	ATCCGCCGCATGCGGCAAGGCGGGCAATCATCTCCGCGCTCGCATTCAACTCGCTCTCGAAGAAGATCGGCACGCCCGCCCCTCTGGATCTTCTTCGGGCTATTGCCGGCGCAGGCTTCTCGCTGCTCCTCCCCGAGCCGCGGCCGCGACCCGGACCACGAACAGGAGCTCCGCGAGCGCGCGCGGCGGCAGCGATTGA
G41004675	utg4	3044405	3046338	NA	ATCCGACCGCTCCCAGGCCTGATGCCCCATCGCATGGCGATCGCTCGACCGCCTTCAACTAACCTCGAGGACTTCGAGCGGGAGGGCGAGCCACGCCTGCCCTTCCTTCTCTCGTACCGAAGAAGCTTGGGCATTGCGGGGCCTCGCTACCATGCTGCAATACCGCCTCTACGGCGGGCACTCCCTCCCTCCCGGCCTCGAGGGCTTCCAAGGCTGGCGCGAACATTGGCACATCGGCCATTGCTTGACGGCAAGGAGCTCATGCTCATCATTTTCGCTACCATCGGCGCTCTGCGATCCCACCGACCATGGGTCTGCGGCCTCGCCTCTGCTCACCCTGCAGGCGCTCTCGCCGAACGGCGCGCTCATCTGGCTTGCTGGCATCATCCTCGATCGGCG…
G41004676	utg4	3052120	3055124	NA	ATGCCTCTGCCTACCGAGAAGAAACTCGCCGATGACTGGATCAAAGCATCGAAGGGAATGGAACACCCTGGCCGCAACAAGACCCATTGGAACCGATGGCCGACCGCCTCAATACCAGGACTCAGAGGACTGCACTGGGAGATGGACGAGCATGCTACAGGCGCTCGCATCCGCCGAGGAGGCTATCAAGGAACATATGGAACATGAGCAATCCAACTTCTGAGACCCCCAAGCCGATCCCTTCGAAGCTTGACAAGCTTCTCACACCTTGCATCATGCCGCGAGGACGGACACTTCGGAATCATGCAAAGATTCTCCAGGCTCCGCAACCCTCGCAAGGCCGCTTGGCACGCGGCGGACGCAACAAGGAGAATATACAGCCACTCCACAACATCACGC…
G41004677	utg4	3056781	3057976	NA	ATGACCTCTCTCCAAAATCTCGACGAGCGAAACCGCCGAGGCATTCGCACCCGGGCTGACCTTAGCAATCTCATCTCTGCGACCATCATTCAATCCGAACAGCAAATAGCACTGCTACAGACCACCCCTCCATTTTCGCCTCTGCCCCTCACCAGCCGCCCTGGCATTCTGAAGAAAAGGACAAGCTTAAGCTTGGCTTCAGGAGAGCCATCTACAGGTCCTTCGCCTACTGACTTTTGGACGGAGAAAACGAGCGCTCGCCATCGACGGCCTGCGGACACTACGACGAGCTGGACGGCTCCCTAGCCCTGCTAATGGACGACCAGCTCCAATCTTCCCGCAAGCGACCTTTCCCGCTCGACGACCAAGCAGACGACCGGCCACCTTCCTCCGAGACCC…
G41004678	utg4	3058982	3063055	NA	ATGCTCTCTACCAGGGAGCTCAGCCCTCTCCCACCAAGCGCGATCCTTGAAGAATCCAGAAGGCATCCCCTAATCACCTCCTGATGCCCTACATCCACCTCTGCATCCTTCCAACACTGCGAAGGAGGATTTATCAAGGACCGATTCTTCCCAACGCCGCATCCTGGAGCGGCTCTTGGACTACGGAGACAACATCCAACTTCCCACTACCGAGCATGCACTGAGGGCCCCAAAATCGCACGATTCCTCGCCCGGGCTCTTTCTCCTTGGTCAAGCAAGGCCACCGATATCGCTCTCATCTGCAAGCTCGGACTACCGAGCCTGGAACGCGATTGCTCCTACGACGAGCGACGGATCCAGCCTCACGCCCGAAGCTGCAGACCATCTCCCCCCTCATCC…
G41004679	utg4	3064449	3066005	NA	ATGGCGGAACTCCTAACGATTCCCAGCAACACTTTTCTACAATCTGCGCCGCTTGCGCAGCGGGGGCTACACTCAGCCTACTTGGCCAGAGGGCAGAAATAAACACATGCGGCCAACCCTACCCCTTTCCCCACAACCCTCGACCAGAACATGTCCCGGCTGGGCATACCAGAACCTCACTTCCAACAACGACTTCGACCTCACCGCAGCCATACAATCTACGCCTCAAACGGTTCCAAGACTGCGCAAATTGCCGCCAATTGCGCGGAGCGGGGCCCCTCGCAGTTGCTATTTTGGACAGGAGACGGAGATGGCGACGGCAGAGGAGCGCGAGGCCTCTCTCGGAAGGCTGGCTCTCCTATCCACGGCGGGATGGAAGAGCTATGGCTGAGGACGCAC…
G41004680	utg4	3078424	3080349	NA	ATGAAGGAGGGCGAGGGCCCTCCTGAGCACCTTCGAGGACCAAGAAGATCCTGAAACCCTACCCGCTTCAAGCCATGGCCTGCCAAACGGAAGAGGGACTCTATTCCTCCAAAGCTCCGAGAAGATCAGGCGGCTGCGCGCGCGCGAGCACGGCTTCGACAGCGCCTGGGGACTCGCTGCATCGACAAGACCAGCAGCTCCGAGCTCCGAGGCGATCAATTCGATTCAACTGACCAGCACGCGAAGGCTATGCTTACCTTCACGACAGACGACGAAGACGACCCACGGGCGCCGGGCTCGCATTCGCCGCACGCTGTCTCACGAGGCTGGACTCTCCAGGAACTGATCGCTCCCCCCTTCTTTCTTTCGAAGGGCTGGTGCGCTCGGGACAAAGGCGAT…
G41004681	utg4	3080992	3082252	NA	ATGCCTAAAAGGGAAACACGAGGCGGCTGATGGCTGAGAAACTCAGATGGAGACCCTAATCCTGGTTGAGCGCGACGGAAGGCGGAGCTTTACTGAGCTTCACTCCAGCCAACCTGCGAACTTTGCTTCCAACCATCCTTCACTTTGGCACTGGGACCTCCTCCGACACGACGCTCACCCACAACGGGCGGCGACTCGCTGGGCATCGCCTCCACCGCGCGCTTCGCGATCTCCAACTGGGCGACCCCCCGCCTTCGCCGCCGGCACATCCTCGGGCGATGAAGGCGAGCCCTCGCGGGAGCATACTCGGACCTTCCGCGCGGGGCCTCGACTCGGGCCCTTCGGCTGCTTCGCGCTCCCCAGCCACCCGGACGACTCATGGAACGAGCAGCGCGGATG…
G41004682	utg4	3082496	3083753	NA	ATGCTTTCGAGCTACAATAGAGAACCGATACCTTCGCGAAAATCACACACGATAAGCTGCAGAAGAAATGCATCATCAATCGGAGAGCAAGAAATGCATCATCTGCACCGGGGACGCTAATGAAGGCGATACAACTGCCACGCAAGCTCCTCTATTCACCGAACCGCATACACCAACTCCAACAACGAGATAGCCATATCCCTTCACCGGCGCGTCTCTCTGCGCTGCACTCTGCGGCTGCATCCTCCGAAAACCCTCTTTCTTCCTGATTGCCAGCCTCATGAAATTGGCCAAGAATCACGAGAAGAAATCGGCTGACCTTTGAAATACAAGGAACCACCATAATTGGCAGCAATGCTCTAATACACAAGCAGCTCCTTATCGACCATGCGCCACGCC…
G41004683	utg4	3087000	3087362	NA	ATGGAGAATCCGCATGCGGAACGCCAGAACCCTCATACAACATCATTAAGAACGCCGATAAATGCACCGAAGCGATCATTGAGCTCAACCTGCCTCGAGGAGATCATCCAGGCCGACGCGCACGAAGACCGCCGCTGACCTGCACCAAACCGCAAGAACCCAACAACCTCGACGCCACTCGCACCGCAGCCGCTCACGGAATGA
G41004684	utg4	3101690	3103279	NA	ATGCAAGCTATTTGAGGATTATACCTCATCGACGGAGACACTATATCTAGGATTTGATTCGAGACGACGGATATGGAGACAGATGACCCGCAATTGCTCGCACACGGATTTCAGACCACCTGAAGATCCTCCCCCGCTGCCCTGGAATCCCACTCGACTGGCCACATGACAATCTTCGAATCATATCCCTTCCAGCCATGGATTCACGGCATCGGCTCTTGGATACCACTTTTTCTCAGGAGAAGAATGGCAGCATTTCGGTCGCACAGATGGCTACTCCCGGCCGGACGCCCGGCATAAGGCGCATGGACTGCATGAACCCGCGAGAAGTGCGCGGCTAGCTGCCATGGCTCATCGCTCTCCCCCATACAAATCATGCCTACTTGATGCATGAGCATA…
G41004685	utg4	3103391	3105409	NA	ATTCAAGAGACACCTTCGGCGAGGGGATTGCATAGAAGCAGAGCAAGCAGCTGATGAACCCTGGACTCCCAGGACACCTCGCGCCATCGATCCTCGAAGCTATTGAGGAGATTGGCACTTCCGATCTGTGATCCCGCTCCGGCAGGAAGCGGCACTCATTGGGGCACGGCGAGCTATTCCCTTCATGGATGCATTCATTCGCCCCGACTGCGCTCACTGAGCAACTCACTGCACTGAGCAATTGCGCATGCCTCTTTCGCTCTCTTCCGACACGGGAACTTCATGCCAAACCAGCTATGGCGACATGCAGACTACGGAAGAACACCTACTTTTCGCCAAACAGCAGCTTCTCAATGACACGCAGCCATTCTATCTCTTCTGTAGGCGACGATCGGCTCG…
G41004686	utg4	3105945	3106418	NA	ATGCCCTGCACGAACACACCGCCTCTACCATTCCCGGCTGCACATGCAAGGGAAGCTATACACGGCCCTGGAAACAACATGCCATTGCATATTTGCAAAGAGCATCCAGGCTATAGCTCCGACGGGATCCAGGATGACAGTCCCGACCTTCTCATCGGCACATCTCTCGAGAGGAGGAACATCTCCTCGGAATACCTCCTGACAAGATCCCACCACAACTTCACGGACTTGCACAGCGCCACCGGGCCCATCACTTCCCATTTCCAGCACCACTATTGCCATGCCTCCAATTGCGCGCACGAGCATCCATGACGCAACTCACGTCGGACAAACTACACATCTAAGCCGCCGACTCGGACACGCAGCTGAAGCGCACAGCGTCGGCCCCCGACCTGGCGG…
G41004687	utg4	3121051	3126336	NA	ATCGACAGCGGGGGCGGGGAGCCCATCAAAGCTGCTGCACGCCCGAAGCGCTGCGGCGACGAAAGCGACGCAGCGGCTGCACGACGATCATGCCGGATGCTCCAGAAGGAGATGAAGAAGGGCGCGGCGCATCGCACGAGGAGGAAGCCGCTTCTGCCGCTGCTTCTGCTAAGGGGAAGACCCCGGCGAAGACGCCTGCGAAGGGGAAGAAGAGGCCGTCGATCGGCGGAGGGCGCCGGGCGAGGGGGAGGAAGACGAGGAGGAGATGCCGGAGAGGAAGAAGCGGAAGCCGAACGCGCGAGGCTACCGGACGCGAAGGGGAAGAGGAAGGCTGGAGGGAGGAGATCGGCTGCGGCTGACGGAGGAGCCTGAGGCAGGCAAGGCCGCCGGCGAAGAAGG…
G41004688	utg4	3127611	3128645	NA	ATTCCTCCAATCACTCCGCCTCTCGACATGCTGCTGCCTCAAATCAATCGCCTCGGCTATACATTACCTCTTCACGCACTGACGAAAACGATCCTTATCCCAACGACTTTGACCATGGCTGCTCCGGGAAGCCAAACCTCATCCGAGAACGATTTGGGAACCTCCTCCAACGACGGCCAACCAAAGCCTTCACCCTCAGGAGGACAGGATCAATAAGCCGGAGGCCCATCCCCGATGGCCGCATCCAACAGACACACGCACGAGCTCTTCTGTCCTCCTTCCGGCCTGCCTTGCGATTTCCTTTCTCTTCCAGGCCAGGCTGGCGCAATGCTCACCATTGCCAACCTCTTACCACGAGCTTGGGTTCGACTCGCTGTCACGAAGAACCTTTGCAACGCG…
G41004689	utg4	3129211	3129802	NA	ATCTAGACCCGGGGCGACACCAGAACCGCGCTCGCTCCCAAGCCAGAACTCGGAAGCCTGACGCGGGCATCACCTGGCCTCCCTCAACATGATATTACGATGGAATGGGGTTTGCCTGCGGGAGACAAGCCATTACGGACATGGGAAAGAAGGGATTCCTGGAGGATGTTTCAGAGTCCTGGGCGCCCAAGCCTAAATACGATCTCTACAGGACCTTCTACTTCGACAACTCCCAATTTTCGAAAGAAGCCGACATTCTCGGCACTTTACCACATACATGGGGAGCGATGCGGATCCTGATATTGAGCGAGCTGGGCTGGGCGGAGATGATGCAGAATAGAAATTGGAGGATCGCGGATGAAGGGCAAGGGCACTGCAGCTGGCAAGCAAGGATGA
G41004690	utg4	3130912	3131494	NA	ATCAGACAAACAGACATCTACCGATCCTTCCCGACGGAGCCCATCCGACACCAAAGCTCAATCTCTTGAAGGCGCGACTGCCGGCCCATCAGAGAATTCGGAACCATCGAGGCCTTCCCCACATCATGCCTTTCGGGACCTCCAGATCGCCTACGGCAGGGAAGGCAGCCCAACTTGGACGCTTGGCATTCAAGAAGGAGCTCTTTGCGACGCTTGTGGAAGCCCTGGGGCGGCCGCAGCCAACGCGAGATCGACTACGATTACGAACGATCGACGTTCGCGAAGACCGATCCTTCTCGGCATCTTCTATGCGGCACGGGAGAGACGACGCAGGGCCTCGCTCGGAAACATCGGATGGGAGGGGATGCCAGAACCTCCAGCATCACGGGCTTGAGGACG…
G41004691	utg4	3131904	3132445	NA	ATCTGAGCAGCAGCCCCTCGCAGATAGGCCACCAGCTCGACTCACCAAGAGGACCGACTGAAAAGACCAGACACGCCGATCACAGGGCAGGCCCACCTCATCATGCTACTACCGCGAGATGAAGATCGCGGGGAAGGGATGCGATTGCGCAGATGACCAAGCATGCAACCCTCGACAATTCGCAATACGAGCTCCCCTCGCGCGAAGCTCCTTCGCAACATTCTACCATACCATCGGCAAGGACGACTGGGGCCCGCATGCTCGGCACTCGGATGCGGAGATGATCCAGAACCGCGAGGATCGAGCTGCTATAACGAGGCTCGGA
G41004692	utg4	3133511	3136101	NA	ATGCTAGCAGAAGACGACCGCATGATCACCGACGACGGCCCAGACACAGCAGCAGACACACGACCCAGCAAGCCTCCCAGACCGACCATGCCGACAACACCCACCTGGGGCTACCTCATCCCCTGCAGCGCCAACCTCCGCCGGATCGACTTCCAAAAGATCAAGCCCAGCTACCGCATCGGCCGCAACCGCGAAGGCACCAAGAACGACATCATCTTCCCGGGAATGAAAATCAGCAACTTCCACTGCACTATCGAGGGATACCGACGAGACACTTAGCTCGGCGATCAAGCGCGGACATCGAGCAATGGCACCTTCATCAACGGCGAGAAGATCGAAGAACAAGCAAGATCCTCCGACGGAAATGAGATCGCTCGGGACCGCCCTCTCCCAGAACCA…
G41004693	utg4	3149263	3155058	NA	ATGGCCACCGACCAGGCAGACTCACAAGGATCCCCACTGGAGAGCTGATCTCCAAGCAGGAGCTCAAGCCGCCAGAAGGCACGCGAAGCAGAGGCTCGCAAGGCAGAGAAGGCGGCCCAGGCAGCACCCAAGCCTGCCACTGCGAAGAGCAGCCGAGGCGGAGGAGGAGCTCAACCCTAACCAATACTTCGAGATTCTCGAGGCATATCCTCAAGCTTAAGGACCCAATCCCCCAACCCCTACCCTCACAATCCATTACGACCTCGATCACCGAACATCGAGAACTACGACTGAAGAAGATTGCGCCTGGGCAGAAGCTCGAGGGCTACCGAAGCTCTTGCCGGGCGCATACACAACCCGCATCCGGCCAAACTGCTTCTATGACCTCCACGGAGAGGG…
G41004694	utg4	3159933	3160767	0.5	ATGACCACCGCTTCCCCCTTCGCGCGGAGCAGCTTTCGACGAGCTCCGCATCGGCGGGCACGAGCAGACTATCGAGGAGATATAGCGCCCGAGAGCTTCCTGGAGATCGAGACGCAATCCCCAGACGCACGGCTTTGGCCGGAAGATACACCGACTACGAGATCGCAAGACGAACATCCCCGCCTTCAAGCTCCGCCACTCTCCCGCCGGCGACTCGGACTTCGAGGCCTTCCGACATCCTCGAGCACGACCACGCGGGAACATCCCGCCTCTCCCCGGCAAGTTTCACGAACCGTCTCGGATGAGCATCGAGAGCAGGCGCGAGGCTGGAGAGTCTTGACGATTGGCAGCATCCTTTGCTTCAGACGGGAAGCAAGCTTGCGCATTCCTCCAAGACCC…
G41004695	utg4	3199934	3202253	0.114246	ATGCGCCAACGCCAGCCCAGCCGAGGAGGAGGCGGCGCTCCGCATCAGCAACGCCATCGACGAGGACCTCAGGCGCGAGCGCGAGATCCCGGAAGAAGAAGAAAGAACCAAAGATGCTCCTCGGGCAAGCCGACGGGCAACGACGCTGCAAAAGCATCCAGCTGTACTACTCCCGCGACGCTCGACGGCGAGCGCCCCAGCTGGCGGCCGATCACTTCAACGCTCAAGGCGGCGGATGATCCTCGACGAGCTCGACTGGGAACGGCCTCGGCGCCCGGCCCCGGCTCTGGCTCCCCGCAGCGCCGCGAGCGAGCACCACCTCACCGCGTCGCCCTCGCTCATGCCCTCGACCTGCCGAGGGACGGGCCACGCGAGCGGGAGCGGGAGGGAGGGAGCGGG…
G41004696	utg4	3204784	3207684	NA	ATTCCTACTATCCCCATCCAGACGAAGACGAAGACGATATCGAAGACTACGGCTTCGCACTCGATCTCGACGACATCCTTACCGGCTCCCCCCACCCCGAATATCCTTTACCACCTTCTGAGCGACCGCCCTCGCGCTCACCCGAAGCCCCCTGCCCCGGTCCCGCGCCCTCCCCAAGGACACCGCGACACCCCTTCCCCACCTCATCCGCCACTACCTCCACTACTCCTAGAACTTACTCTTCGCCCCCGAGAAGCCCAATGCGATAGCACCCGCACCTTAGCGGCCCCTGCTGATATCCCTCTCTCTCTCGCCGCCCCACACACCGATCCGCGCTCGGACCCCCGCCATGGCAGCCCCTCCTCCTTCAATGGGGGAACGCGAGCGCAGAGCTTGACA…
G41004697	utg4	3209304	3210007	0.5	ATGCCCCGCACTGAAGACACCGCCAGCTTCAATCAATCACACGATGATTCTAAGGACCCTCAGGCCTCTCAATCTACACCGAGCCTCGGCATGGATCTTCGCCAAAAACGCTTGAGACATTCACACTCTACTTCCTCGCCTATGACCACGGCCAGGGCACCAACCCTGAGAACCGCTTCAACCGCGAGGGCATCCTCGAGCTCACTCACAATCACGGCACAGAGTCAGACGCCAACTTCCAAGGCTACGCCAGCGGAAACCAAGACCCCGGCCGCGGCTTTGGCCACATCGCCATCTCCCGACGATATCGAAAAGGCCTGCGCACGCTTCGACCCTTGCCGCTTCCAGAAGAGACTCACCGACGGGAAAATGAAGAACATCGCCTTCATCCTCGACCCC…
G41004698	utg4	3224680	3226856	NA	ATGAACTCCCCCCGACTGCCTTTGGAACATCGAGCGGCATCGACCTTTCTACGCCCCGAACACGCTATGCAGCCTCTCCCTCACATCGCCAACTCCGCTCTCGCAGCCATCTCGATTTTCCCGGCCAGCTCGAGAGCAGCGAACATCTTCACTTCGCCTTCCTCCTGGCCAATCCCCAGCTGAAGCCTTTCACACACGATCCCACACCGGCCGCTTTCGGACCCTCCCTCCTACATGCTCCCGAATCTTTCCGATCGAGCCGATGACGCAACTTGAAGAACCGGAAGAGGACGAATGAGGACGAGGATGAGGAGGATGAGCTCCAATATTTTCCAGGGGACGAGACCCCTCCGATTTACGCACCGATCCACTTGACGCACCACACCACTCGCATTTCAC…
G41004699	utg4	3228359	3229698	NA	ATGGCTCCTCAGCTCAATCAAGGGCAGCGACTCGGCCACGGCCCATCCTCGGCTCAGGAGCATCAGGGATTGCTGAGCTCCTGCTTCCACCCGCGACACCATCGCGAAGCTTGATGAGCAACAACCAAGCTCCTCCCACGCTCTCCCATCATCTTCAAGGAGTACGCCACCGCACCTGGGCCGCAAGCTCCTCTCGCTCTTCCCTGCTCGGACGCCGCGGGACAAGATCACGCAGCGCATATACAAACGGCGGGCAACCATGTCTCCGATATCCTCGGACGGAATTACAAGGAGGGCTTCACGAACACTCGGCGAGCGCAAGGGCAAGATGATGATGCAGGCGACGGCTGGCACTGACTGATCGGAACTCTGCTCCCCCTTGACGCGCTCAAGATCAAG…
G41004700	utg4	3230838	3231962	NA	ATGCCGCCCAAAGCTGCAAGAGGCCAGATGGTTTTCCATCCTTCCCGAACTCGCCGAGGGCAAACATGCATCTCGAGCTCTTTCCACAACATACAGGCTCCCTCATCCACGGAGCGCATCCCATTGACGCACCATAGAAAAGGCATTCCCCATTCACCCTATCTCCCCCTCCTCCTCACTCTCAGCCCCTCCCGCCCTCCCCGCCCGCCGGGCCAACTCTCCCTCCCCGCCTGCGCGATTCCCAAACTATACGACCGGCGCTCTTGAACGCCCGCGACACCCACGACAAAGCTACCATGCCCTCGACAAGGAACGCGAATACCGACAATACCTCGACGACAGCCACCGGCGCCCGCGCGCAGGGACTTCGACAGCCCGACACTGGGAAAACCCCCCCGC…
G41004701	utg4	3233454	3236346	NA	ATGGGCGGGCCTGCTGCACGACAAGCAACACGCACGCGCACCTCATCGACCGGACGAAGCCATGGGAAGAACACGCGGCTTATTAAGCTCAACTTGCATCGCACTTTTGCTCATTACCTCGACGACGAACGGCTATGACGAATGATGAATGCTCCACGCTCCCTCAGGAATCGCTTAACTACCCGAGCGGCGGGAAGCTGGGGCTCCTCAGCGCCATCCAGAACATCGGATGCCTCGCCGCACCCTCTCGCCACATCGGACGGCCTCGGACGGCGCAGCACATCTTTGGGGCGATCGATGCATCGCGACGCATCCAGACCGCCGCACTCCGGGCATTCATCGGCGCGCGACGGCGAATCTCCCTCTCCCCATGCAACGACTGACTGGCGATCCGGCTGC…
G41004702	utg4	3237134	3241810	NA	ATGCCTACCGATCTCGGATGCAGCCCTTCAGGAGGCCGAGGCAGCAATCATGGCCAGCCAGGCCTATCAAGCATCGAAGGGAGAAAAGTCTCAACAAGATAGGAGATCTATTGGAACCAACAGCAAACGAAGCGATAGCTTCGAATGAAATCGCGACTCAGGCCTTCTCGCGAAAGACCACCAGCAACTTCGCAGAACAGCAAAATCCTCGGACTGGATGAAGGCAAAAGCGCATCCTTTCATTCAAGCTGAATCTTTTATCAGGCTGAAGCGATGCAGATCCGAAAATGCCCGAACCAGACGGCCTCACGATCGAGGACCCTGAAGCAATATGGGCACGATCATCGACTCGATAAAGCTCTGCGCAAAGCTGACAGCTACCAGAAGCGACACACGGCC…
G41004703	utg4	3242947	3244241	NA	ATCCACCGAAGCCGACAAGCAGCAAACTCTCATCCTTCCCGACCTCGACCCAGGACAAAGCCCGCGATCTCTTTCTCCCGAACATCGACGCGACCCTTCTAGGGCCCCCATTATCGACCGAATCTGACAAGGACAAGGAGCAAATTCTCATCCTTCCCGAGCTCCGAGGGCAAACCGCTGCACCTCTTCCTACCGAATACTAGCTCGGCCTCATCCACAGAACGCATGCCTGACCTGCACAATAGAAAGCATTCCCCATTCACCCTCTCCCCCTCCTGCTCGTTCGCAGCCCCAGCCCTCCACATCGCTCCACGACGGAATCTCCCTGCCTTCCTCGGCGATCCTCAAATTATACGACCGCCGCTCTTTCAAATCCGCGATCAATGGGACAAGGACCAT…
G41004704	utg4	3245354	3246902	NA	ATGGAGCAGGGAGACATGAGAGGACGCACCAAAGAAAACACCAAGACACCATGAACCCACTCGCATCCGCCCAGCCCCTCCGCCCATATCCGCACCCAGCAACACAAGAACCACGCCTTGAATCCGACGAAAACAAGAACATCGAAAATCGAAGCCGCGGGACGGCGCCATTCTTGATGGCTATTCTGCCAAATGCCGCGCGGCATCGGATCTTGGGCCGCCTAGCATGCGGCGAAGCAGGCACCGCTCGGCCTCGCTGAGGCGAGAGCTGCATCTCTTTCTACCGAACACCGGCTCCCACATCCACAAAGCCCATGGTCGACTTGCACGATACAAGGCATTCCATCCTCACTATATCTCCTCCTACTTCTCGCTCTCAACCCTCTAACTCCGCTCCAC…
G41004705	utg4	3247610	3247963	NA	ATGGGCATCAATTTCTCCATCCTCTGCGCCGGCGCCGCATACGAAGCCCCGCAATTGCAACTACCCTTACGAACAACCGATTCTTCGAAGCTCAGGCGCAGACACCTATCGAAAGCCCGACGCAGCCATTTCTCCCGGAGACACGCGCTGCACCGGACGCTCTCCAGCATCGCTGCCCACAGAGCTCGCTCTACATTGCAGCTCGCAGGCTACCGCCCCCCAAAACATGCCGGGAAGACCCGATCGGCATACTACATGGACCAACCCCGCGGGAGAACCTCGCGCGACTACCCCCCTGCCTTCGGGGCGGCGCAGAGA
G41004706	utg4	3248430	3249889	NA	ATGCCCAAAGCCACCAAGCCCGGTCTATGCTCGCGAGAGCCCCTGGAATCTACACGACCTGGGATGACAAAAGCAGATCACCGTTCGCTGCAAACAAGCACCAGAATCTCCACCCCAGGAAGCGAAGACACCTATCCCAACATGGCAGGCACAAAACGACATCTCCACCTTTTCTGGCCCTTCGGCAACCTCTTCTGCACCCCCTTCAAATCCGACTCCGACAGCATGACAAAACCATACTCGACACCCACACACCACGAAACCCGAATCCCGGGCGAGTCCAAATCATCGAGGGACAGCTTTGACCACCGAGCATTCAGGACGACTGTGGGACCATATTCGGACGGCGCCTGCAAGGGGAACGGGAAGCCAGGCTCGCGCAGATCGCTGGGGGACCAG…
G41004707	utg4	3250323	3253577	NA	ATCTAGCTATGAAGAACTATTCGAATCCAGCGCGCTCAACATCATAGCACCCCCTCCATCTCTCGATCCCCGGGACACCAATGAGAAGGCTTCAGAATGGATAGCTCAGCCGAGGATACATGGGACAGGAAAACCGCTTTCTTTGACGAAAATCTAGACTTCTTCCTCACCATTCGCTTCCCCGCATTCGACCGACGAAGTTCCATTCCGACCCAACGCCTCAACCTCCCACACACCTCCTCTCACCTCGCCCATCTACAGATATCCTATGAAACCTCCTACATCTCTCCCTCTGCTACTGCATCGGACGACCCCCGTCACGCTTCGCCACCGCCCCACCCCGACATAGCTCCATGCAGCGCAACAGGCCAGACGCTCCTCGGTCACCTTCAATATTCC…
G41004708	utg4	3253731	3256437	NA	ATCGACGAGCGGACTCAAGGCCATCGCTCCGGCCCAAGGCATCGGACTTCCTCGACATCCCTCTCCAAAACTCAACGCAAGACTCCTACCCATCCACAAGAACTTCAAGATCAGCCGGATCCGCAATTTTTACATGCGCAAGCAAACACCCAGGACTCTCGACGAGAAGCTCGGCGATCTTAGAGGATCCCGATCATTGATGATCTCCACCCTTTCCTATCCTCTCTCCTCAACCCTTTACGACAAAAACCACTACAAGCTCGCCCTCGCAGCTCCACCGCACGCCATCTCATCGACCACCGCCAAGGACTACCCGGCTGCTCAAATTCGGCGATTCTCTTTATCGATGCAAGCAGCTCAAGCGAGCCGCCCTCGCATGGCCACGATCATGAGGCGGCA…
G41004709	utg4	3258793	3262141	NA	ATGCCTCCTCCCCCGCCCCCGCCCCCGCCTCCCATCTGCCTCCCCTTCTTTGGCGGCAAGAACCCGCCGCAGGCTCACCTACTCCGAGCGATCCGCTACCGAGGACTACAGCTCTCCGCTCCAGCATAGACCGCCTCGGCTCTGTCCTACTCCCCCACTGCAACCCTCACCTCCCACGCCGAGAAGCTCACCTTTTCATCCGAGACCGACTTTCAACCAACGACTACTCTGACGCCGCTCGAGATCACTCCCGCCCACACCACCCTCAAGCTCAAACACCATCGCCACCACCAACGACAACCAACACGGGCACCAAGAAGGGGCTATGGCTGGGGGATCGGCAAGAAGGCAGCCAAGAACCAGGACGACGAGCGAGAAGCCTCACACGCTCTCCTGGCT…
G41004710	utg4	3280515	3280865	NA	ATGCTCGCTCTTTATTGCGTCTCGGATGCCTACAAGGAGACAACAATGGAGGCCTTCCGAATGGGAAAAATCCGCTGTTCTACGGATGCGGCAGGAATGGTGCAATACCTAACATCCTCTGCTATCATCTACGGCTCAGGACCTTTGCTCGGCATTCCAGAAGGGAGCGAGCCGCGCAATCAGACACTGAAAGGGACGATGCTGGCTTGGAGGATTGGGCTTTCGATCCAGCACCAGGCGACAAAGACAAGCAGGAGCAAGAGCGAGGACAGGCCAAAGACGCTGAGCAGCGAGAGAAGCTAGACGCTGGCATGA
G41004711	utg4	3294410	3295417	NA	ATCCTTTATGACAAAAACCTTACCAGCTCGCCCCTCGCAACTCCCACCGCACGCCATCTCATCGACCATTGCCAAGGATACCTGGCTGCTCAAATTCGGCGATTCCCTTTATCGATGCAAGCAGCTCAAGCGAGATGCCCTCGCATAATTGGGGCCACAATCATGAGGCAGCAGAACGAAGCTTGATCTTGGAGGAGCCAGCTCTTCCAGGCTATCAAGCCCCTCTTCGCAAACAAGCCCACCCCATCCTCAACAAGGCGACCTTTCATGGGACGACACGACTCGCAACCCGAGCGCCGCACAGCGAAGGAGATCATCAACGGAGGGCCCGGCACCCAGCTCGCTAGCAACACCGACGAGGGCATCGCCATCCTGAAGACCACCGCGCGATGCGCTCCC…
G41005518	utg7	3916	5531	NA	ATGCCCGTGGCCCTGCGCAATCTTCTCTTGCTTTCTCTCCTTTACTCCTCCTCTCGCCTTTAACATCACCCGATGACCAACTCGGAGACTCCACCACCGGCTTGATTCCAGAATTCACCGAACGACGGGGCGGCGCCGTCCCCCACTGAGAACTGCCCAGCCTGCCGCATCAAGCCCGATATTAGACCTCACCCAGCCACGCGCAAACCTGGCACGATACCACTTATCTCCCTTCGGAGACCTCTAACGATTACTCCACTTCACCGGCCGCAACTCAACATACTCCCAAACACGCTCCCCGACTCGACCATCACGCTTGCCAGCATCTTCTTTTCCATCGATGGCGAGGATCGACATTCACTCGCTCTCCCGATTCCAGCTCAACTATCCTACAACCAG…
G41005519	utg7	6162	8945	NA	ATGACCCATAACATCTCAACACTTCCTAGGAACGACCTCCGGCGGAGGCCCGACAGAGACGCGCAACTGCTCCAGCCTCCCGACACATTCGCGGGGAATGGGCAGCTCTGGATGCGACTGCGCCGAGGGGACCGCGCCATCGAAAAGCAGCCATACCGCCCCGGGCAGCAGAGTGCGGATCGCAGCTCCAAGATCTTCATAACGCACATGCACGCGGACCACAGCATGGCTGCTGACCTTCCTTCGCAACACCCTCGATACCCAAACCCCCTGGAACCATCCCCGCCAACACCCAGCCTCCGAACAAACGCCCCGCGCCGAAATATTCGGCCCACGCGGCATTCCATGCTCCGGATGCTCTGGCACATCACGCACTCCCGCTCGGATCGCACCGCACGA…
G41005520	utg7	9513	10798	0.5	ATGCCCTCCGATGGATCCCCGAAAGACAGGCAGAGCCTCAACTACCTCCTCCGCTCGGGCTTGGCAGGCGGCCGCCGTCGCGAAGACGCCGCACCACTCGACAGACAAGATCCTCTTCCAGGCATCCAACCCCGAATTCCAGAAATGCAGGCACATGGAGCGGGGCTCCGCGCTGGCTCCAAGATCTACCGCGAGAACGGCGCGCTCCTGCAAGGCCACTCCGCTACCCTACTCCATCGCCCCACGCCGCCATCAATCATGACATACGACCAGATCGAACCCATGACCAATCCGCGCCCCATACTCATGCCCACCCGCGAGAGCCAGACAAACTTGCCGCTTCACTGCCGGCGCTCTCTGACCATCATCTTCCACTCTCTTCTCGCGGCGGCTTGAACG…
G41005521	utg7	11403	13066	NA	ATGAACCCCCTTCGGCGCGCGATCTCCGCAAACCTCAAGGGCTCCTCCGAAGGCTGCCGCCCAGAAGATCCTCAGCTCTTGCAGAGCGGACAGCTCTCAGAAAACATGGCAAGACGACTCTTTACAACCAGGCGAACTTAGAAGACATGCCCGGAGAAACTGGCTGCTAGAAAGCGAACAAGAAGATGGACGACGAAAACAAACAGCTGGGCAGAGACGAAGATGCTTAGCGCTGACCGCGAAATTGAAGAACGCGCTGACAGACGAGGAGCTGGCTCGAAATAGGAAAGTGCAGATGCGATCGAGAAGGCACGGACGCACCTGGAACCGCTGCGAGCGGGAATGCCTGATCCGCGGAGGAAAGCGAGCAGCTGGAAGCGGAGGGGGCGGGAGGAACGA…
G41005522	utg7	13438	14784	NA	ATCCACTCGCTCTTTCAGCTCTTCTCGCCATCTCGGCTGCTACTTCGGGCTCTCGCCCACCGCTACCTCTTCTTCCTTGACTCCCCTCGCCTCAAAGCACTTTTCATACCCCAGCGGCATTCCCTACCAAGCGGATCCCGACAATGGCCCGACACAGCAGGTACAACCTTTGCAACTCGACCACTGAGGGGGCCAACTCCCTGCCAGACCGCCTTCCAACCACCTTGACGACTGCTCTGGGCTCCCCCCAAGCCCGACTCCACCATCGGACACCGAGGGCGAGGAACGCTTGGCACCAAGAAGGGCCGCGACCCATCATCCCCGGCGGCGCCATCACTGTCATCATGAAGACGCCGGGCTACCTCCAGATCTGTTCATCGATCAGACCAAGATCAACCT…
G41005523	utg7	15568	19827	NA	ATGGCTCCGGCCCCCAAGGCCAAGGCCCTCAAGATCGGACGCGCACTCAAGAGGCTTCCCGCACGCCGCCTCGGGCGGGCGGGGGAACGGCAACACCTTCGCCCCCATGGCCGGAGAACAGCCCCCATGCTCAGGGCAGCCTGAGCTGCACCAATCTCCTAGCCAAGGACCGGAATGGCTTCAGCGATCCCTCCGCCTCACATCCCTGGCCCTGCCTGCCCAGGTTCCCCTCGCTCCTTGGGAACCGCCACCAGACTCCCCGCGAAGCGCACCCTCAACCCGGCACAACCCCAAGGATGCCACTCGATTTCCCCATCCACCTCTCGCTCGCCGACAAGCTCGGCCCGAGCTCACTGGGACAAAGACATGCTCAAGAAGGACTACCTCGGCGAGGCGGAT…
G41005524	utg7	21400	24723	NA	ATGCAGAACAAGATCGCCAGCGAAAACCCCACAAGGGACACGCCGACCCGGCGCTCACCGCCACCGCGCCATGCCCCAAACCGCCAAACCCGGCATCATCACGAAGCCCAGAAGCATCGCGAACACGCTCGAGGGCGCACACATCGCGGAAAGTAAATATCTCCCAGCCTGGATCACCTCCCTTCGGGCCCGATCCCCGCGAGCTGGGCACGGCGATGGGCCAACGAGGAAGACGACCGCGCCTACAGCGAGCCCGACGACCGGAGCCCCAGCCATGGACGCCTTGAATCGCCACGGAATCCATCGACACTATATGGGGGGATGGCGAATAGCACAGCTCTTCTTGCTTTTCCTCCCTTCTTCGCCCCTCCTCTGGCCTTGAACATCACCCGATGACCA…
G41005525	utg7	25649	26552	NA	ATGAAGAGGGCAAAGAAAGATTAATCACTTGCACACCCTGACGACGTCTTGAGGGACGGCCGAGGAGCGGATAAGATGCGCGCCGACTTCGAGCCCCGTGCGCAAGATACCGGGCTTCGCGGACCACGCTCAAATGGCGACTCATGGACTGCAAGCCGCTCAAGACGGATCCACCCTTCCTTCCCATACTCCTGGCCACGGACGGGAGACACAGAACCACGCCTGAACCAGAAGATCTTCCACCTGCCAGACGCCCGAACAGCAGCAGATGCGGACATGCGCAAGGCGACGGAGCGAGCTGCGGCGCATCCGGGAGGGGAAGAAACGGCGGGGGATGCGCTCGATGGAATCGAACCAGGGCGGACGATGCGGAGGAGCAGGGCGCGGGGGGAGCAGAAG…
G41005526	utg7	26869	27534	NA	ATCTCAAGACCCTCATCGCACACAACCCTGGCGGAATCCCCCATGCACGCCGCCATCTGGCTTCCAGCCAGACCACCGAGCGCTCCCATGAAGAGGACGACAGCGACAGAGCTTTGCGCCATAAAGCTCACTTCAGACCGAAGCCAGCGCCAGCGCCATCGCCACCCTTCCCCTCTCCCGAAGATCACGACATGATGGAGAGCTCTCCTCAAGACGCTCAGCTCGCCCCGGACGAGGATCTCTGGCCTCAAAGATGGAATTCCATCCTCACGGCTTGCGGGACCCCGGCGGCGCTCTACTTCAGCGCCTTCCTGTCCGGCGGTCCCTCAAATCCACACTCGCCCGACATTCAAGGCCCATGGCTGCGGCTCCGCGCCGGGCTCGCCCGGCGCGCGACTT…
G41005527	utg7	30843	31634	NA	ATCTCAGGAGACCCTCGCATCACAGACCAGCTTCGGATTCCCCGAGACCCGCCACCTCCTGTTCCAGCCAGACCACCGAGTACGAGGCGCTCCCACGAAGGCTCGGAGGACGACAGCGATGCGGAGCTTTGGGCCCTAAAGCCCGCTTCCGACATCGAAGCCAGCCCCATCCCCAGGCCCACCCCCCCTTTCGAAGACCACCATGGCCATGCCCGATCCCTCTCCACAAGACGGCCCCCGCTCGCCGCGGAGGAGGATGCTCGGCCCTGAGGATTCATCATCCTCCTGACCTCCGGACTCCCTTCCACGCTCTTCTTCAGCGCTCTCCTGGATCATCGGCGGGATCCCTCAGCTCCATATTCAAGGCCCCCATACGACACCATGGACACCGGGGCGACT…
G41005528	utg7	32717	33424	NA	ATCTTCCCTCTCAATCCACGCACATCTCGCCCCGACTCAGCACGCACGATCGAATATTCCCCACCCAACCCCACGCTCCGCGATAAGCCCCCTCCTCGACGACTCTCCCGCATTCCCTGACCGACGGACCCCCACAAAGAACCGGAGCCCGCGCGAACCACTAACCCGCAGGGCATGGCGAAGATTCAAGACTTTCCACTGGCGCACAGACCTGGGAGCCATCGCGATAGCTCTGGGCCTCGGCGCGCTCCCTCGCGCTCGGCCCTCACCTGCTTCGGCCTGAACCCCACATACCGGCGGGCGCATCCTCCACTACACCACGCCGATACGGACGATCTTCTACCACACCCCGCGCCCGCATATGCGCGCCGCTCACGGGGCGCCATCCGACGGGGCGCT…
G41005529	utg7	34550	35224	NA	ATCTTCCCTCTTAACTTACACATCTCGCCCCGATTCTCAGCACAGACGATCGAATACTCCCCACCCCGACAGACCGCCACAAAGCGGATCCTGCGCTCACCACCACCCCGCAGAATATGGCGAAGATTCAAGACTTCCAACCGGCACAGACCTGGGAGCCATCGCAATGGATCTGAGCTTCATCGCGCTCCCTCGCGCTCGGCCTCCATGCATAATGCTACTTCCTGAACCTCTTCTCTACCTACATCGGCGGGCGCATCCTCCACTACACCATACCGATATGTCTACTCCAACCAAGACTCCAACGGCATGGCGCACCGACATATGCTCATCGCGCTCGGGGAGCGCCATCGAATGCGGCTCATGCCCCTCGGGCTGACAACCCTCGCCCGAGGGCGG…
G41005530	utg7	38308	41440	NA	ATCTGAGCCGACCACTCCTCGACGCTCCCGCCGCGGCCAGCCACCCGACGACAGATTCGCCTCTCCCCCACCCACTGCCTCCGCAGACCCCCCTCCCGCCTCCTCCACTCCCCAATCACATCCCTCTGACCTCCTCTACAACGAACATCCGGACAATGCCCCCCGATACCTATCGCACCCACTTTTACCACGCCTTCTCCCGCAACCGCCAGCCTTCCACCCGCGCACCCACACGGACACGGCAAGCGCTCGCCCATGCAGGAGCGACCCAGACGCATCAGATTCACCCGGCGACACCCCTCATCAGGGCAAGCCACCTCCAAGATTCCGAGGCCGATCATGGCCATATGGAAGCGAGGGCGACAACCTCCCGCCCAACGCTCCCCTCCGCCCTGCCAT…
G41005531	utg7	42574	44148	0.5	ATCCAACCATCCAGGCCCGACAATACAGAGCCCGCTCTCGCAGAGGATCATCCAGGAATTTCCACTCATCTCAACCTCCTTGACATGCAAAGCGAGGGACTCTTGGACGAAAGCACTCGCGAGCCGAGGCCGATCTTATGATAACTGGGCCCGCACTGTCTCTATTTCGCCGCCCTCCGATCAACTACCACCCCCATCCCTCTCCCCCGCCGCCAAGAATGTCTAGCCTACCCCCTACCGACCTCTCCCTCACCAATTCCACCGGCATTTCCAATTCCTCATCCTGCGCAGCTCGCCCTCCATACAAGCCCTCACCCCAGAGCACCAACACGACCTCGCGCGCTATCTGCGGGCTCGAACCACAAGCCACCCCCCTCAATCCCCGCCTGAACGGCATCG…
G41005532	utg7	46353	48199	NA	ATGGCCAATTACTCACCAACGGAGCTATTTCCTACGATGCGGCTTCACGCGCTACACCGGCAACCGCGCACTCGGGCAACTCGAACCCTCATAAACGCCAGCTTATGCTCTCCCCACTGCTGAACTCACTGACCATCGGCACACGCAGGCCGCTCACGGAGAGACATACGAAACATCTCCCTCCTCCTCGCTACGGGCGCGATACGCCGGGACGACTCTACTTCGCTCCGCATCCGCAACCTCTCGCACGACATGGCGGCGCTACAGCAACCATATCGCTATTCATCGACGCAAGCCTGCTACGCCAAGCATGACCCCATCCGACGGGGCTCGCCAACCTCCAAGCACTCAAGACCAGCGATTTGCGGGCCTAGCGACCTTCCGCCTCAATTGCGCGGG…
G41005533	utg7	51765	57168	NA	ATCTGAGCCGACCACTCCTCGACGCTCCCGCCGCGGCCAGCCACCCGACGACAGATTTGCCTCTCCACCACCCACCGCCTCCGCAGACCCCCCTCCCGCCTCCTCCATTCCCCAATCACATCACTCAGACCTCCTCTACAACGAACATCCGGACAATACCCCCCGATACCTATCACCCACTTCTATCACGCCTTCTCTCGCAACCGCCAGCCTTCCACCCGCGCACCCACACGGACACGGCAAGCGCTCGCCCATGCAGGAGCGACCCAGACGCATCAGATCTTCACGGCGACACCCCTCATCAGGGCCAGCGCCACCTCCAAGATCCCCAGCGGCCGATCATGGCCATATGGAAGCGAGGGCGACGACCTCCCACCCAACGCTCCCCTCCGCCCTGCC…
G41005534	utg7	57407	59224	NA	ATGCCTCTGCAGCTATCCCCAACGACGACCCTCCGCGAACGCAGATTACTTGCATGGCAGAAATGCCTTATATTTCTCCCTCACCTCTAAACTTACGATCTTGCCATTCACAGGCTCTGCACTGATCGAATGCAAGGATCAGGACAAACTTCGGCTCCTGCATAGGAATATGCTACGACAATCCCACACGGGCGAAACACATCCGAAAACTCCATACACAAATCCTTTGACATGAGGAGCTATATGCCGGACGACGACTCGGATTCGGAAATAGATTGGGATGTGGGAACGCACCGAAAACCGAAACCGCCTTGCCCCACTTATTCGATTGCGACTCGCCTCCAATATCCGCACTAACCATCCACTGCTTCGACGCCCTCCGCGCTTCTGATCCAGGCT…
G41005535	utg7	61108	65472	NA	ATCCCCCTGAGGAAGACTACAATGACGGCGATCGCACAGAACGCCAAGAAGCAGAATTCAGCGCGCTTGCGACATGCAGGCGCAAGAAAATCCGATGCGACGGCACAGATGCCTAACAACCGCTTCCAATTGCATCCTATCTTGGATTGCTCATATCGAGGCTGCAAAGAAGCGCGGGCCTCCTAAGGTATCGACCCTTGAGACCCGCTTAGAGAAGATGGAGAAACTTCTGAACAAGCGCCACAACAGACATCCTTGGCTCCTTCGACGGCGGCGGCCAGCTCTGCCCGGATGCCGACTTCACCAAAGAGCTCGGAGGCTCTTGACAAGGAGGCATGCACCCGACCGCAATGGAGCCCTCGAGCTCCGCTATCCAACCCCGCCTATCCGATTCCCGCC…
G41005536	utg7	68009	70963	NA	ATGATTTCTGCTTTTCCCCCCGATCTTCCCGCGGCGGATACAAGGATCTTGAAGGCGAAGATGCCTTACTTTGGACTCTTCACAAAGCAAAGAATCTTTGAAGGACGGCCCGCCTCGAGAACATATCGGCGCTTGATCGCGAACTCGCCGCGGCCCAAACTACTCCTTCATCATCTCCTGGCTCGCTCTCTCCCCCTTTCAGAGAAGCGCACCCTCGCCCATTACTCCCATCCGAGGACGGGCACCTTACAAGAATCAATTGCCCCGCCCCCCTCACGCCGATATCCGATATATCGACGGCGCATTCGGCACGCACAGAACTCTGCAAATACACATTACTGCCGGCCCGCTTGAGCACGGCTAGCACCCATGGAGCGGCGCAAATCACACAGCTCCATT…
G41005537	utg7	76684	78973	NA	ATGGCACCCTTCCGATTCACCGACCCCTCGGACCAACACCACGACTCGCTCTTTGACTCACATCGATTCCATAGATCAATCCTTCTTCCGACTTTGCGCTGCGGCCAGAACCTCCCAGATCTCCACTCTCCTCGAGCACTTCGAAGAAGAACACCCTGCCGCTCTCCCCCGACGCTCCCGCTATTCCAGCCCCCTATGCCCAGCCCCGCTCCACCGCCTCGGCTCCCTACACCCTACATCCTCAGCTACCCCCAACCTGACCCCCCGCTTCAGGCCTACCCACTCTATATCCGCCCGGACCGGACTCGCACGCTCCCGACTCCATCTCCACAATCCCTCCCCCCCGACCTCACACACACACCGCTCTCGCCGAGCCCCACTGCCCAGCGCGACCCGCGC…
G41005538	utg7	84424	85975	NA	ATGATACCTTGCGCCCCTTGCACCACTGACCAGCGCCGCGCTCCTCTCTCCCTTCCTTCTCCACCTCCTCCCCATTCTCCTTCTCCTTCGTCCCTGCATCGGAACCCCGAGGAAGGAGAAATGCCTTTTTATTACGGGATAGCCACCGGCCCTCAGAGACACTGGCTACAATCTTACAATGCGCAGGCTCCCGGCCACCCTCACGGAAGAGAATCTTCATAGCCTTCCAGGCCACCGGCGCCATTGGGCTCCTCGCCCCTCTTGACTGATATTGGCCCCGAAGACAGACACTTCACATGGCTGAACTTCTATCACCTGTGATCTACTATCTCCTACCTGCTGCTTGCTTACCGGAGCACAGACTTCGCCGAAGCCGCCCCTATCCCCTCTGCCTCACAC…
G41005539	utg7	87221	87958	NA	ATGCCTGGGAAGCCCACCTCCGGGCGAGCCTACGCCAGGCCCCCCCCGACGGCGAACCCTCCAGACTCCACATCGCCTGGAACGCACGCAATCGCCCCTGACCTCACGCATCCCCTGGCTCGACCTCCCCAAGCGCCCGCCACACCGCCCCCCATTCAGCTGCGTCCTCACTGCTGGCGATGCTCACTACGATCGGGCTTCGCGCCTGCACGCGTCCGCCGCGAGCACGCGCTTCGCGCTGCTCGCCGCGGCACCAACGGCCTACCCCTCGCTTCGCTGCGATGCTCCGGCGGATGCTGCGCGCTCATCTGCTACCTCCCGACGATGCTCGCGACTCGCTCCAGCTCCTTCGAGACCGATATCCGCAAGCGGCACACCCCTCCCCCCGGCTCCGGCTTA…
G41005540	utg7	88918	89515	0.5	ATGATCATTTCGAAGCCCCACAGGCGCATCATCTACGACCCTCTTCAAGGAGGGCGTTGCGCCAAGAAGGACTACAACGCCCCCAAGCACGAAGAGCTCGATGCCTAACCTCGAGCATCAAGGCCATGCAGAGCCTTACCTCCAGGGCTCGAAGACGCATCTCCTGGCAGACTACTACCCTCACCCCCGAGGGGACTTCCTTCGCGAGTGAACCTCCCGAGCGAGATCCCCCTCCACGCACAAAAAGGCCCCGCCCCCCTCGCCCGGCGCAGGCGGCCCCGGCGGCGGCGAGGGCACACCGCCCTCCCCGCGGAGACCGGCGACCGCGACGACTACAGGAAGAAGGAGGGGCCCCCGGCGATCCCCACAGTTCGCTGCGGCCGCGGCGCCCAGGGAAG
G41005541	utg7	90024	93128	0.5	ATCTCCTCCCCCAACCCCGCATCCTCATCGCGGCCTGGCGAGGACACCTCCAGAGCACCCCCTCTACCCCCCATCCGCTCCCCACCCCCCTCGCAAAACCCCGCAAAGACTCCCCGCTACTCCCTCTCCGACACTCCGCACTCAGCCCACTCAAAACTAAAGCCGAGCGCCCACCAACACCCGCCAAGAGGCCCCAACCACTTCTGGCCGAGGAAGATCTGCCACCATCACCCAAACCACAACTTAGCCTCCGAACAGATTGCGCTGAAGCGCGGAGGAAGAAAAACCCACGGCCTCGCCGAAAGGCACATCGAGGGGTTGGAAGATGCTTCCCCGCACACTCACCCAGCCTGCGGCACGACGGACCTTGGGCGATGCTATCAAAGAAACTATTGAGCG…
G41005542	utg7	93617	96306	0.5	ATGACCACTTTTGCCGCCGCTAGCCCACCCATTCAAGGCCGCGGCCTCCCCAAGCACTATCCTGGAGCCTCGGCACACGAGCGCTCGAGGTTCTCTCGGCCATTCCGAATTCCATACCCCCCACCATAGAACCTTACTCCCTGACATTCCAAATCTCTGCACGAGGCTTCCAGCACCTTGCGCAACAGCCCCAGAAGGAGGACCCCCCAACCCCAGCCTCCACAACCATCACCACCACCCTCGACAACCGAAGACGCCAACGCCAACGAAGCAAGACCTCAGCAGCGATGCGACACATATCGCACGGAGCAGCGCAAGCGGGACTGGAACATCGAAGAAGCTGGCAGAGAATTTGGCCGAAGGATGACTGGAAGACGCGGGGGCGACGCTTGGCCTCGG…
G41005543	utg7	96701	98530	NA	ATCTGCCTGCCTCGGCCCCGACACCTTACTCTCTCTCCGATACACTCAAGACATATATCATCCCATGGGCTGCACAGGACCATGATGCTAAGCCATTTCAGGCATGCGAAGGAGCGCCTGGCCAGGGCGATCTAGACGATAAGCCTCTACCCTCCTTACAAGGACGATACGACACGACCTCCAAACACTGGGCAGCCCTTCGGCAATCAGCTACTCCTGGCCTGGCGCGGATACATTCAGACGGCTTGGAACGAAACACTCCCACTCATCCGCACACCTGCGGGATCTCACATCCACCCACTTTTCGCTTCATCGCTCAGCTGCGAGGCGTATAACGCTGGATCACACCGCGCACTGGATCGACTACCACTGCATCAACCACAGACGAGAACGAGAAAA…
G41005544	utg7	99209	100687	NA	ATGGCGACCCAACCTCATCCCGAATCGCCGCTGGAGCGGATGATAACTCCCCCGGCTCCTACGAGATCGCGAAGCAACGGCCAGCGCGAACTCGCGCTTTTGGGACGGCCTCTTCCCGGGAGGGAAGCACGACCCCGCGCAGCTCTTCGGGCTGGACGGCCATCGGCCCAATATTCCGGGACGACCCTCGCCTCCACAGGACACCTCGCGCACCTGATCGCACGCCATTCGCGCGAAAAGAAAAGCGACCATACCATCCCGGGGAGGCATTCGAACCCTGCAACACACCCATCGAGCTGCCAGAGGAGCCAGACGAAATCCTACCCCACGCTACCTTCGCGGCTCAGCGGCTCATATCTTCGCGCATCCCGATCGCTCAGCTGGGGCACCTGCATCCTA…
G41005545	utg7	102150	103772	NA	ATGGCGCCCATGGCCCACCACTCTCCAACCCCACGCGGCCCCATGACCCCCTCGCCGGCGCGAATTTCACCCTCGACTCCTCGGGCCGCCGTTCTTCGGAGGGGACACCGCTCCACGGCATGGCGACCGAACCTTCCGCTGGCGCAAGGGGGCTGACAACACGCCCGGGAGCTACGAGATCGCGAAGCAACGGGCAGCTCGCGAACGCGCGCATCTGCAAGGGCCTCTTCCCGGGCGGCACGGACGACCCCGCAGCTCTTCGGGCTCAACGGGAAGCGGGCCCAATCCTCGCTACGCGCTCCGTCTTTGAGCAGACGGGACACCTCGCAGCGCTCATCGCGCATGGCGCGGAGAACGAAGCCCGACCCACAAGAAGGGCGCCATGGGGAGGATCACAAT…
G41005546	utg7	104907	106472	NA	ATGCCACCTTCCCATCCCGGACTCGCGCACCTCGCCTCGCCTCCGAGCATAGAACAACCCCAATCCCTCGAAAACCTCCTTCACTCTCGACTCTTCCGCGCGGTTCTTCGGCGGCGAGAGCGCCCTCGGGGATGGCGACCCAACCTCTTCAAACCCGCTGGGGCGGATGACAACACCCCCGGCTCCTATGAGATCGCGAAGCAACGGCCGGCTCGCCAACTCGCGCTTTTGGGAAGGCCTCTTCCCGGGGGACGCACAACCCCGCGCAGCTCTTCGGGCTGGACGGCAAGGCCGGCCCCGATCCTCGCCGCGCGCGGGCGAGCTTCTCGCGCACCGGACACCTCGCACCTCATCGCACGCAAGGCCCAGCGCATGCACGGCCGGCGCGACGACGACGGG…
G41005547	utg7	106794	107531	NA	ATGGATTTCTACCGACCTGCTTTCGAGCCCCCCGCGGGGAGAGCATACCACCTACCCCTCGCTGCAACGAGGGCACCGCGCTTCCAGCACACCCACCCAAACGGAACTAGATCAGATCCCATGCAAGGCCTTCATGCGCCGATGCGACGATCCCCACGAACGGCCCAAGCATCTCTCTTGCCAGCTGGACTCGGGCTCTTCTCCATCCACCCCATCGCCTGGTCTTCCTTCTCTCCCTCATCCTCGACCTCCATCTTCTACCTCATCCAAGCGCTTCATCACCACGGGCCGCCCTCCTGCACGCTCTACCCCGCCGAACCCGACTACACAATGACGGCCGCCCGCTCGATGCGGATCGGCGCAGCAGGCGGCGCGATTCTGGCCCTCACGCTGCGCTCC…
G41005548	utg7	108460	109801	NA	ATCTGCCAACGGGCATGGAAGCGGCCTCATGAGGACGACGACACAGCAGGGGAAGAAATCAAAGAAGCGCACGCAAAGAGCCATATCACCCAGCTCCCCATCTCGATGGCCATGGCAAGCAGCGAAACCAGCGGAGGGAAGGAGAAGGAGAAGGAAATATTATTGATTCCTGACAATTCTTGCGACCTTATTCGAAGCCCCACTCAACATCGCCAGACATGGAGGCCCTGACGCTGCCTGGCATGCAATCCAGCGCTCGCCGCTACTCAGCCGGCCCCCTCGCTCGCTGCTGCTGCTCATCCAAACACTGCTCCGACGCTGCAACCCGACACCTCGCTCCGCTACTCACTGGCTCCTCGCTTGGCTATTCAACCCGACACCTCGCTCCGCTGCTCATCA…
G41005549	utg7	109823	111238	NA	ATGAATCCCACTCTCCTTTCTATTATCGCTCTGAATATGCTGCCCCTCGCTCTCGCTCTCAGGCTCGCTCTCTCTAATACTTCCTCTCGCTCTCTCTCGCTCTCCATTCCATGGCCTCCTCTCATGAGCCACTCTCGCGCCTACCCCATTACACCATTCAAGCCAACACCCAAGCCATGCTCACAATTTTGCCTCTCACACAAGCATCCCTCAGAGAATCCAGACATTGGATTCTTACAACCTATGACGCATCCCTCTCGACATGGCTCCAAGCATTCACACTCTTCACTTCTGGACCCTCGCCACCAATGCAACTGCTAGAGCTCTCTTCGACTAACAAGACTCGAACAGGAGACCATTACTTCCAAGGCATCGCAAACCAGGGAGCCGAAATCAGGC…
G41005550	utg7	112585	115752	NA	ATGGCCACGCTCCAGCAAGCCCTCACAGAAGCCATCCGAGGCAACGCGGACAACTCCTCACACAGACATGGCAATGCCCGAATCACACAGGGCATGCAGCAAAACGAAGGCGCATTGAGAGCCAAACCACAGTCCAACGAGCTCGCCGATCCAGGCTGCGCGAGACCGGATCCGCCCCCCTTCGAAGATAACCTGCCACCACCTGGGGAACCCCCCTTCGGCACCCCTCCACCGCCCGGGGGCTCAGAGCTCCCTTTCCAGGACCCACCAGAGCGCCATCACTCCGTTTGAGGACCTACCAGAGCGCCATCACCCCTCGAGGATCCGCAAGGCCCGGAGAGCGGGGCACATGAAGAGACCGGCGCCCCCATCCACCTCAGATCTCAAGGACGCTATCCA…
G41005551	utg7	116227	126819	NA	ATGGACGACTACCATCCTGCACATCTGTGCAGGCGCGCTTGACCGATGCTCAGGGCCGACTATCCTGCTGCCGGGCATCCAGGACATGCTGGGGGGAACCACATGAGCTCGGATACAAGGCTCTTCAGGATGGCGAAACCTACATACATGCACGAGGAAATCCACCGGCCGGATTTTTGCTTGCGCGAGACTGGGATCCTTGAAGGATTCTCCCAAGGGGAGCTGCACTACAAGCTGCAGACCAAGGAGCGGCACCGCCGGAGGCGCTTGACTCTGATGCTTTGCCGCGCTGAAACCTCCCCTCGCGGCCTAAGCCCACGCCATCACCGAAACGATCTCGGCGTGAGAGGAATGCGATGCACGAGGGATTTCACGCTACATTCCGAAGCCAATAGATCG…
G41005552	utg7	127059	127326	NA	ATGGGGCGAGCCGAGCGCATCGGGGCTTCATCGACCACGGGCGACTCAATCACGGAGGGCACCACCACCGGCACGCTCCCTTGGCTCGCATGACAACCTACGCCCCCGGCGCAGAGCCTTGCGCGACCAGGCGAGCAACCGGGATAACGATGACTTCGGGGGCCTGTCATACCTGGGGATCAACTACGGACTTCTCGAGCGGGGCCCTTTGACTGA
G41005553	utg7	127940	132013	NA	ATGCGCGACGCAATGGACGACATTGAACCCTTCTCCCTTGCACCTCATCATCCTCACCATCCCGACCCTCCCATGAACACGCACTCAGGGGCACCGACACCGACACACATCACTATCCAGAGATGACCAATGGCTCTTTGGCAAGCGAGCCCGCCAACCCCGACTACTAAGCCTCAGACTACTCCGGACCTCGCCAAGCTTACCAGCTTCATGCCTGCTCTGTTGCACGATGCTCCTGATCAAATCTACGACAATTGGAGGTATTGGCTCACAACCGACCAGAGCAAGACTTACCAATGGACGATGACATCCTCCAAGAGGCACTAGCAGCTCCGATGAATGCAGCGGAGCGCAGCTGAAAGCAGAGGGACCTCCACATTCTCAGGGCTTGGACATGGT…
G41005554	utg7	132940	134610	NA	ATGGACTCAAACAATACGATCACCCACGGCTCAGCGGCACCCCAGCCCCCCCCGGCCCTCTTGGGCAGAACAATGAAAATTCCGCCCAACGCTGGGACCCATTCATTCTCCCCTTCACCATTTGCCGAGCACGCAGCACACGGAAAACCCCCGAGCAAACCGGACTTCGCCGCTGCCCATCAACTCGGCGACCTGCTCTCTCATGGCTTCGGCGACGACTCGATTCGGAGGAACCGCGCCCTCCCAGATGCCATGCTTAGCAAGACGAACCCTCCTCGAGCAATTCGACCTCTGCGGATAAAGACAAGCTACCACTTTAGAGCTGCCATCCCAGGACCGAGCTTCATACCTCAGCTCTCAAGCTGCAGGCACAGACCCACGCAGACCGCTCTTTGATGA…
G41005555	utg7	134936	137275	NA	ATGACCTTGCTTTCACTCAGCGACGACCCTCCTCCTCATCTTCTCGCTTTTGCGCGGGCAGGAGGCTCTGCCTGCCTCTGACATAAACGGGCATCCTGGCTATTGCCCGGCGCTTCTGGCCCTGCCATTTGCCCACCTCCGCTGGCTCTGCAAATACTACCTCTCATCCGATCCATTCACTGGCCACTCGAGCGAAATACCTGGAGGACTTGATCATCCATGCCACCACTTCAGCGAGAGCTCAACGGAGCAGAGCCCTCCCCAGCCCAGCTCATCGGCGACCTTGCCATGCACAGAATATTCGCCGACTCGCTCTGGACCGCTTCCATCCTCTGGAAAACCGAGGCAAGGATCTCCCTCGCATTCTCCTCCATGCATCGGCTTGCACAGATCCGATTT…
G41005556	utg7	137556	142297	NA	ATGACCTTGCTTTCGCTCAACGACGACCCTCCTCCTCATCTTCTCCCTCTTGCACGGGCACGACGCTCTACACGCATCTGACCTAAAAGGGCATATCCTCTGGCCATCGCTCGGCGCTTCATCATCAATTGGGCTCCTCCGACTTCGCCAACTCTGCGATTACTACCTCTCATCCGATCCATTTACTGGAGCTGCGCGAGCGAGATCTGGAGAATTTGACAATCCACGCTCCTACATTTGAGCCAGAACTCTGCCTGATTCTCAGGATCTGAACCTGGATCATTGATGACCTGGATCTCGATCGACCTTACGGGACAGACTTCTCCCAGGCCCATCTCATCGGAGAGCTCTTGATCCACACGCAGAACATCCACGAGCTCTCTCTGGACCGGTTTCACC…
G41005557	utg7	144544	145029	NA	ATGAGCCATCACGCTCTTTTTGACTCATCGCCTTCCTCCGCGACTCGCAGCCGCCGCGGCGCCAGGCACCAACGCAGAGCGCATGGCGCGCGGCCTCCCGCCCAAGGCCCCCCGCAAGCTCTACCGCGAAAGAGCGACACCCCTCACCGGCACGGAGGCACCAGCCCTCGGGCTCGCCTTCCTCTCGACGGGCCCTCCAGCTGCAACGAGCACGACTGCGAGCAACCCCATCGCGGAGCTCATCCTCGGCCTTCTTGATCCCTCGGACCCGACCGCCCGCTCACCTGCTCGCCCATCTCGCATCGGGGGAAGCAACGCATGGTGA
G41005558	utg7	148299	149303	NA	ATCTCCTCCCAAGCTCTGCCGCCCTGCCACCACACCCCATCTCAGGATCCTCATCTCTCCTCCCGCTCCTCCTACATTCTTCTGCCCTCACGCTCGATCGCGCAGACCCCAAAGGGCGCGGCTTTCCTCGCCAAGCTACTAGAAAGCTCCCTCGACCCGGCCCACCCCTCGCACATCTCCCCCTCATCAAGATCAGGATCATCCGAGAAGGAGCCCATCGCCCCAAGGCTCCCAGCGCGCAGACAAGCTCCCCTTCGCCGACTTCCCGCCTCATCCGCAACGCCTCCACCACGATCCGCACGCTCCCCCACCACCATCGACCTACCAGCACGGCGGCGACAACGCCGGCCTCATCCCGCACCGCTACTCCCTCCTCACCCTGCCACCCCTCCGGCGGCC…
G41005559	utg7	150961	152355	NA	ATGCTCTTCGCTCCCCATTTCTGGCCTAAAACCACCCGATGACCAACTCGGAGACCCCACCACTGGCATGATTCCGGAATCTACCGAACGACGGGACGGCACCGTCCCCCACTGAGGACTGCCCAGCTTGCAACATCCAACCCGACATTGGATCTCGACCAACTATGAGCAGACCTGGCACGACGCAACATACTATCCTCACTACCCCTGCAACTATAACCCCGCTTCACTGGATCCGCAACTCAACATCCTCCCAAACACGCTCCTCAATACCGACACATGCGAACATCTCCTTTTCCATCGACGGAGAGGACGACGATATTCACTCGCACTCCTAATTTCAGCCCCACTATCTTACAACCAGCTCACCAAAACACGGCGCTGCACAATGCCTCATAC…
G41005560	utg7	153260	153885	NA	ATCCAACAACAGACCTGGAGCCCACCATGCCCATCCCGGAGAACAGCTACGAATCGCGACACGCAGACGAAGGAACTCGCACCCATTTTCGCTGGGAGCTTCACCAGCTCAAGGACCACCACCTGCCGGACTACCGCGCCGATTTCGCCCACTCCCCCCTCGCCGCGCTCGAGCGGCTGGCACTCCATGGCATGGACGGCCGCGCTCAAGCTCGACCGACGCGACAACGAGACAACTTACCCGACCAACACCAAGGGGAGGCTCGGGAAGACGATTGGGAGCGAACTTCTACTACTTCACCCAACCTCCGGGGACCCCTGGAAGCGAGCTGCTGCTCAGGAACGCTCCTCATCAAGACGGCACGAGAAGCATGCCGGCTGGCGCTCAGCGATTAGGGAA…
G41005561	utg7	155290	157522	NA	ATGGATTACGACTTAGGGCGATGCTCAACGCGGAGCCACACCACTTCGAGGCCGAGTTCAACAAACCATATGAACAGCTCAAGGCCAGACATCCTGGAGAAGGCTGAATCCTCAAGGACTATTTCACACATCGGCGAGCCGATGAGAACTCCCAATGATATGAGGAGCCGACTTTTGCTTCTACTTAACAGAGGAGGACGCCTTTGCCATCATCAGCGCATCAGCCCGTCGCCCATTTCAGAGCTATTCCCTAACCCCTACACTCGCTTGGCCACCGACTGGTATCGGACAACCGGCTACAACCTCTCCTCGCGCCAGAAGACGACGCTCTACTTGCGTCCATCCCCATCGCAGGACACCACTAGACCGGACATCTTACTCTGCATCACTTGACCCGCA…
G41005562	utg7	159880	160431	NA	ATGCCCCAGCCTCCCATGGCGGGCCTCACCGCTGAGCTCGCAGACGGCCTCCCACCCACATGACCGCCGCCTTGCCGCGCTCGAGCTTCCGCCCGCGGCCGCAGCCCAAGGGCCCTCGCTAGACGCGCTCGCCGAGCTGCTCGACATCATCGACAAGCACGCCGGAAAACGATCCCTGCAGCCGGAACTGCCTCTGGCTCGCGGATCTCCCTCTTCCGCAGCGCGATGAATCAGGGAGGCGGAGATCAACGCTCGCTGCCGACGCAGCTTTCTGCCTGATGGAGCGCCGGGGGATAGATCACCTATGGGGCACTGGGGCGCTCGGCCTTCGACATGCAGCGAGCGAGGACGGGGGAAGGCGAGATCACATGGACTTTTCTCTTCTTGA
G41005563	utg7	160763	163911	NA	ATCTCCTAACCAGCTTGAGGGCAGCCTTGAGACGAGCTCGCAACGCTGCCGATGGCTCGCGAAACAGAGGCGAGGATATTCGCATACCAGCTCCACTATTGCTGATCCAAGGCCATCCTATATCGCATGGCTTGAAGGAACAAGGCTTTCTCTGCCCCATCCCTCTCTGCCAGCTATGCTCCCACCACTGATTCTCGCGCTTACTTTTTTTGGCCTGGACTTCTACCCTCTGCTCGAGATTGCGGCCACATGCCTTCCTCAATATGATTGGACATCCACTCCGACGCCCATATCTGCCGGACTACATCGGAAAACCCTTCAATGCTACCCTCCATCGACTTCCTCCGGCAAGCTTGCCCTCAACTGCGACGGAAGCGATTTCATCGGCACAGCACCGCG…
G41005564	utg7	164947	165611	NA	ATGCAGAAACGGCACCTTCAACCTAGACGCCGCCAAAGCTCTCGCTCTCCAAAATCTGCCGGATTAGATCTGGAAGCTCTGCGACGCCCACCCAACGCTATCTTCTACCAGCAGCGCTCCTACCCTCAACCAACCAAGCGAAACTGGCACACTCACAAGATATCTCCCCCCGCTACCCAGACGAGCCCCTGCGGAGCACCGGCAGCAACTTAGGCGCGATTGGGCGGCTCCATCGGGGGGCTGTTGCTGCTGTGGCGCACTCCCTCTATATCATCCTCCGCCACCGGAGGCAAATACGCAGAGACCAGATTCTACGGCTTACAGACTACCGAACCGACCTGTCAGAACCGCCCATACCATCCCGACATTGAAGGGCGAGGCGGGGAGCCTGGGAGGGCT…
G41005565	utg7	167750	168404	NA	ATGACAACTGCCCCACCGACACCGATAACGCTGGCGAAACTCAGCCCGGCCCCAGCCAACAACGCTTTCACGCGGAAGACGGGCTTCGCTAACCACCTTCGGCCCCCGCCGCATCACGTTCAGCGAGCCCCCCGCCATACCCACCCTCATACGACTCTCCAGCCCCCGGCGCCGCGCCCTGGCCGGATGCGCGAGATCCACGAGCACGGGACGATGGCGGCGGGCGACGCCGGAGACGAGCGGCCCCTCGCCCCTCCGACCAGAAACCCCGAGATCATCAGCGATCTGGGCGCCGGATAAGACGGGGGGCTGGAAGCACTACTACCGCTCGATCCCGATCAACAAGGCACAAGACGGACCGCAAGGACGGGCTTGCGCTCGCGCCCGATCACGCAGCTG…
G41005566	utg7	169920	170555	NA	ATGGCCAATCCCGGCTGCCTCGCGGAGCGCTCAAACGCACCATTGCGCGCACCCACCCGCTTCCCTCGACGCTCCGTCTACACGAGCACGATGAGCGACAACGACCCAGAGCTTCTCGAGAAAGAGAAGAAACGCAACATGAGCAAGCAGCAGCACAAAACCTCGACCCCTATCCCCGACACAGCGCCCGGGGAATGAGGCCCTCGCGACCTCCCGAGGCCGCCCAAGGCATCTTTCCTCAACACCCCCCTTCCTCCTCCTCACGATTGCTTGAGCGGACGCTCATACATCAAGCCGGCACCACGAATCAGACAGCCCGCTCCCGCATGAGCCAGGGCGACGGAGGCGATGCAGAATGGCGAGGCTCCAACAGAGGCATCATTCGCGCGACGAGATCGA…
G41005567	utg7	171537	173709	NA	ATGAACTACTTTTGGGACCCGACTGGCTCCTCCCGCCGGCGCATCCGACGACCTCACCGACCATCCCTCCGAACCCTCCTACCGGAAGACGACCCACCACCATTCCTCCCACTCCTCGCCGGATCCGGGAAAGAACACGACAGGGATCGGGAAAGGGATCGCGATCGCGACCGCGAAAGGCGGAGGGAGAAGGAGAGGGGAAGCGGACGGGACCGGGAGAGGACGCGGGAGAGGACGAGAGACAGGGAAAGACAAGCACGCTTCCTCGGAGGCGGACAAGGAGCGCGAGCAGCTCCGCCAGCGCCCAGCAGCTCGAGCGCGAGAACGACACTCCTCGAGCAGCTGCGCTCCACCCGCGATGAGCTTTCCAGGCTCCACCGCCTCCCCACACCCGACTCC…
G41005568	utg7	175135	177348	NA	ATGACCCAAGCCTTACCAGACAGAGCGCGAAGCGATCCATGCGGGCAGCGCACCGGCCTCTTCGATCCACTCGAGCGGCGAGATGCGCTTTCGGCGGCTCTGGCATCCTACTGGGGCCAGAACTCATGGCCACCCACTCGGACACCGCGAACTTCCAGAAGAACCTTACCTTCTACTGCCAGGACGACTCGATTGATGCTCCCACTCGCTCTTGAACGTTCTTTGATGCTGGAGGCCTGCCTTCCCTCGATCTCTCTAACATTTGCAACCTCCGGCGACCCAATTCTCCGACACAAACCTGCCTGATTGCTCCTTCCTCGCCTCGGACATCCAGACCTGCCACTAAGGGCAAGATCGACGCTCCCTAGGCGGCGCGACCGGCTGCTAGCTTCACATCTG…
G41005569	utg7	178859	180629	NA	ATGCCCGGATTCAAAAAACCTCCCTTTCTACGCTGCGCTATGCGCCCTACTCTTCCGGCGGCCCAGGCGGCCAATTGACATGACGCGATCGAGCAACTTGGCAATCTACTGGGGGCAGAACGACAACCAGCCGGACTTGATGGAACTGCCAAAGCGATTCCTCTGATACCCATACTTGCCTTCCTCGGCATATCCTACGAGCACGGGATCGATGACTTATAATTTTGAGCGATTGCGGCCAGGGAGCTCGATGGCTGCGCGAAGCTCGGGGATGCGGAAAGCCTGCCAAGCCGCAGGCAAGATCTACGCTCTATCGGGCGGAGATGCCTTTCCCTATCCTGACGACGAAGCCAAGACTTGGGGAGATGATATACAATACTCCTCGGGGGCAAGGGACGA…
G41005570	utg7	181648	182443	NA	ATGCTATCCCTCTCTCGCTCCTTCGGACTCGCTCCACGCTCGCTCTCCACACCGTCTTCCTCCCCCGCCCCCTAGATTCCCAAAACACAAGGAGGGCGACCGCTGGACCGGATTCGAAAGATATCCCCGCTACCAACCACTCAACGACTTCGAGATCTTTATGCTCGGCATCTCCAACGACACCATACCCAAGGGCGAACTTAGGACGTGGACGAAAAATTCGCTCATCAGCGCATGGAAAGGCACACCCGAGGGACTTCGAGGGCTAGGATTTTCCTCGACCTATCAGGATATCAGGGCAAACCGCCCAGGCACACGGAACCTATATGCGCGCCATGCCGGACAGCGATTATTCCCTCCGCCTTCCCTGGAAACATCGCCTTGCAAGAATTGCGGATT…
G41005571	utg7	188070	189360	NA	ATGTCGCCTACAGGAGGACGCAATGGACTTCTCTGAGGAACCCGCACTCGGATCTACTCATCTCGGCACGGAACCATTCAATGCTGAACCTTCCGCTGCTGCCCTGCGAGTTCCCTATAACCCCCGAGGACCTTATCTACTGCCAACCATACCTCCTCGATCTCGACGAATCAACATACACCCGATCCTTGTGACGGCGCTCTCACCAGAGGAACTTCGGACCAAATTCCCTCTGAGTGGCGGCACTCCAGCGCCGGAAATCGGAGGAAAGAGATGGACGAGGAAGAAGCAAGGGCCCTCTGGAACGATGGCTATCGCCAACGCTCGCTGGGCCGTCGCGCGCGACATCCTCGAAGCCGCAGGGAGACTTAATTCCTGAACGGGGCACATGCTTCACCG…
G41005572	utg7	190153	190432	NA	ATGATCGGAAGGCTTGCGCACTATGCATTTGACGCGGCCCTGCAACCCTGCTGGCGGGCGAGACGCGAGCGGATTCACTCTCGAGACGGAGAAGCTCTCCGATCCTACCATGCTCCTTGGCCGAGAAATCTCGTTCGGGGAGACCATCTTCGACATGCCAGGGGTCGGCGCACCAGCCAATTTCAAGCGGGACCCAAGGAGATGA
G41005573	utg7	192064	193522	NA	ATGTGCAAATAACAACAAGCTCTGGACCCCGACTCGGACTCAACCACCCAATAGGCTGCAGCATCTCAAATATACCGGATCAGGAAGGATCTCTCTCTTTCTCCTGCCACCGCACAATCTTGACCCCGCGCAGGCAGGACAGAATGCGCCTGCAAAACTGCACCGCCGCTCAAACACGAATGCAAGCGCTTCAAGATATCGACGAAAACTGACACTGACCTCCTGCTCGCCGACGATCCGATCAATACTTTCACCAAACTCCCTCAGGGACACGGAATCAGCCTCAAGGACTTCAACCAGATTCGCACAAAGCGGAAATCGCGGCCGCTACCGATATGGGGACAAGCTTGGAGAGAGACGAAGCGCAAGGAAGATATCTTCCTCGACGACATGCTCCGG…
G41005574	utg7	194448	196631	0.5	ATTCTGCAACATAACTGCAACTCATCCATTGCTACCCCGGATTCGCTTTGATCTTCTGCTTGAACTCCATTGGCATGGCTCATGAACACCATTGATTTTCGAACAACTGGAGAAGATGAGCCATGGACCTCAAGATGGACTGAGGGAGACAAGCTATGTCTTGCGTCACCGGATATGCTTCGCTCTCGCGCTTTTCCATGCCCTATTAAGCGCATCCCTCATCGGCCCAGGACACCAAGGACAAGCGCTGCAATTCAGAACGTGGGGGCCCGAAGCCTTCTCTGGCTCCCTGCCCTCATTCTTCATTCCTAACGGCTTCTTCATTCTGGGGCAACTACCGCCCTAATCGGCGCCTCCATCTTCATCCTTCTCGCTCCCTCCTCCGACTTTGCCCACTCC…
G41005575	utg7	197039	198737	NA	ATGCCTCCCATCCCGAACTCGGATCTTTCAACTATCCCCGAGACGAAGGAGAACCTCGACTGGGCTGACCTTCACGATCGACTTCAGCTCACGGCACGCCCGAGGGCAACAAGAAGCTCGCCGCTGAGCTTATTAGGGCCGCGCGAGGACGTTCTTCTACGAAGAACTTCAACATCTCCCAAGAGCGCCAACCCATCTCGATCGGCAAGCATCTACGAGCTCCCCTTGGAGGAGAAGCTCAAATGCCACGCTGGGACTCTATCCTCACGCTACGCCAAACGCCCATCTTAGATGCAGATGACGGCCATCAATGGATCCCCTCTGCCGCCTTTGACCCTCTCGGGCTTGAGGGACCGCATCGAGCTACAACATCCCTAATTCATCAACCTCTGCCCCCGC…
G41005576	utg7	204473	207999	NA	ATGGCAATCAACACGATCAAGGACAAGCCCCTCCCAAAAACTCCAGGACTGAAAAAGCGAAGCACTGAATCAACCCTTCATCCAAACCAACTACCCGGAGAAGCAGCCGCACAGATCAGCGGGGCACTGAAGCTTCAGACTCGGACGGACTCACCACCACCGCTGCCACCGAAGAACGCATACTGCCAAGAATGAAGAAGCGGACGCGGCAAGATGGCAGATGAAGATCGATTGACAACATTGACGCTGACAATGCCGCCGGGAGAGCCTGAGGGGAATGGAGGGGAGGATTGAGCTCTCGGACACGGAGGAGGCGGCCGCTACTGCTAAGCAACAAGACTGATATTCAACACCTCGGCATCATTTCCAGGAGGATGCAAGATTCCGAAATCAACTTAC…
G41005577	utg7	222076	224119	NA	ATGCTACCAACCCCTCCTACCACTACCTATCCTCCTTGCGCCACATCTCTGCTGCACCACTTCCAGCTTGCACCCACACCGACCAATGACAACCTCGCTATCATTGAGACCAAGGCCCACGCCATCCTCAAGCGCCTCCAGGCCCTTTGACCACAAGATGCTACTTGATGACCTTCTGCATGACCATTCTAGCCATCCAACATCGGACCAACTGGATCTCCCCTTTGATACAACAACCCCTGGATTGGAAATACATCATCTCGCTTTGAATCTCCCAACAGATGCCTTTGGGCCCAATGAACCACGCACCCCACCCGGGAGGAAATCCACCTGAAACAGAAATGACCCCCTGGCCAGCATCTCAACACCCTACATGCCCACCATCACCAACACCAACTC…
G41005578	utg7	234924	235277	NA	ATGAAAAGACAAGGACCATTTGAAATTATCGAGATCCTGGCCGCTGACCTATCAGCTACAGCTACCGCAGCAATGGAAAGGGGAAGAAGAATACAAAGGAAGCCATCTGGACATTGGAAGCTTCGGCCGAATGGCATTTACAAGGGGGATACTCTACTGCGGAAAATTCCTGGGAACCAGACCAACCTCCGGAATGCTCCAAATATCCTACTGGCCTATAAAAAGACCCATTATGA
G41005579	utg7	240466	242459	NA	ATGACTACTTCGACCTCGCTATCCTTGACGAGCCTGATACCTCACTGGCCCCATACACCAAGCGAGGAGAGCTTCAACCTCCACGCAACCCATGATGCTCATACGGCCGCCTTCTAATTTACACAAATATGATCACTTCACCTTCCCTGGCATCCGCGGACTCGGGGAGCCTCATTCTTGCGGCGAACATCTGCGCATGGGGTCATGTGGGGATTTTCGAGGACAATTGACATGCAGATCATCTTGCGAATGTCTCGCCAGCCAACGCCAGGACTAATTTCCCTTCGGCGCTGACACGGCGTTGGACGACCAGCTGGCTTCATTTTCTCCTCAATAACGCATCCACCTCCCTCTGGATGGGCCACATTGCCAAACATTTGCCCTTCTACCTGCGAACGG…
G41005580	utg7	243019	244418	NA	ATCTCGCATCGGCGCTCGCGACCTCTGCTATACGCCTCGCCCACAAGCAAGCACCATGGCCTCCATCGCTCTTGGCTCACCCGCGCCCCCCCGCGCACACTCTCATCCGCACCAGGCTCACCTCCAAAGGCACGCCGCCCTCCGCACGATCGCCCCTCTCGACCACCGCACACCAGGGCGGACAATCTCAGAGGACTCGGAGGGCATCATTGCGATACAGATGGAGCTGGCAGGATGATGGAGAGACCGAAGCCTGAAGGCCGCAGGAACATGCAGCTTGACCGACTCCGAGGATGCCATCGCGGCTCCTGCATATTTGGACTACAAGAGGACGAAGGAGAGCGGACAGAAGCCGGAAGATTGCGACCGCCACATGCGGCCAGCGCTGGACGCATTGAA…
G41005581	utg7	245090	246269	NA	ATGCTACCTCCAGGAGCTCCGAGAAAGCACGCCGGCATTTCCGCCTGGGAAATGCTGAGGAGGAATTCCCTCCACTTCCATTGCGGGCGAAAAGCGAGGACGGATGACCCTGAAACATCTCGGGGAACGGCTTATCCTCGAGAGGCTACCGAAGCAACAACTCGGACGACAGATGCGATGGGACTGACCCTTGGACTCAAAGGCGAATGCAACACTCTCCCGCCGCCACCACCAAGCACTGCCCAAGGCTGACTTCAAGGCCGCCGAATGCTGAGGAAGCCGTATTTACCTCATGCCTCCCAAGCCTTTAGCCAACCACTCTCCGCGCCTTTCCCCAGGACATTCACGCACATTTATCCGTCAAAAACTTCAAGATCACCTCGATGACGGGGGCCAAAG…
G41005582	utg7	246481	248952	NA	ATGGACCTGGATACCATCGGGCAGATACCCTCGAACATGCTAATCACCAGGATACGTCCCGATCTGGATCCCAGCCATGGAGAATTTGGAATGCTCACTATGGCTTGCGAGCGCGAAGAACTTCGAGACGCTCATTCCTTGCCGACAACTCTACCCGGCCATTCAATACGATTGGCATGATAAACCCGACGAACTGGGGAAGCGCATGCATTTTTCATACTGCAAGCGCACTCGGCCCCATTCAGCGTTCCTTCAAACAGGGGCTTACAACGGATTGAACGGCCCACGCTGGCTGGCTGGAAATGGCTCTTCATCATTGACGGCATGATCACCCCCCATCGCTGCTTGGCTTTGCGATCATGCCAGACCTTCCATCAAACACCAAGCCCGATCTTCTAT…
G41005583	utg7	250453	252229	NA	ATGCCTCCCATCCCGAGCTCGGATCTTTCAACTATCCCCGAGACGAAGGAGAACCTCGACTGGGCTGACCTCCACGATCGACTTCATCACGGCACCCCCGAGGGCAACAAGAAGCTCGCCGCCGAGCTCATCAGGGCCGCGCGAGGACGGCTTCTTCTACGAAGAACTTCAACATATCCCAAGAGCGCTAACCCATCTCGATCGGCAAGCATCTACGAGATCCCCTTGGAGGAGAAGCTTAAATGCCACGGCTTGGACGCAGATAATGGCCAACAACGGATCCCCTCTGCCGCATCCTTGACCCTCTCGGTTGAGGGACCGCACCGAGCTACAACATCCCTAATCGACGTTCTTCACCCACGACCACCCCGCTGTCAGGAGCACCTCGGGGAGATCGAG…
G41005584	utg7	253240	254220	NA	ATGGCCGCCATCTACGCCCAACCCGCCGCCGCCAACTACTTCACTACTCCCACTCATCCGACTCCGAAGCAACGCGGCTACCGCCTGCGACAAATGCGGAGCCATCGAGCAACCCCACACAGGCCGCTTTAGTGCGGAGGCTGCATGGCTACCCAATACTGCTCTCAGGATTGCCAGAAAGCCCATTGGCCATCGCACAAGGCGATCTGCCAGCATACCGCCGCAGATCTCCTCTGCGAAGCAGCCCATACGGAGCCATCGACGAAAACCTCCAAGAACCTCCGCAAGTTTCTCCTCACAACCAGCTTCTCGCATGGGCTGGCTTCCAGGCTCTTCATGAAGCGCATGCCCTCCAACATTCGCCAAAACGCTCTCCTCATCGAGCTCAGCTACCGCCCT…
G41005585	utg7	258021	259600	NA	ATGGACGACCTCCCCCCAAACCACTTCCTCACTCCAGCGACCGGATTTGCCTACTCTTGCAGGCACCCCCGACACATCGACGCTCGCCGCTCATGATTTCGACCGATACGCGCACCGGATTCATGCCTCCTCAACCACCCCTCTCTCACCTTCCCGAAGCATGGGAGCCCTGGGAGGCCGCACTGGACGACGCAATCTCACGGAGACTGCAGCTGGCGGAACGGCCAAGCTTCGGAGGAAGACGAGAAGAACGGAATCATGGCGCAATTCCATCCTAGAGCTCCCGATACTTCCCACTGCCGACCTCAACCCGAACTCTTGCTTCCGCGCGCACCATCCTCGCGGGATGCACTTCTATGCACACCCTGCCATGCACGACGCGCGAGATCCACATACCAC…
G41005586	utg7	259974	261144	NA	ATGGAAGACACCACCATGCGAGGAGGAGGACTCCAAGCCTCGATTCCCAACGGAGGAAACGAGGAGGATAACCAACCAGACCCGGACGAACCCCTTATGATGGATGCGGGGAACGGGCGAGGCTCCAAGATTCCCAGACACCTAATGGAACGCTGCCGCAATCGACGAGGAGGGCATCCCCCTCGCCACCATCCGCCTACCCCCACGCCGACCCACGGGCAAGAAGCCCCGCATCATGCTCCTCCTCCCAGGGAACCCCGAGGCCGGCATCGAGGCGGAGGAACGAGATGGACATGCAACGACGACCGAGAACCAGATCCCGCCGAGCGCGAGAAGGAGCCCGGCTCCCACGCGCGCGCGCACGACGATCCTCACCGGCCGCCAAGCACGAGCAACCTC…
G41005587	utg7	261461	263057	NA	ATGGCTCCCCGACCACTACTCTTCACCCCCATGCCACCCCGACCCTCTCGCAAACGCAAATTACGCTTAACTCGCTGGGCCGCAGTTTTTCGGCGGAGACATCGCCCAACGGCATGGCCACCAATTCTTCTTCGGGCGCCGATTCGGCGGCCTCTACAACACGCCCGGCAGCCTCGAGATCGCGAGGCGGCACGGCCAGCTCGCCAACTCCCGCATCTACCGAGGGCTCTTCCCCGGGGACGCGAGCGACCCCTCGCAGCTCTTCGGTCCTCGCTGCGCGCTCCGGCTCGCTTCGACAAGACAAGCCACCTCGGATACCTGATCGCGAGCATGGCGCGGCGCGAGCTGCGAGGAAACGTTCAGAACGAGAGGACGCGGCCGCAGAGGATCACAACGCCC…
G41005588	utg7	264653	265467	NA	ATGGCGGGGCATGCCGCAATGCTTCCATTGAACGGGACGGAGCTGCCTTCACTGAGTTTCTGTTGCATTCCACCTGCCAAAGCTCCGATCCAATCCGACCTCTACGGAGACTGGATCCGCTGCCGACGCAATAAATTCCGCCTCAATTCGCGATTCGACAGCTCTCTCTTCCCGCACAGCTAAGCACTTCCAGCATGAAGCTTTCCATCGCGGCCATCGCACTTTCCGCCCTCTACATGCGAGCTTCCGCTGCGCCTACGGCTAGCGGCCACACAGCCTGCAACAGCCGAACTGGATACCCCACGCCCGCTCCTGCGCATGGGGACAGACGGCGACCGACCACTTCTACACGACCAACACAACCGAAATGAACGACTTCCTCGCTAACAGCTACACCCC…
G41005589	utg7	267313	268308	NA	ATGGCGGATGTTGATCTCCTCATCCTTGGCGCGGGCTGGACCGACCTTCCTTATCCCGCTCTAAAGAACGGGATCTCATACACAGCGACCTCGCAGCGGGCGAGACGACACCATCTCCTTCGAATTCGACCCTACCTCTAACAACCCAACGCCTTTCCAGAGCCTCCCACACGCCAGAACACCTGATCACATTCCCAATCAAGATTTCAGGCGCCGAACCGGCTGCAGGCTACCAGCAAAGCCATCGAGGGCCCCAAATCCGCTCATCCAGCTGGGCTACAGGGATCTGGGACGGCGGCCCAACCCTGCAAGACGGAACGCACCTGGACAGACCGCCGCTCACGTCGACGACCAACGATCGCGCGGGCGGAGATAGAGCTCCTCGCGCTCGCCCCAGGA…
G41005590	utg7	268921	269561	NA	ATCCACTAGGCAAGCGCGGCGCCCCAACACATCCGCTCCCTCTGACGGATCGCGGACAATCACCTCACGACGACCAGCCTCGCGAGGACGACAATTCGGATACCCACCATGGGCACCCTCCCTCCGGAGCCGCGCGGCATCGCCAGCGGTGGCGAGAAGATCATAGATAACGAGGGCAGGGAAGAAGAACGAAGATTTTATCTACCACAAGCCAAGGGATCGATGACCCTCCCGAATCCAGCGATTCTGACTCGGAGCCCGACTCCGATGCTGCCGCCCGCCGGCGATGCAATAACGACCACGACCATGATCACGACCACAACGATGGACGCTGGGCATAGCACTTCCCAGGAATGAGGAGGGCGGAGGCCATGCATGAGCTTAAGAGACGAGGACGAT…
G41005591	utg7	271069	272630	NA	ATGCGCTCCTCGCTTTCCTACGCATTTTTCCTCCTGGCTCTCGGCTGCCCCCAGCCTTCAACATGACCAACAACAACAACCTTGCTACTGGGCAGGACGGCGACGACAAGCAACAGCCTCCCATTACTGCCAGGATGACACGATCGATACCATCCCCCTTGCCTTCCTCTACCATCTCTGCTAAGGGGCATGCCGGCCATCGACTTTGCCAACACCTATCATCCGGGAACTCCCTTCTCTGGCACCGCGCTCGCTAAGCGACGACATGGCGGACGACATCAAGACGCCAGAAGGCCGGCAAGATCCACCCTCTCCCTCGGCGGCGCGGACAGCGAGCGGCTTCTCCCGACTCGGAGGCACAAACTCGCGGACACGATTTGGAACCTTCCTCGGCGGCGA…
G41005592	utg7	273776	274354	NA	ATGCCTTTCCAGCAGGGCGACTCCGAAGGGCCGCTTTTCAAGACCCGCTGCGCTCAGCCATACCCTCGGCGGGCGAACCTCACAAACGGCCCCAACCTCCACGATCTTCGGCCGCAAGACTGCAGAGCGAGGTTCTCTTACACTGCTGCGAACCAACAAGGATTACCTGGGATGAGACCACCCTCTTCGATTACCTCGAGAACCCGAAAAAACATCCCTGGCACGAAGATGGCTCGCTGGCCTCAAGAAGGAGAAGGACCGGAACGACCTCATCACTTACCTCAAGGAGGCGACCGCGA
G41005593	utg7	274832	276942	NA	ATGAATGGCGCGGACACTCACTTGGAAGAAGGCCCCATGATACCCACTCAGCCACCGGCATCCAAACGCAAAGCCACTGACGATGCGAACCCCCTCGCGGCAACAGCAGGCAAGAAACTCAAACGGGAGACATCTAAAGCAGCCCTCAAATAAACGGAAACTTAATGGAGAGGAGCAACCAGGAGGGCTGCATTACGCGCTCCTGCGCCGACAAAGAGCTCTCTGCACATTGAACCTCCTGGCAGAGCCCCGCGCGCCATCAGGACCGCCCTCAGCTCAACCGCAGTCTCAGCCCCAATCGCAATCCAAGACCAGCCACAAAGAAGCTACGCGCCGATGGCCTCGAGCAGGGGAAGGCGAAGGACCGGGAGACGCGACGACCCGGGCGGATCCTGAGCG…
G41005594	utg7	277444	278979	NA	ATCGACACGGCAGCCCGCAAAGCGCATGCCTCCCTGCTGCCCGATATTGGAAGGGAAAGGCCCCAAAAGGCGCCGACGCAGCCTTCCGACCGACGAGGAGGAAGCAGCCGACGCGCAGGAGGCACAAGAGGAGGGATAAATTTCAGATCGGGGGCGGAGGGGAAGAGGATGAGGAGACGGAAGAAGATGGACTGGAGGCGGCCAGCGTGGGATGCGGCAAGGGCCATTACGCGCGCTCAAGGATCACTCGAGAGAGGGCAGGGATTGGCTGGGAAGGATGAATCTGCGGACAGCTGGATGGAGGAAGAGGAGGAAGAGGAAGAGGAGGAAGAGGCTCGAGGAAGAAGAGGAAGACTAGCGAGGAGGAATCATTATCCGAAGAGGAGGAGCCCAATGCAA…
G41005595	utg7	279276	280793	0.5	ATCCCGATGGCACAAGACAGCTTTCGCTGCTTCAAGGCCCTTGAACGCCTCGGCGACAGAATCACAGGCGCAGCCGGGCCCTTCTTCCGCCCTCGCCCACTGATCTCGATCGGCTCTGCTTCTTCGACATCATCCAGCCCTCGCTGCCACAAGGCTTACGACCTGCATCCATCGCTCAACCTCTTCGGGCACTACTACTTCCTGCACCCCCGCCCGGTCGCCGACGATCCGCCACGCGAGCCAAATGCGCGCACGGGGATTTTGTGGGCGAGGAAGCGGCGCGGCGACGCACAGGGCATTGACGGGCGCGCTGGAGCGAGGATGCGAATGACGCGCGGCGATCCAAGCAAGAGGGGGATGCGGCCTGAGAGCACATCATTGCAGGATATGCAACCGCTG…
G41005596	utg7	281284	282102	0.352665	ATGAGCATAACGATCCTTCAAAGCGACCGATCTTTTCAATCAACCACATCAACCTGGACCTCTGGACAGAAACATGCCATCAACTTCTACTTAGTACTTCTCGCTGGCCAGACATGCTCCAGGAGACGCCGCAAGGCCGCATGATGGGCTACCATCGGAAAGGCCGAAGGCCGGGGCACCGACCTCCACGGGCACAACCGCACTCACCCGCCCCCGAGTACCCGCCTCGGGCTCTCGCGCAATCATGACCTGGCTCGAGAAGCGGACGAGAACTACCGCGGCTACTTCCGATCTCTACGCGCTGCAAACTTGGCAGCGATCAACATACGAGCACTTCGTACAGCACCGGCGCGCGGGAACTACAGCAATCTGGGCCTAGGTCAGCACGAGACGAGGAGG…
G41005597	utg7	282599	284596	NA	ATGCCTGCTCGATACTCACACAGCATTTCCGATTTATGACATTTCCAATATCCTATGCTATCCTATCGCATACGGGATCCTCGCGGCGAACAGACCTATCAAGACCAGGAAGATTCAGGAATCATCCCATCCTGGCCCATGGGACCTCCGGATGGAACTGTCACCGCTTCTACCCGACCCCCCGAATCACCCTAACCGAGCAGCAGCCCTTACACCCCGGGATTCTGGGATGACCGGAGGCTCTCTGACAAGATACGGAGGGCTTGCCAGATTGCTCGACCACGGATATCGCTACTGCTGGATTGACTCCTGCTATTGACAAGACGAGCAGCTCCGAGCTCGGAAGCAATCAACTCGATACGCCTGACGCATGCGGCAATATGCTATGCTTCTCGCAGA…
G41005598	utg7	285065	286862	NA	ATGGCCGCCAGCTGACCCCGACTTTACTCCCATCCTCCTCGCTCTCCCCTCTTTCACCCCCTCGCTCGCCTTGGAGATCATCCCCCGCGGACTCTCTCCATCCTCTTTCCAGGCAGATGGAAAGACCCACGACATTCTACGGGCCCGAGGACCCTACCGCATCTCACCCAAAAACACCAACACTATCATCGGCCGCTACGCCAACCCTCCCCCGGCTCTTTCTCCATCAGCCAACAACATCCATTCCCCTCCCCCCAGCCGAACGAGAAGCCCACCCTCCCTCCACGGGCCAAGGGCTTCGACCAACCTGGGAGCCACTGCGACCCTTCCGCCTCGCAGCTCTTCACCGCCGCGGAGCTCGCGACCATCCAGACTCGCGCACCCACCCATCATCTTCCG…
G41005599	utg7	287645	288988	NA	ATCCACCCAGAAGGCTCTCACCATCCCCGAGAAGCAGGGCGAGGAAGCTGGCCGAAATCCCCATTCCTACACCCGGCCCCAAGGAGCTTCTCCAAGCGCCGCCACCGCTGAACCCCCGACTGGAAGATCAGAGATGGGCATCTTCCGAGAACTACCCCTTCATCTCCGGCACAGACGCCGGGCATCCGAGGAAGGTCCGAACACCAACTTGGCAAAGGGCGATAAGATCCTTCCAAGTTCTTCGCGAACGAGAGGGCCACCTTCCAGCAGTACACCATCCCCTGCGGATTAGCTAAGCCCGCAGAACATCACCCTTGACCAAGCTGCCCGCCTTGGACTCGCGACCCACCATCGGCCTTTGGGGCCACCACCCCAACGCCAACTTTCCCTCGCCGCGCC…
G41005600	utg7	290352	290918	NA	ATGCGCTCGACGCCGGCGCAACACACGCTGGCGACACCTGCCCGAGGGCCTTGCGCCGGAGATGGACGATATCGGCGAAGAAGGGCGCGCGGCTCGCCCCGCCGACCTGGCATCGAGAGGACGACTCGCACTACGAGGGAGCTCTCACCGGCGGACCGACATGATCCGCGCGCCCTTCGAAGCTGACGGCCAGCTCATGATCCACACGGCGGCGACCCGCCGACCGGCGGAGAGGGCTTCCCTCCGCCGCTCCTGCTCGCGATGA
G41005601	utg7	298605	302256	NA	ATGCACCCCGCCTCCGACGACTCTGCCGCTGCACGCTTATACCCCCCATCCTTCCTCGACTCCCTCCCCCCTCCCACCGCCAGGACCACCCGCCCATACGCGCCCTCACCGCCGCCCACTTCTCCGACCTCCACCTCAAGCACCTCACCGCCCACGCCCCGGACCATCCTCTTCCCCTTCCTCCATGGCCTCGAAGGCGACAACGAGCAGCAGAACGCTCTTTTCTTCCCCGCTCCAAGGGCGACGCCCTCCTTCCGCGGATTGATATGGCGCGCGACGAGGACGAAGAGGCCATGCGACGCCGAGGATCTCGAGGACGACGACGACGACGACTACTCGACGAGCTCTTCGCTGGACTCGAGCCTGCTGATCTGGAGGACGATTGCCATGGAACTTGAC…
G41005602	utg7	303150	305411	NA	ATGGACGCGGATGCCCTTCCGATTGCGGACCCTCACAGCTGGAGCTATCCAGATGCCAACTTGGCCATTAACGCAACGATGATTTCTGCAGAAGCTAGACTGCAACATCCTCCAGGGCATGCGCGGACCTGAACGCGCTCTCCCCGATCAACCGCCTTCCTCCCGAGATGCTGCTCGCAATTTTCAAGCAAGCCCTGGGATTCTGCATGAGGCCGCCCGCTCAACGAACGACGACGGGGAAATGCGACACCAAGGCTCTTCCGACTCCCATCTGCGTTGGCGCAGCATAGCGATCGGAGACGCCTCCCTCTGCTCATCGACGGCGCACCCCGAGACAGGAAGCTCTTCTTGCGGCTCTTCGGGATACCCCCTCACGCTATGCCCATGGAGAACCGCAGG…
G41005603	utg7	305844	307626	NA	ATGGGCATTACCCTCTCTAGCCGCACCGCACTCTCACCCATCCGATGACCTGCATTGGAAGCCGCACTGGCACCGACACCAGACTTAACGATCGCGACCCAACATGCGCACCCAGCTTTTCTTACGATACTCATCGAGCTTCGCTGCTCGATATGGACGACCAGGGATCTTAGGGCATGCTCGGAGCTCAGCTTTGGCGGACGGACCCCGCCTCGCAGGCGCTTTGGATATCCCAGCGGGCGCGCTGAAGGACTTGCATCGATTCCTTCATTTTCGATTGAGCCCGGAAGTTCTACCAGATCCTGAGCTCGAATAAACTTCGCCGCCGACGCGATGCTTGGGCCCTTCCTACTATGCCACAAATCCGAGCGCTGAAGAATAGCGACTACAACTCCCAGG…
G41005604	utg7	307881	309209	NA	ATGACCACACGCGACGCAGAAGGCCCTCCTTATCCCCGCACGCGCGGGCAAGACGGGCGAGACCCCCCCCCAAGCCTGGGCCACAGGACACTCGAAGGATGGCTACCGCCCTGAACCCGCGACTGGAAGCTCGGACTCTCCTCTCCTCCCATCCCGGAATACCCTCCTCTGGCTCAGACGGCGCGGGGATCGGAGGAGCGGCGAGGAGCACGACGCTCAAGAAGGGATAAGATTTTTCCAGGGATGTCACGAACCCACGCAACCTTCCAGCAACTCTGCCCCGCGCCCCACGGCAAAGATCCCGGAAGATATCTTTCGACCAAGCGGCTTCCATTCCACTTGCTCGCGACTCGCTCGCGCTCTGGGACCACAACCCCCACGGAGAAGAGCATCCGCCTC…
G41005605	utg7	310515	312489	NA	ATCAGAGACACAACATCACGATGCAGGGCCCTAATCCACGAAACCTCTTGCAAGGCACCAACGCACCTCAATAGCGCAGCTTCGCATCGAATACGCTGAGGGGAAAGCGCAATGCTTGCCGGGAAATACCTGCACAGACCCTAATCGAGATCACCCTCTTCTCTTCCCCGCCGCTGAATACGAAGCGCATGGAAGGCATACGATCCTTGACCACTACACGTTCCTGGCGATGCATGGCTGGCTCTGGGACTAGGATCATCGACCCACTTCCGGCTTCAGCATCTCTGAACGCCTCGACGGCGCTATCAGTCTCTTCAACCACTCCCAGAGACCGAACCTCACACCATTGACCCCGCTACCGACTCCATCCGCTACACCACTTCTCGGCGCATTACCGGA…
G41005606	utg7	312814	314956	NA	ATGGCCGCACACCTGCCCCCCCCTTCACCTCCCTCAATCAGGCTATACCTGACATCCAGACAGCCACCACAAGGGCCGACCAGCAGCTCTGAAGAACGAGAAGCGGTTTGGGCACAAACCCGCCTACATCGCGCGCACCCGGAAGACAACCTCATCGGAGAGCACATCGATTACCCTCTTCGGCTCCCTGCCGCCATCGAGCGCGACATTCTCATTGCGCCCTCCTTGCCCTCCGCCTCTGGCGACGGAGACCTCCGCTCCGGGCGGCGCGGGCACAAAACCTCAACCCCAAATGACCCGCAGACCTTCACCCCCATGCTCAAGTCTGGGCCCCGGCAGCACAGGAGGCAGACGCGGCGAGCGCGCCACGCCGAGGCCGCTTGGCACCTGGACATCAAC…
G41005607	utg7	316048	317516	NA	ATGGCTTCCCCAACCACGCCCTCCCTCTTTCAGCCTATTCAATGGCGACATCAAACTGAACCACCCGCTCGCTCCCCAGACCCGCTTCCGCCAACAAAGACCAACCCCGGCGACATCTCCATCGAACTACAAGCAGCGCGCGATCCAGGCACCCTCCTCATCACGGAGGCGGCCTATCTCCGCGCACACCTTCGAACAACGCCCCCGGAATCTACACCGATGAGCAGATTACCGACGCTATCCACGCCCAGGGCTCATATCTTCCTCCAAATAACGGCCACTGGACGCATGGCCCGCCAAAATCATGAATCCTAGCGACGACATCCCTTATCGCGCCCTCTCCGATCCCGATCCCGGAATCGGGGCAAGCCCAAAGGAGATGACCAAAGAAGAGATCAA…
G41005608	utg7	317989	319344	NA	ATGCGGTGAAAACCCGCCGAAACGCCCCGGAATCTGATGCACCTGCCTCTTACGAGAGATGGAATTCCCTGCGGGATTCGAGAACGGCGGCCGAGGAGCTCCGAGAAAGCACACCGGCATTTTCGCCTTGGACATAGAAGAGGAATTCCCTCCACTTCCATTGCGGGAGAGAAGCGAGGACGGATGACCCTAAAACATCTCAGGAAAGTCGGCTTATACTCGAGAAGCTACCGAAATGCAGCGACTCGGACGATGGATGCGATAGGATTTCCTTTGGACTCAAAAGCGAATGCAACACTCTCCGACCGCCGCCTCCACCGCCACCACCACCACCCACCACGGAGCACTGCCCAAGGCTCCAAATTGGCCGCTATGAATCGCAAGGACCAATCCTCGGAA…
G41005609	utg7	319780	326859	NA	ATCTCGCTTTGAATCTCTCAATGGATGCCTTTGGGCCTGAGGAACCGCACACACCACCCGGCGGAGGAAACAATCTGCTTGAAACAGAAACAACCCCCTGGCCAACCTCACAACACCCCACACGCCCGCCATCACCAACACCAACCCTTGAACCTATACAGACTCCAACAAGCTGGACTTCAGGAAACCATACAACACACTCACAGAGGCACCGAGCATCTGGGACACACTACGAAATAGACACCGAACATCAACTGGATCCTAGCCAATGAACGATATGATCAGGCAAGACATCATAGGAGCTTACAACCATAGGGAACAAAATACGAACACCAGAACTCAACCGCCCGACATCCACGAACTCCAAGCCCAGCAGAAAAGCACCCACACAAAGTTCCA…
G41005610	utg7	329513	330183	NA	ATGCTCTGCCGAACATTCATCCTCAGATCCCGCTTCAACCTCGCACTGCCGCTCGACCTCCGCTATGCGCCTCGCCCACACGCAAGCACTACCATCCCCCTCTTGGCTCATCCGCCCCGCCCCGCGCACACTCTCATCCCCACCAGGCTCGCCTCCGCAACCTCCGCTCGCACGCCTCTCTCGATCACGGCGCAGCAGGGGACGAGCTACCGAAGGAACATCCAGGCGATACAACAGGAGCTGCTGCATCTGATGCATGAGAGACCGGAGATTCTGAGCGCCGAAGGATCATGCAGATTGCGACAAATAACGGACATGCCGACTCGGAACTACATGACCTTTATCAGAATCACCACGCAGAAGGATTTCAGCCAGAGCGAGATGAAGATGCCTGGCATT…
G41005611	utg7	330779	331838	NA	ATGACATGCGAGATCACCGACGACTCGCTCGGACACCTTCCCCCCGGAGCTCCACCTTACTCAGAATCCCTCGGGAAGGCAGCCGACTCTGGAGATGAGACTGCATGGGCGTTTAACAGCACCGACCTCTAGGACCCGCCCGGCAAAATCATACAGGGGCGGGAAGCCACATCTACCTTCTCCCTCCTTCCACGCTATCCGATGCGACCTTCCCAGCCTCCCCGCAATGGAACTTCACCCACATCTACCCGCTGAAAGAGACAAAGGCTCTCGACCGCGGCGGACAGCAGCTCCTGCCCTCAGCCAAGCCCGACGACACTCCGAACGCGGCACAGGACTGGAGCTCTCACCTTCTGGGAAGCGATATCGATCACCAACCACGCCGGCGCCCCCGCCGAC…
G41005612	utg7	333833	336196	NA	ATGGCATCGGCTCACCAGGCACCGGCTCCTGCTTCTCGACCGGCTGGCCGCCCATCTCGAGGCACAAGCGACAAGCCCGGAAAAGGATAGAAAGGCGAGGAGCAAGAATCCAAACCTAGAGGACCTACCCGCGGGACGCGGAGAGGAAGGCATCCCCGGATCGCGGAACCGAGAAGGCGCACGGGGCTTAATGACGCCCTCCGACGCATATAGCCAGGCTGGCGGCTTCTCCCATTACGACTTTCGCACACTCCGAAGACGAGCCGTTCGGAGGACGCGCTAGAGCATGCTGGCACATACAGCTTTTCTTTGCCATCATCTCAGCGAACTTCCAGTCGGACATCCTCGATACTTTCCTCAAGACGCAACACTGGAAGCCCGGAGCCGCAACACCAAAGC…
G41005613	utg7	337296	339008	NA	ATGAATGACCAACCGGCCGATAGGACATTGGAGGACTCGACCGATTCCTCACAGCATTGGCAACCTCTTCGACTCCCATCTGGACTTGCTCCCGCAGATTTATGCGCAAACGCCAACGCCTCTTATTTGGATGCCAGAGAATGCGTTCCAAGGAACGCTCTGAACTCTGCGGCCTGGAATCGCACCTTGCCCCAATCAGCTGCCGAACGAGCTTCTTCTCCATCTTCGCCCAGCGCCGACGCCATATCAGCCAGACAATCTGATCTCTATTTCCCGGCTTCCCGAACACCAAGGACCAAACTCATCCTCCTCTACTGGCGCGACGGCCTACCTCTCCCAAATTGGCGCTATTCATGGGATCACCTGCATACACGAAGCGCGCTTTGGCTCTATCCGCCC…
G41005614	utg7	343128	345173	NA	ATGCCTGCACCAGACAGACGAACAAGCACCTTGAGACGCTAGCTCAAGCCCGAGGATCTCAATGGGGACGCCCAGGGGCCTACAAGAAACTCGCTCTCCAGGCATCCGGATCGAATGCCGATCCAGAGGAGGCGAAGGAGAATCATTGAGATCAACGACGCCTATAAGGCTCTTAGAAGAATAAAAAGCGCAACAAGCGCAGAAAGCCGCGCAAGGAAGGGGACGGCGCATCCAATCGGCGGCCATTCTGGGCGGGCTCGGCGCCCAGCCTTCATCCCAGCTCCCCGGGGCCCTCCGCGAGATTCCTCCAACCGACTCCTCCGCGAAGCAGACGGAGTCCTCCCGCGATGCCGAGGGAGATGCATCCCGCGAAAGCTGCGGAAGCACACTCTACCCACA…
G41005615	utg7	349523	352820	NA	ATGGCTCTCCGACCCATCCCCTCGCCCCAGCGGCGGCAGCCACTCACCCTCCAGAGCTTCCATCTGACGGCACCCGCCAACACTTCTCCTGCCTCCCGCCACACCTCTCCATGCTCCGCCTGCCTTGGATGAGGGCGAACCAATCGAGCAGCACACCGACGCGCCATGTCTGACCTCACGCGCTCCCTCGGCAGGCAAGGGCGGCTGCTGGACGCCGAACGACGAAAGGAGCCATCCTGCAACCCCCGACTTCGCGACGCACCTTCCCATGCTCATCTCCCTCCTCACTGCTTGCTTCTCCTTCTCGCATCCAGAAATGCGACGAAGAACGCGAAGGCGACTCGCAAGACGCCTACGGCTCCGCATAAAGCCTGGGCTGGGGCCCCAAGCGGCCCGACT…
G41005616	utg7	363748	366369	NA	ATGCCCGACGCTCCCTCCAGCCCACGCAAGACCCTCCTCCGCCTCCCAGCAGGCGATCGCAAAAGAAGCCCGGAGCGCCCAAGCCAAAAGGCGCCTCGCTAACGGGCTGCTACACCTGCAGGATTCGACGGAAGAAATGCGACGAGCAGCCTAACGAAGAAGGCGCATCAGACTTCCCTCCGTGCAATCTCGGCTTCGGCCAAGCCCAGACTGGATGAGGGAGAACAACAGCCACTGAGCTGCGCGAGAAGATCAAGAGCTTCCTCGCTTCGCAGGGCATGATCAAGGCACTCTGGCTCGGGGCCGCGCACCACCGAAGCAGACCCCCCTCCTCCCTCCGACCATCTCCACACCTCGCCCTCAAGCCCCCCCACTCCCACTCTTTCCGCTACCTCGAGC…
G41005617	utg7	368357	370224	0.5	ATCCACGACACGCTCTTCCCCCACCATCCCACCAAGAGGACCCGCAAGCTTTCCGCATTCAGCTGCTAAGCCACCTCAGAAAGACCATTCCCTACAGCGCCCTTTGCACTTCCCTCTCAGGCGCAAGGGCCCCATACCTCTGCAGCTGGCGCTGACACCTCTTTGCCTCGGCCAGAAACCTACGCTCCACGCCCGCCGACAGACGGACTCGGACTCGTCACACCTGATCATCTCGCCCTCCAATCCGCAAGCATGAGCGGAACTCTCCTCGCCCCCGTCATCCCAACCTCCTCTCCAATCGATCGCGGAACGCCTCTCACAGCGGAGGAAGATTCGGAGGAGGACGAGGAAGACGAGGAAGGGGGATGGAGGACACAAGCCAACACCGGCACTATGCTG…
G41005618	utg7	375852	376533	7.3901e-05	ATCCCAGGCCAATCGACAAAGCTGGCCATCCCAGGCTCCCCAAAGAGGGCCCCATCCAGCCCACCCAAGACGAGCAGCTCTACCCTCTACGCTGCTCCGCCGCGCCCCCGAGCATCAACTAATATCGGGCTTCTCTCCCTCCTCCACAGCCACCTGGAAATGAACACTGCTCCCTGATGCTTGACTTTAGGAAAGGCCAAGGGACGCCTGGAAGACGAAGGCACGGCTACGGAGGAGGCACACCAAACCGAGAAGCTGCTCGAGCCTCAAGAAGGCGGACTCGGAGGAATCCAAGAAACATTGCGGAGATCGAGGCCGCATAG
G41005619	utg7	379167	382627	NA	ATATACTCTCGGGACCACCTTCCTCGCTCCTCGCCTTATCATTTCTGGAGGACTTCTTGGGCGCAGCAACTCAGCGTCCTAGATGGGGACAAGCCTCCACACTCCGAGGACGCTATTCATTCAAGGGGGACGCACAGACCAATAACGCTCGCACACTTCTGCACCGCAACAACGACATTCTCTATCTCCCACTCAACTCATCCTTCGATCTCTCCTCCCCACCCTGGCAACCGCGGGCTGCTCGAATTGCTCTACGGCCCAAGCCTGCGCGCCTGGCACACTCTCACCCCTCAACACCGCGAACTTGCTCCTCTTTGGCGGAGACCCGGGACCGAATGGGCCTATAGCGGATCCCGAAGAGGCCGACTCTGCCGCGCTCTTGGACGCGTCACACCGCAC…
G41005620	utg7	383934	385445	0.5	ATGGACCGACTACTACAAGCTCCTTGCTCGCGCGACGCCAGCGAGGATGACATCAAAAAGGCACAAGAAGATGGCTGAAATGGCACCCCGATCGCAATGCTGGCTCAGAAGAGGCTGCAAAATTAAAGAGATTTCCGAGGCTTTTGAACCTGAGCGACAAGCATAAACGGACACTATGACCAGCTTGGCGAGGAAGGCCTGAAGGGCGGAGCCTCCACAAGGCAAATGGGCCCAGCGGCTTCTCCGGCTTCAGGATTCCCTGGAGGCGACTTTCACATACTCTACGGGCCCTGGAGGCAGGAGGTCGGCCGAGCGGCTTCTCCCCAACGGACCCGAACAAGATCTTCGAACAGATCTTCGGCATCTGGCCTGGGGGGCATGGGCTTCAGCGATGGGGGG…
G41005621	utg7	385840	386811	NA	ATGGCAACCCCCAGCTCCGCGGCACCAATGGCAGCGAGGACGATGCCAGACGCAACTCCCTGATCCGCAGCATGACGCCATGACTGAACCTCTTCCCCTTTTCCCCTTCTGCACTCGCCCCTCCCCAAGAAGACCTTCCAGCCACGCCCTCTACACGCGCGCAGACAATCCCCGACGCTCCTCAGGACGAAGACGGCCAGATGCCGACTGCGCGACTACCATTCCATCAATCACTTGCCTCCCCAGCCGCATTCCCAAGAAAATCGCAACGCCAATCAAAGGAAGGAAAGCTGTTGCAAACGAACGCACGGATATCCTACCTCCAGACCGCCTCTCATCGGAACGCTCGCTTTCGCGCTATTCAACGCATCCAAGGACCAGCCAGGAATTTCGCATATG…
G41005622	utg7	392639	393253	NA	ATGCTCTCCACCTTCTACTCGCGATCGAGCACATCAAGAGGTCGAGGCCAAGTCTGAATCCGACTGCCTCCAGGCGCTTGACGAGACATTCTCCCAGCGACTGGAATTCACGTTCAACGGCTCTCCGCTCACTCGCGGCGGACTCCAAAAGATCCCTCGCCATGCTCCAGTCCTGGTCTGCCTGAACGGACTGGCTCAACGCATGAACCCACGAGACGGCTCCAACCGAAACGGCATGCTTGGGGGATACTACTATCAGGAACCAGGAAGCCCCTCCCCGGCCCAGGCTCGCGCTCTTCGAGCGCCACAACCGAACCGAAATCGAGTCCGACTTCCGATCCCACCTTCGACAGCCGGCGCATCAAAATTGGCCATCGGCTACGGACACCTGCCCTCGAG…
G41005623	utg7	395513	397985	0.5	ATGGCAGATCCAGCCCCAGCAGCGCCCCCTGCCGACGGCGCCGCTCCCGAACCCAAGCCTGATGCTAAATGATGATCTCATCAACCACCTTCGAGCTCGCACACTCGCAGATCAGCAGGCCGATCCCAATTCCCCACTCTACAGCGCCAAGACCTTCGAGGAGCTCGGACTGCACGATGATCTCCTCAAGGGCATTTACGACATGGGCTTCACGAAGCCCCAAGATTCAAGAGCGCGCCCTCCCGCTTCTCCTCGCAAATCCTCCACAGAACATGATCGCAATCTCAATCAGGCACTGGGAAGACGGCTGCCTTCTCTTACCATGCTTAGCCCGACTTCTCGATCAATAAACCTCAGGCACTCTCTCGCGCCCCCGAGAGCTTGCGAGGCAGATAATGT…
G41005624	utg7	398349	399323	NA	ATGACTCCTACCGCAGCACCACCGCAATATGACTTTCATCCCTCCTGCAACGCATCCAGAGAGGGCTCTCCACCGAAGCTACCACACCCCCCATCCCCGATGGCCATTACCTCCCGCCCTCCACCTCCCCGACCCCAGATCTCTCCTCGACTCCCTTCAATCCTCCTACCCTCGCCCACATTGCCCTCGCGAACACTCTTCCCCCCTCCCCAAAACGCACCCCCTACCCAAGCCCCGCATGACTTTGACGCACGCCTACTCCTTCTCTCCCAAACGCCGATAAGCAGCTCAAACCCGGCGACGCGACCTACGAGCAGCGCATGGAGATGATGCCTTCTCGCCCAAGAGCTTGCCCATCCCCGCGCTCGCGACATCCTATCCGCACACCCTGCGCCGTCC…
G41005625	utg7	399496	412541	NA	ATCTGCATCCTCTGTCCGGCAAGGGCATCACGACTCGCCCGCTCCTAATACAATCCGGCCATTAGAATCTCTATTCCGCTCCACCCAGGCGGACGAGGACAGCCGCAGAATCTTAGAGATGATCACGCACTCAGACCACAAACGACGCAAGAGACACGACCCGAGCTCGAAAATGCGACTGAAGCGAAGAGCTCTTCTCTCGCTTCCTGGGCTTCACTGCTGGAAAACTAGACGAGGACGCGCACTGAGGCGGCGCGCACCTCCTCTCCTCAAGTCACTGAAACGCTTTACCGCCCTACCTCAAGCCAAGACATTCACGCCGCCTCGACACGGAGCCGCAAGACGCCTCGCCTCCTACTTCCAAGCCCTCGCCGCGCTCGAGGCAAAGAACATCCGATA…
G41005626	utg7	413685	415473	NA	ATGCATGCTCGAATATAGGCAGGCTTTGCCGCGCCTCCAGGCACGCTCGCACCCCGACCTCCCACTTCACCCCCGCTCAAAAGCAGCCTCCGCGACCATCGCAGGCAAGAATCCTCCCGCAGGGACCTTCTCCGAAGAATACGAAAACGCGCCGGAGGCGCCCATTCGCCCGAACGACGGAGGACGGGAGCCATCTCCTGCGGACAGGCTCGGGCATCGAGAAGGAGGAGGGATCGCCGGCGGCGGCGGGGGACGGAAGGCAAGGGCACGCGGGGACGAATTCGGAAGGCGAATATCGGCGTTCGCCAGATTCCTCCCGACAAACTACCCGCACTCGGCATGATTCCTACGCGCCTCCACATATTGCAAGCCCTGGAGACCACAATGGCCACTATCACT…
G41005627	utg7	416790	417764	NA	ATGCCAATTTACGCCTCACTCTACGACTGCACGACCTGCACTCCCACATCCTCCTGCGCACCTACCACCACCGGGAGATGGCCACCGCCTGAACCAAAGCCACCTTCACCGCCCTTCGCACCCACTTTCAATTATACCAAACAAATCATGCAAGCGCACGACACCCATCGAGGAGAGCGGGGACAAAGAAGAGCGCAATGGCACGGGACTCGAAACGACCAGTCGCTTCAGACCGACCCATCATCATCGAGCTACCAAACTATCCACCACGCGATACTTCTTTCACTCCAGCACCATCTCGATGCCCCCCAATCGCTCCCACTCTCAATCCAGCTGACACGCCCGCCACCGCCCCCGCCGCCCAACCCACACCCGACCACCGCCACAGGCCGGACACCC…
G41005628	utg7	421527	424789	NA	ATGCCCAAACAGCCCGGACGCTCCAGACTCTTCAGCGGAGAAACAAGGCCACCAGCACGCACCGCAAGCTACCGCCGAGAGCATAAGGAGAAGCCTCATCCTCCGAAGCACCTCAGCTCGACCTTGATTTCGGATGCGCCGGAGAGCCAGACCTGCAGGGATGCAAGAAAACAGCTGGAGACAATCTGAGAACGATGCGCCCAGCCCCACCTCCCGATTCCTCGCCATCCTTGAAGCCGAACCTACGGATATGAAGGACGCACCATTACCCGCATTACCTGACGATGCGGCCCCACCACGAAGAAGCGACCCTTCCTCAACCCTCACCCGGAGCCCTCTGCAACCCGACCAGCTCACGAATGCCTCAACCCAGCGCAACAATGCCCCCGCCATCACCAC…
G41005629	utg7	427488	428990	NA	ATTGACCTCGCTCGCTCGCTCGATCTTCTCCTCCTCTCCTAACGCTCCTCGCATCCTCGGCCGCTGCGCCAAGACAATGCGCCCGCCTTCCCCGCCCACGCACCCTCCAGCGCAGCCCGCCAGTCTCCCCATCGGCGGCGGCGACAAAACTAATACGGACACTAACACTAACACCGCTACCAACACCAATCCTGCCAGCACACACTCCCTCCGCCACCGCTACCGACACCTCTACGACCTCGACCTCGACCACTTCGACCTCGGCTACTCCTACCCACCTCCACCAGCACCACCTCTACCTCCACCTCCACCTCCACTACTTCCGACACCTCCACCAGCCCCTCAACCCACTACTAGCGCGCAACCAACATCGAATCCCCCGACCTCGCCCCCAGCTGG…
G41005630	utg7	429438	435622	NA	ATGCGCTCGCTCTGCTCCCCCACAAAACCCGAGGCTATCGCGACGCGAAGACCGCGAGGACGATCTGCGCCGGAGACTACTTAGCAGCTCTCCTCGATGGCACGATTGACCTCCCCGAAACCCCCCCTTTGGACCTCATGCCCCAGCTACAGCGCTCTGGACCATCCATCTAAGACGCGCTCGGGCAGCCCTCTCGCGCGGCTTCATCCTGAAGACGGATCACTATCCATCCGGCCGCCCTTGACCTCGACATCAACGCACGGCGCGCCTAACTTCCGGGCACCTCGGCAAGGGAACTTGAATATGGCCGCGCAACCACGCACGCAAGCTTCGGGCTATCCTATCGCTTCTGCGATGCCCCGAACACCCCCAACCCAACCCATGATGGTTCTGCACTCG…
G41005631	utg7	436088	437078	NA	ATGGCTACCCGCATTCAATTCGAAAACAGCAGCGACATTGTTTCTCAAAGCTGACGAACAGCTACTGCTTGCCATCCAGGAGCACAAATTTCTACTCCGCTCGAGAGCGAACTTGGAGAGCATTCCGATCGCACACGAATTGGGCACCCGGATTATCGGACGACTAACTGCAGGCAATCGCCATGGCTTGCTAACCATCAACGACAACAGATCAAGAGCTCCAGCACCTCCGAAACGCTCTCCCCGATGCCTGCGATCCAGCGCCGAGGAACGACTATCCGCGCTGGGGAATGATTGCCTGCAACGACTACCGCGCTCGCACCCCGATATCGACCGCGAGACGGAGGAGATCATCGCGGACGCTCAAGGGAGCTTCCGACAGACGATCGCGGACAACGC…
G41005632	utg7	438413	439647	0.0125018	ATGCGCTGCTCAAAAGGCCAAGCTCGGACCAATTACCCAGAAGAACGGATGGCGCTTGAGCTGGCATGACTCTGGATGGCCCCCTGACTCCGACAATCACTCTCGGGCTCACGATCTTTGACGCTTTGCCCTTTCATCTCCTGCAGAAGACAAAACAGGGATGGCAAGAAACTCATCGCATCCGGGCCTAATCCCGCGGCAGGCACGACCTTGAAACCCGACGGGAGCCCTTCTCTCGACCGACCTCAACCCTACGACCCCTTGCGAACACAGCACCACGCTTCCGCCAGTCGAACCCTGACGCCTACGCCGACCGACCCTGCTTGCTCTCGTCCCCCCGATTCCTGAAGCTGCCGGCGCGCGCATTGAGTTCTCCTGCGGCTCAAGATCGCCCGGCAG…
G41005633	utg7	440275	441564	NA	ATGCATTCGACCGAGAAACGGCAAATGCAAGAAGCTCATCCTCCATCGGAGCGACTGGCGCGCAGGGCCTGGCAATCATCGACAAGCTCCTCGCACCGCCCCAATGGAGCACCCTCCCCACGCCGCGCCCTGACTCGGGACCCGGGCACGACGAGGGAAGATGCTCACCGCCAGCGGCCGAGCAAAAGGCGCATTCGACGACTTCCCCTCCCGCACGGGCCCTGGAGGGCACGGAGCGGCAACACGGACGGTCACGCGGAGAAGAGAAGGAGGGGCTGGGATCAGAATATTCGAACTCGCGAAGCAGAACGGCGGCCAGGCACTACCTGGAGCAGCCTCGATTACGCACAAGATTGGGAACTACGACCCGAAACCGCTGCGAGCACTATGACGAAAGCA…
G41005634	utg7	441656	442511	NA	ATGGCACTATACCCCATACAGCTCGAAAGGAGCAAGCTCATCCACTGCGACACCTGGCACTACCGATTGACATCTTGAAGGTCTCACAATCCTGCGGGAAGATGACGAAGGGCCCGGGCACCAGCTCTCCTGGGACGAACGGCTCGCCAAGAAACTACTCCTCGCTATCGAGAATATGCTTTGCGACTTGAAGCATTACAAATCCGGAAATTTTGCTTTGCGGGCGCACCGAGGAGGAACATATCTGGGGCCGGGGAAACCACCTGCGGAAACACGCGGCCCGCTGCACAGGGATCCCGGGAGGAGAGGACGATATTCGGCCGGCGCTGACAACGCTCGAGCTCCCTCTCACGCTGAGCATGGGGAGAGCAATTGCTCTCTAAACTCTCTTCCAAGCTG…
G41005635	utg7	442977	444922	0.396079	ATCTCGCGCGCAACCCTCATCCTCAAGACCACCGGCGGAGAATGGCGCGAATGCTACAGACGACACCGGACTAAACCTCCTCCTAGGCATGCGCAGGAGCGGCAAGACATCCATCAAAGAGCCTTTTCGACAACACCTCCACGCGAAACATTCTACCTCGATGCTACCAACCATATCACCAAGCACCACTTCGACACCCATTCCTCTCGAAATATGGGATTGCCCTGGAGACCGCCTTAGACGCATGACATCACCAATTTCTCCACAATGATCTTCTATTGACATCCAGGACCTATCATCAGCCAATCCAAAAGCTTCGATTTCCATTACCGCGTACCAGGACCACCCCAATATGAACCTCGAGTTTCGCACAAGGCAGATCCTCACTGAAGAACAAAA…
G41005636	utg7	445287	448783	0.5	ATGAATCGGCCGCAAAATTAAACGACCTACAATGAATGGAGGCCCTTTTATATAAACTATAACATTCTCAAGCGGGAACTCAAGGATCGGACCACCACCCACAACTGCAAACAAGGATGAGGCCGATTTTACCCGCATGCTCGAGCAGGAGCTCGACAAGATCCACAACTTTCAAAGGACCAAGACCTACGAGCTCTCCCGCCGCATAAACGATGCGGAGAACTCAAACCTCTTCCGACCTCCCTCCAGGACGGACATCAGCAGGAGCAAAACTGCTACGACCGACACCGAGGCCCAGCAACCGAATCCCACCCAGGATGCTGTCTGATGACGACCTTTCAGACGAAGACGACGACGACGCCTTCCAGATGCACTCGAGGACCATCGCCCTTCTGGAGG…
G41005637	utg7	449279	450681	NA	ATGACGAACACGGGAAGACACTCGGGAGGACTGCGGCGGAGGAGCCCTATGGCGACATTTGACGAGCACGCGGGGCTGACGAAGGACCAGCTACAGCGGGCGGCCGCGCTGACCCCGCGCAAAGCGGAGAGAGCCCTTCGGCGACCTTCAGGGACAGGAGGACGATCGATCTTCATCCGCCATTTCTGGCGCGGCGCCAGGACTACATACGCCATCTCGCGGAACGAATTACGAGGCTGAAACGCGCGGGCATTGACATGGATCATCGGGAACGTCTCCGGGGATGATTAACATACCGGAACATCTTCCGCACACCGATTCCCATGTACACCGATCCGACGCTCCTTACGCAGCGCTGGGCATGACCTACCGCAAATGATCCGGGCCCTGACGGAGAAG…
G41005638	utg7	454578	457497	NA	ATCCTCGCCCTCGAAGCCCTTCGATATCCCCACCACGCCCGCAGAACGCTGAACGCGGAGGACCCCTCCCGCCTTTGGCACGCCCAATCTCGATCTCTGCCTCCCCGACCACTTCCTCCGGGCTCAACACCGGCACACCCCCTCCGCCCAACATCCCTCCGAGGTCCACTGCTACCCCGATAGACTCCCAGGCCGCCCTCGAACTATCTTCCACCTGCTCCAGGAGAACCCATCCTATATCAAGAGCTTTGGCGGCCCCGGCGCTCCCTTCGGCTGCCCCATATGCAGGGGCCCTCCGACAATCCATTCGACGACTTGACGGATGAGGAGAAGGCCAGAATTCTCAGGAAACATCTTCTCTAGAGAGGAGCCAAAACAACGCGGCCGCCTTCAGAGCCA…
G41005639	utg7	458238	461488	NA	ATGTCAACAGAAGAGGAAAGGCCTAGAACTTGACAAGACTCCGCGGGCAGCCGATCGCTGCAAAGAGGGCGAGTTACTGAAGCCGAATCGACTTCGCAAGCATCGAGGAACAACATGCATCCCTCGCTTGTCAAGCCGCGGACGGCGACCGCCACACAAGGCACTGCTCATCCTTTGCAGCGAGCTCCAATTGAATAAATGCAATGCCTCACGCTACCGCGCCGAGGATTCCCCGCTGCACCGCATAAGCAAACTTCGGGGAGACTTGCCGATTCAAACGACTGCGTTCTCTTGAGAGACTCCACTACGCAAGATTGGGTTAGCTTCGGGGAGACAAACGCATCTCACCAGCTGGATATGCCTAACAAGGAATATGGAGCTCCAGCTGACTCACAGAGC…
G41005640	utg7	463003	464561	NA	ATGCCATAGCCTTCCCTTTCTCCTGCTCAGCGCATGCAGCGCGCTCTTCGCCGCCCACACCCTCGCCGCACCTACCCCAGCATTCGGGAGGCCTCTCCTGGATTCGACACAGCTAGACAGCGCGATCTCCCCGCGCGCACTCGAGCGACGCGCCGGGCTCCCCGCACCAGCGCAGCAAACATCCATCTCGGCCAACGGCGGCGCACCCGCGACCTCCCTCGCCGACGGCACCCTCCTCGCCTCACACCGCATTCTCGGGCTCGACCAAGACGCTCACCGGCGCTCGACGGACGGAGGCAGCACTCGGCGCGGGGCTCGATCGCGAGCGGGACGGGCGACCTCGACAACACTCCTCCTGCAGCTGCCGAACGGGAACCCGCGGCGTTCAGGAACCACGAC…
G41005641	utg7	464790	466397	0.347139	ATGGCGAATACCAAACCAAACAACCTTACCATCCTCCAATTGGCTTGCGCTCCAGAAGGACATATTAAAATCCAAGCCCGCTGGACAGAAGAATTTCCAGCGCGCGGCAAGAAAGCGACGCAAACTTGCGCATACCCCGGGCCTCCTCTGCATCGTGAAACGGGATACGGCGAACGACGCACACTCCCTCGAGGACAACGGAAGCAGGGGAACCTGCCGCTGGGGGGGGCGAGGAAGAACGGGGACACTTTCGCAACTGCGGAGAATGTTTTGGGGAGCGAGCATGGGATCCCACAAACAACCCGGCAAATACCTCGCCCTCGACTGAAATGTGGCCGGGATAGACGGGAATCACCTCGCGCGCTTCGTTGCAACTACTATGGCTTCCTCTCGACGCTT…
G41005642	utg7	467924	468770	NA	ATGCCTTCCTATCACGAGCGGCTCGATGCCCTCTCCGCGCGCATTGCAGAGGATAGATTCTGCCCAGCACGACCCTTTCCCAGCTCCTCAAAGACCGCTACCCTCGCGAAGCAGACGCAAGGGGCGCCTGACCTTCCCGACATCCCAAAACACGGGAGAGATCTACAACAGCGCTATCAACTGGGCCTACGACGCTGGCGACTTCGACTTCTTGCCATCATGCTCATGCACCCGATGCGCCACCAGGGGGACCCCCTTCATCGCTTCGGTTGCCCCGATACAGCGCGAAGAATTCATTCCTCCCCCATGGACCCACACACCCCTCATCCCAAATCTACACGCCTCTCGCGCTTCCGCGACAATCTCCCTCCGCAACGGACATGACCCCTCGCGCGCACC…
G41005643	utg7	468777	470142	NA	ATGAGCGGAACCAGGCCTTTCTGAGCGCACCAGATCGCGATGGACACACCACACAAGCTCGCGCTCATTGCAGACTCGCACCGAATCAAGACTCTACTGGGCGCGCCAATGAGGAAATTCAAGGGCTGGGGACCCTCGCGGGGCAACAATCCATACGCTCGACAGCGGCCGACGGCGGGCCCACCGCTATCCTCCCGAACGGACGCATCGCGCGCGCCGGGAAAGGATCGCGCTGGAACCGAGGAGCTCGCGACGCACCGCGGGAAAACGCGGAAGGGCAAGCTCAACACCGAGGGCTCGGCGCGACAACGATATGAACGAGATCGAGGTCTCGGATCCGCGCCGACGACGACGCAATCGCGGCGGGCGACGAGACTCGCCCCTGCGACCTGGCATCTG…
G41005644	utg7	475912	476374	NA	ATGGCAGCGGCTAGAGAGACTCGCCAAAGACATTGGGCTACAAGGAGCTCCACAGGCTTGGCCGCGATTACCCCGACCCTGCACAACTTTCACAAGAAGCTGCGCGGCTTTTGAGAGCTTCGGGATTGGCCATTGGATAGAAAACCGACACTTGACGGACCCGGAGGAGATCAACAAAGCCATTAAGATGGGAGAACATCCGCAACGTCTATTTTCTTTCTGCACCAGCCGAAGCCGCAACTTGCCGCGCCAGAAACCCTCGCTCTCTACTCGCTCCGCAAATACCGACATCTGAAACGCATATCCAAACGAATCCCCCTCGGACCCAATACCATAA
G41005645	utg7	476660	478006	8.43674e-05	ATGGCTCGAGACTGAGACGATCTACGAGACGCGCCCGCCCCCGGACATCCCTCGATCCTGCCTTCCGCCCTCGCTCAAGCTTACGGACGCGCAGCAGAAGCTCTATGACGAGCCTCAAGCACTTTGACAGGGAAGATTACCCTTCCCGACCGAGGACGGCGCTCTCACAGAGGAGGAGAATCTGTCCTCGACTGATTTCATCAATAGATTCCTTCGCACAAGGGCCAGCGCAGGCTGCAATCAAACGACTTGAGACTACCCTCAAGTGGCGGCGAGAATGCTCTACGACGATCACCGCATCACACCGAACCGGAGGCCGGCCTCTTGACAGCTTTTATGGAAACTAACTGCGGGGCTCAAGGCGCTCACGGGCAAGATGGCTTTGGGGCTACGACCGAC…
G41005646	utg7	481166	482466	NA	ATGGCAGAAGACGCCCATCTTCATCACTGCACCGTACATCGGAAGCGCGATCTTATATCCTCCTGAACCATCCTAATGCTGACCAATTTGAAATCACCGCTCTCACGCAACCCGGAGAAGGCAAACATTTTGGACACATCGGCAAAGACCCTGCCCCACGCCGAGCACGACAAGATTGAACAACCGAGGCCAACCACCATCTTCCACATTGCTGATTCAGACGACGCCTCTCATCCGAGCCATCCTGAGAGGCCTCAAGAACCGCCAGGCCAAATAGCGACCTGCCCATCCTTATCCATACTTCAGACAGGCCTTCTCATCGACAACGCGCGCGGCGAATACCCGACGGAAACAATCTACAGCGATCTCAACCGAGCAGCTCAAGGCGATCCCGCCCAC…
G41005647	utg7	485824	488253	NA	ATGGCCATCTCACCCACAACTAAGAGTCCTTCCTACTACTGCTCGGGACACGGCTATGCACGCTACTCGCTTCCGCTTTTGCGCGCCATCTTCTCAGCCTCCAATCCAATCCAATCTCATATTATCATCAGCACCCATGCACATTCTCGGATAATAGCACAAGGAGCCTTATCAATGCCAACATAGATCCTAATAACAACCTCTCGCATACCGCTGACCGACGGAAGATGAACTTGGAGAACTTCCTGGAAGAAAGATCAAGTGCGGACGACCCAATGGCTCAGAGCCATCCATGCGGATTGCGCTAAGCGATGCCGCTCTTGGGCTCCGCCTAGCCTCGCCGCCAACGATGCCGGGATACCCTCATGATCACCAACTTTTCCTTCGACTCTATACAGC…
G41005648	utg7	488731	490338	0.5	ATGCCTACTGCCACAACTACCGCCCTGGCTTCCTCCCATCTCCTTGAAAGCTTCTCATACTACACCAGCGACCTCCTCCACCGCAACCACCCTCCTCCCTATCCCCGAGCTGCTCGAGCATTCCTCCAACGCGATCTCGCTAACCCACTCCTTGCTCACCTCTGCATTCTCTCTCATCCAGCCCCCTTCTTCTCTTGCCACTCAGAACGACGCGCTCGCCTCCCCGACGGAAATGGGACATTCTCAGAATCACCTTCGAGACCACCCTCTTCTCCCCCGCCCTCCACCCAAGACCCCGAACGCCTTCCACCCGCGCTCAGGGCCAACTTAATGCTCTCCCCCGAACCTCTCATCGCGGCATTCCATACGCTCCCTTCAGCTCTTCACCCCGAGACCACT…
G41005649	utg7	490886	492392	NA	ATGGCGATGATCCTGCAGCTATCGACTTTCCTCGAGCAATCTCCACTCAGACACAAATCCCAACCGAGGACGCGCTCCGGCTTGGAATCCTCTCAACGGCCGCCATCAACTCGGCCGCCATCCTACCCCGCCAAGACCCACCCTGGCCATCTTCCGCCATCGCGTCCCGAGACTTGAAGGCTGCACAGGAGGCCGCGAAGAATCGACATCCCCAAGGCATGGCTCATGAAGAGATGCTGAACGAACCCGATCGATGCCACATATCCCCCGAACGGCATGCATGGAGAAATGACCCGGAAGGCCTTGAACGCAGGGAAGCATCCTCCTGGAGAAGCCCTTCACCGCCAACGCCGACGAGGCACGCGCGATTCAAGCTGGCCGCCCAAAAGAACCTCCCTC…
G41005650	utg7	492863	493918	NA	ATGAAGCTAGCAAACGGGCTGCAACGGCTCCCGGCTCACGGCATCCTGGCGGCGCTCGCCCAAGGACACACCGCTCGGACGACTCCAGGAAGCTCCCAGACCCTCGCCCACCTCCCGGAAGAACAAGCAGCGCGTCGCCTTCCACCAAGGGGATCTGCGAGACTACGAGTGCCACGAATGCTGCGGGGGCGAGGGCCGCACTTGGCGGCGATGAGGACGCCAGGGGACTACCACCGACGCGCATAACACGAACCGATCTCGGAACATCCTCCGAGCCGCGGCTGAGCTCGGAATCGACCCGCGCAGGCCCTCCGAACCATTCCCCTCCTGGACGGACCGCAAGGACTTCGAACTTCCCGCTCGACGAGGACCACCCGACTCGCAGACGAGCCACGGCTT…
G41005651	utg7	493937	496730	NA	ATGGAACAAAGCTGGAGAGAATGTCATGACAAGCGATTCAAGATGATCAAGGCCATCGGATGATGCGCCGGGGCCTTCTGGACCGGGCGCTCTCCGACCACCTCCAGCCTTGGGATCTCTCTTTGCCCAGACTCTTTCCTATTGACCGACTAGATGGCCATAGAAGCCATGAGCGACACTTTGCTATATCCTTCTGCCTTCCGCCAAGGGCTCGAATTTGATTTACCACTGGCCGCCCTCCTCCAAGCCGACACCCCCTCGCCCGCCCCCTTCCGACCAACGACTTCCCAGGCGCTCGCAGACAACCCCTGGCGGGCCGCGAACAGCCCAGACAATATTGCGGAGGACCCTTCGGGACAACCGCTCTAGCTCCAGAAGACCTGACGGAACTATTGGGAG…
G41005652	utg7	497251	499428	NA	ATGCGGCTCCTCGCACCCCTTCTCCTCGCAGCTGGCGCTACCGCCCTGACCCTATCAACAATATTCTCGCCGCTTCCTCTCGGACACCGGCCCCACTCTATCTCCAAAGCGGATCTCTATCCTCCGAAACCGCCCTTCTAGACAGCCGACTCTTCTGGAGGGACTTACGCTTGATGCATTCAACTCCTCAAACCTACGACTTCGGCAAGAACATTGCGGGCTGGCAACTTCAACACAACCGAGCGGGGAGCCGGCTTCACTTTCAGAGAGCTCTTTGGATCTCTTCAGAAGCCCGATGCGACCGCGGACTCGGGACTTGACGCGCCCCTATCAACATCACCGCCGCGGGGCATTACGCAGCTCCCAATAAGAAGGAGCGGCATTCCGCTACCTCACCCG…
[truncated: 10,023 more rows]
