# Supplementary material for: Genome of Ganoderma Species Provides Insights Into the Evolution, Conifers Substrate Utilization, and Terpene Synthesis for Ganoderma tsugae
Source: Front Microbiol. 2021 Sep 16;12:724451. doi: 10.3389/fmicb.2021.724451 (PMC8481371; doi:10.3389/fmicb.2021.724451)
Supplement: Supplementary Table 4 — Information about 100 primer pairs and corresponding SSR loci. [file Table_4.xlsx]

## Sheet: Sheet1
Table S4. Information about 100 primer pairs and corresponding SSR loci.
Primer Name	Left Primer	Tm	Size	Right Primer	Tm	Size	Product Size	Contig	SSR Type	SSR	Size	Start	End
GtSSR001	AGTCAGCTTGGGTGGGCATTCA	64.485	22	CCTCGTCCCGGTCGCATCA	64.276	19	204	utg4	p2	(AG)9	18	1139	1156
GtSSR002	ACAAGGTCGCCAAGATGCTTCG	63.676	22	GCGCCACCTTCGTCCTCTCAT	64.775	21	246	utg4	p3	(GAG)10	30	27828	27857
GtSSR003	TGCAGAGGTTGGTTTCGGAGTC	62.754	22	GCAAAGAAGCGCCCGAGTC	62.028	19	181	utg4	p2	(AG)8	16	378711	378726
GtSSR004	ACGAGGCCAGTCACAACATACC	62.562	22	GGGCGTAGTGGAGGAGCATTAT	61.932	22	135	utg4	p6	(GCTCCT)6	36	450237	450272
GtSSR005	CACCGCCTCGCCCAGTAAGA	64.351	20	CGCCTTGCCCGTGACTGTAAC	64.092	21	250	utg4	p5	(CCCTC)6	30	1216204	1216233
GtSSR006	TCGACGCCTCCCATAACCCATG	64.391	22	CTGGTTGGTCGCTGGTTGGTTG	64.383	22	224	utg4	p5	(TACTG)5	25	1610581	1610605
GtSSR007	CGATGTTGGGTTGTGCGTGTG	62.888	21	GGCAGTGGGAGAAGCGGTTATT	62.902	22	229	utg7	p4	(ACAT)5	20	9469	9488
GtSSR008	GGACCAGCTCCGTAGAAGAAAA	60.028	22	CCGAATCCGCTTGAACCCTTCT	62.886	22	148	utg7	p3	(TCG)5	15	47874	47888
GtSSR009	TCCTTCTGGCTGTGCTGATATG	60.159	22	CGTCCCGCGCACAAGATCAC	64.328	20	170	utg7	p2	(CA)7	14	82685	82698
GtSSR010	GCGCCGGTCACCATCCATTG	64.413	20	TCCGTGTCGAACAGTCCATTGG	62.798	22	157	utg7	p4	(GCAG)5	20	174672	174691
GtSSR011	GGGACACACGGGCGAACTGAT	64.989	21	GCACTGTCGGGCTGCTTCC	63.879	19	174	utg7	p6	(CAGAGC)6	36	1626613	1626648
GtSSR012	AGGACGGCTGGAGTGTGCT	63.491	19	GCCCTCTGTCAACGTCGCATAT	62.98	22	182	utg7	p4	(GGGC)5	20	1675409	1675428
GtSSR013	GGTCACCTTTCTCGCCGTGTAA	62.793	22	CTTTACCTGGGGCGCGTTGTA	62.965	21	239	utg7	p5	(CTCCT)9	45	2504260	2504304
GtSSR014	GCAAGTGCGTGGCGGAAAC	63.157	19	TGAGCGATGTTGGGAGGTATGG	62.125	22	232	utg7	p5	(AAACA)6	30	2966357	2966386
GtSSR015	CGTCTGCGTCGTGGTTAGTTTC	62.027	22	GCGGGATGGAGGTGTGGATATT	62.204	22	202	utg7	c	(GT)6(G)15	27	3061790	3061816
GtSSR016	CGGAGTTCATGTGGGTGACTTG	61.444	22	GCACCCCTGTCTGCGCAAAT	63.991	20	192	utg7	p5	(GGGGC)5	25	3064567	3064591
GtSSR017	CGGGCTCTTCGGGTCGTACTG	64.769	21	CCAACACCCACACCCCACAAAG	64.073	22	239	utg9	p3	(GGC)6	18	99202	99219
GtSSR018	CGGGAAGGAGGGAAGCGAACAA	64.774	22	CAAAGCGGTGCGGGCAATGA	64.571	20	229	utg9	p2	(CG)7	14	227839	227852
GtSSR019	GGTGCAGCCGTGATATGTATGT	60.807	22	CGGAAGGGAAGTGGACGGAAGG	64.815	22	121	utg9	p2	(CG)7	14	356258	356271
GtSSR020	GTACGTCCCCACCCTGCAAAG	63.24	21	CGCGAGCTGAACGACCAAATGA	63.935	22	243	utg9	p4	(TTAC)7	28	517751	517778
GtSSR021	GCGGTGTAAGGTCGGACAGAGT	64.215	22	CGCCCCTACGCTATGGAGATAA	61.464	22	180	utg9	p6	(ACTCGG)5	30	676496	676525
GtSSR022	AGCGGTGGGGAGGGATGGA	64.985	19	GGGACGGGCTTGGGAGAGATG	64.572	21	207	utg9	p6	(CTTCTC)7	42	1762563	1762604
GtSSR023	agagccatgccatacgagattt	59.895	22	CCCTGTCTCGCACTGCTGTACT	64.231	22	231	utg10	p6	(ACCCTA)20	120	121	240
GtSSR024	CGCCGCGACCGTATTGTTCTG	64.46	21	AGCCCACTATCTCCGCCTTTGT	63.743	22	204	utg10	p3	(CGT)5	15	19173	19187
GtSSR025	GCACCACCAGCACGTACTTCAC	64.144	22	TCTGTTCGACGCGCTCTTCTTC	63.113	22	221	utg10	p2	(CT)6	12	23294	23305
GtSSR026	TCTCGTAGCGCCCAATCAAGAT	61.855	22	GGGGTAAGTAGTTGGCGGAGTC	62.366	22	250	utg10	p2	(CT)12	24	357568	357591
GtSSR027	GTTGACGGTCTCAGCCTATCTC	60.224	22	TGCGGACGGTGGCGAGTTTAT	64.71	21	225	utg10	p5	(CATCT)5	25	693578	693602
GtSSR028	ATGAACGGTTAGTGCCCCTCCC	64.318	22	TCGTGTATGTGTGCGTGTGTGT	62.965	22	119	utg10	p4	(GCAC)5	20	897842	897861
GtSSR029	AGGGTTGGCTTCAGGACTATGG	61.758	22	CCGCCCTCATCGAGCCTTTTCT	64.892	22	165	utg10	p6	(CTGGTG)7	42	3707671	3707712
GtSSR030	GGCCCCGTTTATGTAGTTGAAC	59.579	22	CCGCTTGAGGGTGTTGCTATAC	61.315	22	195	utg10	p5	(AACAA)5	25	3923760	3923784
GtSSR031	aactaaccctaaccctaaccct	57.834	22	GCGTCACAGTCATGCGAGGA	62.819	20	196	utg22	p6	(ACCCTA)25	150	27	176
GtSSR032	GCCGAAGTTGCTGCCGAAGTC	64.656	21	TCTGCGCCCTCCTCCCTTATCT	64.711	22	134	utg22	p3	(CGT)7	21	3296	3316
GtSSR033	TGGGCTGTGGGGTCAAGGATAA	63.398	22	ACCTGGTCATTGCCTCGTATGG	62.387	22	132	utg22	p2	(AG)6	12	18333	18344
GtSSR034	TTCTGCCGCATGTCCTGTTCAT	62.84	22	TCCACGTCCACTCGCTCTAAGT	63.09	22	246	utg22	p4	(GACA)5	20	519194	519213
GtSSR035	CCCGCCACACCTCGTCTTTGA	64.917	21	GTCCAGCCCCGTCTTCCTCAC	64.735	21	211	utg22	p6	(ACGAGA)13	78	1474785	1474862
GtSSR036	cccctacccttaccttctaacc	58.956	22	GTTCCCCAACTCCGCGAAGT	62.727	20	242	utg25	p6	(ACCCTA)19	114	58	171
GtSSR037	TGGATGCAGTGGTAGACGTTTA	59.436	22	TGCCAGCCGACACAGAGTAAAC	63.054	22	210	utg25	p4	(TTCT)5	20	28939	28958
GtSSR038	CCCGCAGAACAGGCCTAAGA	61.899	20	GGCAGTCACACCCGTACTC	60.08	19	213	utg25	p2	(CG)6	12	59636	59647
GtSSR039	GGCTGTTCGTGCGTGAGAGAG	63.545	21	CAGCATGTTGACGAGGCAGAAA	61.699	22	199	utg25	p3	(GGA)7	21	188721	188741
GtSSR040	CTTGGCGGGGTCTGCGATGA	64.981	20	CCGACCATGAAGCTCCCTCAG	62.505	21	213	utg25	p6	(CGCGGG)9	54	677626	677679
GtSSR041	CCTGGGGCGAGGGGTTCAT	63.988	19	TCGTCTCCATCCGCGACCTTTC	64.565	22	234	utg25	p4	(GAAA)6	24	1967147	1967170
GtSSR042	GCTCGCGCTCTGTCCGTACT	64.656	20	AGTCATCTGCCCGCACTCTCC	64.216	21	196	utg28	p4	(TACT)5	20	29903	29922
GtSSR043	CGAGCTGCCAAACCGTGATTCA	63.92	22	GGTCTCCGGCTTACCCCATCC	64.318	21	150	utg28	p2	(AG)6	12	30800	30811
GtSSR044	GACGTTCGTTCCCTGCCATTCC	63.98	22	CGTCGGGACTTTGCTGGAGGA	64.395	21	105	utg28	p3	(CAT)6	18	39412	39429
GtSSR045	TCACTTCCCTGCTCGTCAAGAA	61.603	22	GCGGGCTAGGGAGAAGGAGAAA	63.782	22	225	utg28	p6	(TTCTCC)5	30	297915	297944
GtSSR046	GGCGTAGAGGGCGGTGAGATAG	64.201	22	CGCCTGTGAAAGCCTGGAGACT	64.769	22	192	utg28	p2	(AG)8	16	1249177	1249192
GtSSR047	TGGCTTGTTTCCCAGCGAGATC	63.143	22	TCGCCTTGCAGATGGACACTAT	61.802	22	150	utg28	p5	(CCATG)6	30	2185801	2185830
GtSSR048	GCCATCCAGAACACGGGGTAAC	63.454	22	GGTGCGGTGATTTTGCGTTTGT	63.266	22	181	utg28	p4	(CTCC)5	20	3085846	3085865
GtSSR049	ccccttcccaaccctatt	55.325	18	AATCAGTCAGCCAACGTCAAAA	59.051	22	222	utg32	p6	(ACCCTA)23	138	20	157
GtSSR050	CGGGGTCAGATTGTGGCGATCA	64.878	22	GGTCGTGCAACCGGGGATTTG	64.402	21	203	utg32	p3	(CGT)5	15	34114	34128
GtSSR051	GCTCACCACTGTCGGCCAAAAC	64.669	22	GGGGTTATGAGCGGGTTCTTCA	62.328	22	171	utg32	p2	(AC)8	16	57953	57968
GtSSR052	TCCCGCACCTCCACCTCTGA	64.926	20	AAGTGATTCCCCAGCCGCTATA	61.291	22	233	utg32	p4	(TATG)5	20	88113	88132
GtSSR053	CCGGTGGCTTGAGTATGGAGGA	63.78	22	CTGCCGTCTGTTGGGTCCTTGA	64.716	22	120	utg32	p4	(GAAG)7	28	1790186	1790213
GtSSR054	AGCAGGCTCGGACGCTCATT	64.372	20	AGCTGCTCCACCTTCCATTCT	61.462	21	184	utg58	p3	(CAT)6	18	56188	56205
GtSSR055	CAGTCTCGGGTCGTGCGTCTAT	64.046	22	AGACAACAAGCGGCGGTCCA	64.793	20	214	utg58	p2	(AG)24	48	75826	75873
GtSSR056	GTCGGACTCTTACAGCGGATAG	60.032	22	CGGGGCAAGGACACTGGGAAT	64.755	21	212	utg58	p4	(TGCG)5	20	254690	254709
GtSSR057	GCCTGGTCGCAACAAAAGTAAC	60.857	22	GCATCTGAACAACACGGCTATG	60.223	22	201	utg58	p5	(CTTCA)5	25	767296	767320
GtSSR058	CAGTGGCTGCGCGGGATATGTA	64.973	22	GTGGACGGTGCGGGGAAGAT	64.66	20	234	utg58	p6	(TCGCAG)6	36	1040343	1040378
GtSSR059	GCGTCCACCTTGTTGCTGCTG	64.883	21	CCGCCAGGCCGTGATCAT	62.552	18	169	utg58	p3	(GCT)8	24	1834928	1834951
GtSSR060	GGTCCGGGGTCTAGATCGAGTC	63.332	22	CCATTGGACCGCTCAGCAAGAA	63.4	22	229	utg58	p4	(TCCA)5	20	2151946	2151965
GtSSR061	GTCCACGTCCAAGGCCAAGG	63.36	20	GTCGTCGCTCTCCTTGCTCTCC	64.844	22	241	utg60	p6	(CCAAGC)5	30	17978	18007
GtSSR062	GGGAGAGGGAGCGAGAGGAAGT	64.923	22	GCCCCACCACGCACATCCTA	64.686	20	240	utg60	p3	(CTG)6	18	31215	31232
GtSSR063	GCTCTCCGCCGTCTCCTGA	63.636	19	GCCTGCCAGTGTCCAAGGAGAA	64.753	22	216	utg60	p2	(TC)6	12	39146	39157
GtSSR064	CGCCCGTCCATCCATCCATCTA	63.95	22	GCTCGCGATCCCAGTCCTAATA	61.715	22	243	utg60	p4	(CCAT)6	24	119655	119678
GtSSR065	GGTCGTGGGGTCTGCTTCACAT	64.785	22	CGGGGTCGTCTGCCAGTCTC	64.65	20	195	utg60	p3	(GAG)11	33	2540052	2540084
GtSSR066	GCCGCTCGTCAGTTGCCAAC	64.825	20	AGAGAAAGATGGGGCCGTGGAC	64.303	22	163	utg60	p5	(GTCCT)5	25	3579111	3579135
GtSSR067	CCCCTCGATTCATCACCGATCC	62.554	22	GGTTGCTCGGGTCGGTCACT	64.56	20	163	utg61	p3	(TCA)5	15	42852	42866
GtSSR068	CGTCTCAAGGTGCCCGCAATG	64.428	21	TCCGAGGAAAGCGAGGTCAGAT	63.18	22	211	utg61	p2	(TC)6	12	74382	74393
GtSSR069	GCGCCCACATTCAACGAGTCTT	63.922	22	CGGTGGCAGGTCGTCGTAGTC	64.991	21	180	utg61	p6	(TCATCC)6	36	220977	221012
GtSSR070	CGCTCATCTGGTGGTGGTCGT	64.704	21	GCCTTTCCCTTCGTCCCCAATA	62.341	22	171	utg61	p3	(GCA)6	18	389259	389276
GtSSR071	CTGGAGCAGGACCGACAGCC	64.966	20	TGAGGTGCGGGAGTGTGGTTTA	63.85	22	180	utg61	p4	(ACAG)5	20	850474	850493
GtSSR072	GTCCACGTCCAAGGCCAAGG	63.36	20	GTCGTCGCTCTCCTTGCTCTCC	64.844	22	241	utg78	p6	(CCAAGC)5	30	16186	16215
GtSSR073	GCGGATCACAGGGAGGGTCAT	63.993	21	GGACGAGCCCCTGAATGAAATC	61.324	22	208	utg78	p2	(AT)6	12	37106	37117
GtSSR074	CCCACCGTCCTGCCTCTTGT	64.278	20	GCCTTGCCTTTGGAATGGGAGA	63.135	22	181	utg78	p3	(GAC)5	15	48864	48878
GtSSR075	GCTACCGCTGTCCCCAAAATCC	63.776	22	CCCGCGTACACCAATCGAACC	63.89	21	163	utg78	p4	(CGGA)10	40	79345	79384
GtSSR076	TGTCTGCTACTCTACCGCTCTA	59.83	22	TCAACTTGGAACGCACGAAAGA	60.996	22	230	utg78	p5	(CCTCC)5	25	1031623	1031647
GtSSR077	GCGCTCTCCTGTGGCCATGA	64.994	20	GCAAGTGACACTCGGGCAATTC	62.572	22	215	utg78	p5	(GGGAG)11	55	1652275	1652329
GtSSR078	TCATCTTCCTCCTCGCCATTTT	59.76	22	TCCCCATGACTGCCACGATCTC	64.085	22	240	utg78	p3	(CAG)6	18	1893037	1893054
GtSSR079	GCGGACTCACTGGCAATATTA	58.166	21	ACGTGCGTGTACTACCGTTTG	61.188	21	219	utg102	p2	(GA)10	20	86633	86652
GtSSR080	GAGAAGGTTCCCGGGGCAGATG	64.92	22	TGCGTCCCACTGCTCATTACAT	62.319	22	161	utg102	p3	(CGC)8	24	92837	92860
GtSSR081	CTGTGGGCGGGGAGGATGAA	64.09	20	AGGAGGCTGTAGGAGGGGAGAA	63.77	22	181	utg102	p2	(CT)13	26	447090	447115
GtSSR082	CCTGGGTTGTTAGGCCGCATAT	62.723	22	GGTACCCCTCCTCATGCTACAC	61.866	22	188	utg102	p6	(GACAGA)6	36	537721	537756
GtSSR083	GTCGAGGCGCCGTTGTCTAGAA	64.782	22	TGGATCACTGTGCCCGCATTTC	63.715	22	134	utg102	p3	(TGG)8	24	2390578	2390601
GtSSR084	GAGCGTCGTCTCCTCGTCCTTC	64.56	22	GTACCGGTGCGTCCTTCCCC	64.963	20	250	utg102	p4	(GGAG)6	24	3102257	3102280
GtSSR085	GCCTCCACCCGTGCATCCA	64.886	19	CTCAGGCTGCTGGTCGTTGTC	63.524	21	189	utg108	p6	(GCCCAA)8	48	17310	17357
GtSSR086	TGCAACTTGACGGGCGTTCTAA	62.998	22	GCCGCGCTCTGTCGAACCTA	64.944	20	234	utg108	p2	(GA)7	14	48489	48502
GtSSR087	CTCCGCCGCCATCACCTTCT	64.715	20	ACGGCTGGGTCTGCTTGCAT	64.919	20	189	utg108	p3	(GGC)6	18	55396	55413
GtSSR088	GGCAAGCGAGGCGAGGATAG	63.033	20	GCGGCAACAGCGGAAACAATG	63.793	21	233	utg108	p5	(ACAGA)5	25	115741	115765
GtSSR089	GCTCGTGCCGCATCTGGATATC	63.702	22	GGTGGGATGCGAGGGTCAGAT	63.993	21	181	utg108	p4	(GCGT)10	40	521570	521609
GtSSR090	GTTCACCACAGGCACCGAGAAT	63.078	22	AACCCCGGCCGCATGTACAA	64.913	20	244	utg108	p3	(CGC)7	21	2367345	2367365
GtSSR091	GGCACACGTCGGCAATTAAGA	61.535	21	CGGGTGGTGCGTCAAGGA	62.308	18	189	utg108	p6	(GAGGCA)6	36	2820230	2820265
GtSSR092	ACAAAACCTCGACGCGCTTAAT	61.438	22	GCGGACTGTCACATACCCCATT	62.642	22	236	utg209	p2	(CT)9	18	9301	9318
GtSSR093	GAGGGCGGGAGTGAGGATGAA	63.649	21	CCCGAGTAGCCTGTACGAATCA	61.584	22	156	utg209	p6	(GGCGAG)6	36	93288	93323
GtSSR094	CCGCATCCCCGAGGTGTTT	62.622	19	CCCCATTCGTCCGACAAAACTA	60.613	22	121	utg209	p3	(GTC)5	15	123466	123480
GtSSR095	GGACAGAACATCTACGCCGAAC	61.3	22	CGACGAACACGAACGGGAACTC	63.88	22	225	utg209	p5	(CAGAA)6	30	162742	162771
GtSSR096	GACGGCTGTGGGTGAGGAGAAG	64.799	22	TGGCAAACACTCCAGCGAATTG	62.216	22	219	utg209	p3	(GAG)8	24	197329	197352
GtSSR097	GGGAGGAGGGAGAGGCGAAGA	64.86	21	GTCATCCGTAGCGCTCGTAACA	62.685	22	209	utg209	p6	(ACTGCG)5	30	225449	225478
GtSSR098	AGTGATCTGCTCGTAATGTGAC	58.225	22	GCTTGCCATCTCCCATTGATTT	59.567	22	156	utg209	p2	(CT)16	32	276927	276958
GtSSR099	GTCGGTTTAGGGTACGGTAGTT	59.508	22	CCTTATGTTAATGCGGCCTCTA	57.997	22	151	utg2810	p5	(TTTTA)5	25	25331	25355
GtSSR100	GTCGGTTTAGGGTACGGTAGTT	59.508	22	CCTTATGTTAATGCGGCCTCTA	57.997	22	151	utg2810	p5	(TTTTA)5	25	117765	117789
Primers showed polymorphism are in bold.
